# Supplementary material for: Heat shock protein 90 chaperone activity is required for hepatitis A virus replication
Source: J Virol. 2025 Jun 5;99(7):e00502-25. doi: 10.1128/jvi.00502-25 (PMC12282101; doi:10.1128/jvi.00502-25)
Supplement: Tables S1 to S4 — Table S1. 18f-NLuc screen for chemical inhibitors of HAV replication. Table S2. HAV protein-related peptides identified in anti-HSP90 precipitates. Table S3. HAV protein-related peptides identified in p16 virus-infected cell lysate. Table S4. Host cell proteins co-immunoprecipitating with HSP90 in p16 virus-infected cells. [file jvi.00502-25-s0001.xlsx]

## Sheet: Table S1 NLuc chemical screen
TargetMOL	Compound name	Normalized HAV production	Viability Percent DMSO
	DMSO	1	100
	Interferon-γ	0.14	78
30562-34-6	Geldanamycin	0.000718189	61.1106
548-62-9	Crystal Violet	0.00413253	20.2125
1239-45-8	Ethidium bromide	0.0456001	85.0601
1132935-63-7	Dasabuvir	0.135419	115.962
244767-67-7	Dapivirine	0.144348	114.319
4270-0405	4270-0405	0.152298	117.011
193275-84-2	Lonafarnib	0.17839	166.632
1392136-43-4	Verdinexor	0.218292	173.911
55981-09-4	Nitazoxanide	0.239213	40.5315
3370-3410	3370-3410	0.29639	109.541
D090-0045	D090-0045	0.311765	79.2178
8011-7669	8011-7669	0.323128	92.8877
198821-22-6	Merimepodib	0.33671	159.481
155213-67-5	Ritonavir	0.338906	124.895
1004316-88-4	Cobicistat	0.342725	176.219
6321-0204	6321-0204	0.366418	170.889
1448428-04-3	Selonsertib	0.380477	131.058
1190307-88-0	Sofosbuvir	0.382922	130.406
8010-6143	8010-6143	0.388485	181.811
G008-1418	G008-1418	0.395499	163.921
E565-0873	E565-0873	0.398503	173.118
E734-2662	E734-2662	0.408997	176.305
50-91-9	Floxuridine	0.417883	85.6002
192725-17-0	Lopinavir	0.431462	126.07
1630-1692	1630-1692	0.448488	184.259
154598-52-4	Efavirenz	0.4593	165.082
1349-0002	1349-0002	0.468044	175.602
5991-0071	5991-0071	0.480032	104.587
C226-3999	C226-3999	0.482184	160.565
1441674-54-9	Ledipasvir acetone	0.482342	172.195
C085-2292	C085-2292	0.483874	180.621
G856-4392	G856-4392	0.489962	167.105
1051375-10-0	Cabotegravir	0.490609	170.408
1051375-16-6	Dolutegravir	0.493323	159.214
E717-0652	E717-0652	0.498121	173.219
153436-53-4	AG-1478	0.505374	163.649
C519-2093	C519-2093	0.512325	102.098
C226-3957	C226-3957	0.514399	164.576
C466-0389	C466-0389	0.515629	172.475
1377049-84-7	Velpatasvir	0.517813	121.357
C547-0142	C547-0142	0.518879	179.527
8014-8659	8014-8659	0.519327	162.92
35943-35-2	Triciribine	0.52424	169.934
C547-0919	C547-0919	0.5286	168.578
8014-1990	8014-1990	0.534852	167.064
6526-0824	6526-0824	0.536491	173.232
C719-0236	C719-0236	0.547089	171.62
E207-1342	E207-1342	0.549134	167.506
C700-1366	C700-1366	0.550303	170.536
C301-6874	C301-6874	0.552424	174.596
60940-34-3	Ebselen	0.556657	123.463
Y041-2092	Y041-2092	0.559484	170.843
259793-96-9	Favipiravir	0.559597	128.441
C618-0871	C618-0871	0.563094	165.341
G855-2047	G855-2047	0.564216	104.79
6321-0504	6321-0504	0.578813	169.232
442-52-4	Clemizole	0.580524	165.754
G243-0866	G243-0866	0.582751	161.057
E848-0049	E848-0049	0.586511	162.976
Y030-6369	Y030-6369	0.592401	169.456
1264-62-6	Erythromycin ethylsuccinate	0.599988	107.406
5991-0006	5991-0006	0.600347	129.253
Y031-0424	Y031-0424	0.609757	94.5822
E243-0077	E243-0077	0.611601	162.948
6321-0334	6321-0334	0.612111	159.98
K788-8290	K788-8290	0.622999	159.721
K783-0395	K783-0395	0.62737	92.9265
G402-0939	G402-0939	0.627849	93.0178
2512-0260	2512-0260	0.629352	167.97
1221573-85-8	Paritaprevir	0.635908	90.5123
Y041-3934	Y041-3934	0.639148	95.0734
E582-0206	E582-0206	0.639704	129.569
E975-1597	E975-1597	0.640508	123.782
Y031-2258	Y031-2258	0.650972	121.954
Y030-4666	Y030-4666	0.653433	161.94
172152-50-0	Ilaprazole sodium	0.655492	159.292
4778-0092	4778-0092	0.662477	130.935
147-94-4	Cytarabine	0.663828	96.5718
1192224-24-0	Des(benzylpyridyl) Atazanavi	0.665331	158.774
8010-1605	8010-1605	0.669382	86.1285
Y031-0201	Y031-0201	0.677119	129.144
8011-6210	8011-6210	0.679854	109.55
C466-0437	C466-0437	0.681974	131.576
159989-65-8	Nelfinavir Mesylate	0.68517	87.9545
0509-0350	0509-0350	0.685539	127.28
2447-57-6	Sulfadoxine	0.687563	117.877
6872-1644	6872-1644	0.688891	131.754
8004-9093	8004-9093	0.695976	126.498
6321-0438	6321-0438	0.697157	130.368
K832-4216	K832-4216	0.698601	86.7884
Y031-4822	Y031-4822	0.699373	109.28
G243-1637	G243-1637	0.701017	88.8618
500287-72-9	Rilpivirine	0.707512	132.17
149488-17-5	Trovirdine	0.71449	165.109
7585-39-9	Beta-Cyclodextrin	0.715188	117.159
G847-0104	G847-0104	0.715513	95.8742
4072-2560	4072-2560	0.720037	165.869
E565-0914	E565-0914	0.728909	95.4994
123171-59-5	Cefepime Dihydrochloride Monohydrate	0.729708	115.633
402957-28-2	Telaprevir	0.732429	119.151
6872-1469	6872-1469	0.733417	133.751
C677-0057	C677-0057	0.734058	124.148
2438-32-6	Dexchlorpheniramine Maleate	0.735994	118.392
22916-47-8	Miconazole	0.739967	112.771
E535-6327	E535-6327	0.741822	91.65
4223-6713	4223-6713	0.745809	97.541
8011-7237	8011-7237	0.746315	106.357
472-15-1	Betulinic acid	0.749089	115.823
C430-0518	C430-0518	0.750145	100.688
7177-48-2	Ampicillin Trihydrate	0.755612	115.533
63968-64-9	Artemisinin	0.756315	100.725
126-27-2	Oxethazaine	0.75756	101.87
8015-2049	8015-2049	0.759148	125.478
C528-0945	C528-0945	0.760083	91.112
87-17-2	Salicylanilide	0.760968	119.607
E793-3695	E793-3695	0.76476	133.145
C677-0056	C677-0056	0.771116	126.028
348086-71-5	Pritelivir	0.77537	126.997
6228-0891	6228-0891	0.780617	117.833
C281-0111	C281-0111	0.781643	102.504
131707-23-8	Arbidol hydrochloride	0.78176	104.803
79165-06-3	Diammonium Glycyrrhizinate	0.783004	116.053
Y030-9216	Y030-9216	0.784175	92.1585
19387-91-8	Tinidazole	0.784684	107.771
1405-86-3	Glycyrrhizin	0.785918	123.688
8017-8518	8017-8518	0.797474	73.9014
6466-0862	6466-0862	0.797998	95.5072
D715-0622	D715-0622	0.798159	129.155
64485-93-4	Cefotaxime sodium	0.800746	112.574
C075-0149	C075-0149	0.804028	78.7512
8015-6196	8015-6196	0.804764	94.0834
7472-0163	7472-0163	0.805381	127.314
21967-41-9	Baicalin	0.808713	113.966
C517-4132	C517-4132	0.811692	128.451
Y030-6944	Y030-6944	0.815884	93.1164
508-02-1	Oleanolic Acid	0.816914	118.032
Y031-2476	Y031-2476	0.817703	95.4167
K978-0113	K978-0113	0.823239	95.1541
Y030-9081	Y030-9081	0.823454	93.5576
1070-11-7	Ethambutol dihydrochloride	0.82543	111.773
85-73-4	Phthalylsulfathiazole	0.827359	111.769
21736-83-4	Spectinomycin dihydrochloride	0.828552	109.373
K286-3667	K286-3667	0.82902	95.0277
D715-0631	D715-0631	0.829116	132.909
D389-0267	D389-0267	0.829157	87.2851
4896-3719	4896-3719	0.831885	124.486
51-21-8	Fluorouracil	0.836145	102.729
8018-5978	8018-5978	0.837841	104.523
163252-36-6	Clevudine	0.83883	132.105
6872-0590	6872-0590	0.83906	86.0193
1630-0616	1630-0616	0.839747	96.4018
Y031-1132	Y031-1132	0.840115	97.6401
298708-79-9	Bay 41-4109 racemate	0.843351	126.334
C328-0429	C328-0429	0.844357	114.68
C470-0438	C470-0438	0.846885	120.528
5282-1184	5282-1184	0.84833	91.0214
65-86-1	Orotic acid	0.849724	104.739
23593-75-1	Clotrimazole	0.850169	114.011
5436-1131	5436-1131	0.850896	113.87
1180-71-8	Limonin	0.854422	110.79
0611-0108	0611-0108	0.855236	101.923
C328-0222	C328-0222	0.855525	92.5331
134678-17-4	Lamivudine	0.858768	119.955
Y070-3535	Y070-3535	0.85887	96.8255
5508-58-7	Andrographolide	0.86018	106.465
480-41-1	Naringenin	0.861446	111.708
13292-46-1	Rifampicin	0.861456	119.151
D043-0313	D043-0313	0.86377	131.894
136470-78-5	Abacavir	0.866692	118.898
82410-32-0	Ganciclovir	0.867119	115.189
178307-42-1	Revaprazan hydrochloride	0.869088	115.332
5829-8232	5829-8232	0.871667	91.6538
79-57-2	Oxytetracycline	0.87196	102.871
665-66-7	Amantadine hydrochloride	0.873474	110.961
124832-27-5	Valacyclovir hydrochloride	0.873697	116.636
2377-0618	2377-0618	0.875671	82.8554
118-00-3	Guanosine	0.876851	125.69
1009119-65-6	Daclatasvir dihydrochloride	0.877721	124.99
8020-0349	8020-0349	0.885519	99.8519
C260-2491	C260-2491	0.88975	121.199
74011-58-8	Enoxacin	0.890141	158.783
Y030-3795	Y030-3795	0.892423	127.197
8015-3915	8015-3915	0.892435	97.5491
Y031-2490	Y031-2490	0.893235	82.694
60-54-8	Tetracycline	0.894058	114.42
K286-0899	K286-0899	0.89608	99.2677
Y030-9422	Y030-9422	0.900947	133.075
79350-37-1	Cefixime	0.90171	108.895
88-04-0	Chloroxylenol	0.902245	108.278
E155-0203	E155-0203	0.903299	95.8736
C050-0346	C050-0346	0.903424	97.6424
175865-59-5	Valganciclovir hydrochloride	0.904312	109.814
161814-49-9	Amprenavir	0.9068	121.349
Y020-7585	Y020-7585	0.908073	91.4417
124436-59-5	Pirodavir	0.910859	133.583
R052-0761	R052-0761	0.911925	93.8493
864953-29-7	Fostemsavir	0.918214	129.15
6754-58-1	Xanthohumol	0.921967	102.348
6214-0789	6214-0789	0.923692	84.534
18422-05-4	Adenosine 5'-monophosphate monohydrate	0.929889	114.687
209216-23-9	Entecavir hydrate	0.930077	124.573
D044-0078	D044-0078	0.931244	122.858
5941-1200	5941-1200	0.932083	130.091
69304-47-8	Brivudine	0.93626	110.314
Y041-1917	Y041-1917	0.938001	91.526
C700-1353	C700-1353	0.939506	81.8786
376348-65-1	Maraviroc	0.944748	163.403
G404-0515	G404-0515	0.945332	92.2287
C528-0431	C528-0431	0.950284	75.592
C795-0720	C795-0720	0.950628	85.7138
C328-0243	C328-0243	0.954202	109.864
697761-98-1	Elvitegravir	0.954859	117.779
71-44-3	Spermine	0.955356	112.319
198904-31-3	Atazanavir	0.958457	129.518
K786-6982	K786-6982	0.959415	89.3516
Y041-2077	Y041-2077	0.960577	94.3043
K940-1348	K940-1348	0.961107	92.1088
C270-0058	C270-0058	0.963524	109.844
C697-0502	C697-0502	0.963606	76.6995
318290-98-1	Fluensulfone	0.966361	128.396
79-61-8	Dichlorisone Acetate	0.967562	104.83
91832-40-5	Cefdinir	0.967613	101.261
6641-0204	6641-0204	0.967751	79.7858
1026785-59-0	Lomibuvir	0.967846	125.281
130-16-5	Dermofongin	0.977416	100.919
2415-24-9	Catalpol	0.977428	127.734
7481-89-2	Zalcitabine	0.97802	98.7058
206361-99-1	Darunavir	0.986746	106.218
59277-89-3	Aciclovir	0.988297	110.176
7567-0240	7567-0240	0.989063	116.698
G402-0849	G402-0849	0.993318	82.861
C241-1871	C241-1871	0.994135	116.157
16837-52-8	Oxymatrine	0.995268	92.4494
27220-47-9	Econazole	0.996669	103.981
629664-81-9	Turofexorate Isopropyl	0.998773	161.105
K786-5923	K786-5923	1.00402	89.2696
253449-04-6	Wiskostatin	1.01447	92.2343
3056-17-5	Stavudine	1.01454	100.651
54-42-2	Dendrid	1.01697	102.725
8014-9100	8014-9100	1.02009	91.258
8013-2327	8013-2327	1.02231	81.7687
C857-1956	C857-1956	1.02236	90.2193
144217-65-2	YYA-021	1.03425	120.602
961-29-5	Isoliquiritigenin	1.03589	99.6784
129618-40-2	Nevirapine	1.03761	99.8233
5536-17-4	Vidarabine	1.04044	119.449
8017-8512	8017-8512	1.04358	65.9488
989-51-5	(-)-Epigallocatechin Gallate	1.04582	125.014
7706-1060	7706-1060	1.04921	98.9204
C279-0863	C279-0863	1.05115	92.5832
118159-48-1	Bicyclol	1.0546	115.065
C256-1592	C256-1592	1.05461	63.7074
487-41-2	Forsythin	1.05715	127.436
4456-2665	4456-2665	1.05742	93.4159
D128-0609	D128-0609	1.0586	69.8379
C276-0156	C276-0156	1.05889	66.985
7752-0085	7752-0085	1.06067	128.495
D178-0176	D178-0176	1.0634	77.8252
70-00-8	Trifluridine	1.06697	96.2348
E461-0584	E461-0584	1.06779	118.739
8009-6815	8009-6815	1.07425	81.4733
R092-0019	R092-0019	1.08137	92.8084
63585-09-1	Foscarnet sodium	1.08748	94.4049
C677-0152	C677-0152	1.08842	114.472
65899-73-2	Vagistat	1.0895	92.9347
841301-32-4	Amenamevir	1.09476	115.859
K786-8151	K786-8151	1.09943	90.6994
5986-55-0	Patchouli alcohol	1.10491	122.38
0233-0085	0233-0085	1.1098	96.2141
39809-25-1	Penciclovir	1.11033	95.7915
6064-0094	6064-0094	1.11494	76.163
36791-04-5	Ribavirin	1.11723	116.987
E570-0242	E570-0242	1.11969	119.17
5782-5821	5782-5821	1.12521	82.6182
D051-0007	D051-0007	1.12526	115.506
269055-15-4	Etravirine	1.12568	112.336
1501-84-4	Rimantadine hydrochloride	1.12784	98.2782
8015-2125	8015-2125	1.13128	112.19
64224-21-1	Oltipraz	1.13351	90.2852
C527-0550	C527-0550	1.13474	113.93
173903-47-4	Tizoxanide	1.13495	71.6424
Y070-3375	Y070-3375	1.14666	76.0357
104227-87-4	Famciclovir	1.15343	123.482
32449-92-6	Dicurone	1.1576	99.0008
15574-49-9	Mecarbinate	1.1679	99.533
G243-1720	G243-1720	1.16864	74.4601
360-70-3	Nandrolone decanoate	1.1726	113.086
481-72-1	Aloe-emodin	1.17729	90.0667
E521-1399	E521-1399	1.18097	76.8864
473-98-3	Betulin	1.18723	123.274
59-02-9	Vitamin E	1.18788	97.2478
76958-99-1	Dehydroandrographolide Succinate Potasium Salt	1.19441	101.503
143491-57-0	Emtricitabine	1.19506	122.552
3160-91-6	Moroxydine hydrochloride	1.21248	125.268
87-89-8	Inositol	1.21905	93.2084
518048-05-0	Raltegravir	1.23927	131.771
10236-47-2	Naringin	1.24347	114.734
C527-0619	C527-0619	1.25462	64.3028
147127-20-6	Tenofovir	1.28276	117.73
61413-54-5	Rolipram	1.29838	113.054
144875-48-9	Resiquimod	1.3043	106.72
C697-0280	C697-0280	1.31272	66.3123
30516-87-1	Zidovudine	1.31407	92.301
526-18-1	Osalmid	1.31556	92.5637
37091-65-9	Azlocillin sodium	1.32016	98.2936
137234-62-9	Voriconazole	1.32649	123.39
58-95-7	Vitamin E Acetate	1.32746	82.1276
D715-1039	D715-1039	1.34869	120.675
14937-32-7	1,2,3,4,6-O-Pentagalloylglucose	1.34922	95.6759
920509-32-6	MGL3196	1.36123	117.993
142340-99-6	Adefovir dipivoxil	1.38402	74.4847
1428729-56-9	KIN1148	1.38642	107.267
1338225-97-0	Doravirine	1.40306	95.2163
379270-37-8	Tenofovir alafenamide	1.40674	74.9693
6540-0274	6540-0274	1.41584	118.328
K780-0942	K780-0942	1.48629	111.168
863329-66-2	PSI6206	1.51567	103.572
C848-0358	C848-0358	1.52105	99.8215
E461-0189	E461-0189	1.52952	116.61
635728-49-3	Darunavir Ethanolate	1.53815	111.069
69655-05-6	Didanosine	1.54668	108.482
3424-98-4	Telbivudine	1.56417	107.707
66108-95-0	Iohexol	1.57272	74.2018
254750-02-2	Emricasan	1.64143	90.4167
1009734-33-1	HZ-1157	2.11905	16.0905
17990-42-0	Oleanonic Acid	9.35314	1.23276

## Sheet: Table S2 anti-HSP90 HAV peptide
					Anti-HSP90									Control IgG
Sequence	Length	Mass	Peptide position	Intensity	Intensity aHSP_1_1	Intensity aHSP_1_2	Intensity aHSP_1_3	Intensity aHSP_2_1	Intensity aHSP_2_2	Intensity aHSP_2_3	Intensity aHSP_3_1	Intensity aHSP_3_2	Intensity aHSP_3_3	Intensity IgG_1_1	Intensity IgG_1_2	Intensity IgG_2_1	Intensity IgG_2_2	Intensity IgG_3_1	Intensity IgG_3_2
TAVTGASYFTSVDQSSVHTAEVGSHQVEPLR	31	3259.57	37_67	1.9743e+09	57284000	0	53985000	303730000	303790000	347520000	275680000	291790000	284000000	0	0	19685000	19359000	0	17445000
TSVDKPGSK	9	917.482	68_76	86437000	0	0	0	57879000	0	0	0	0	28558000	0	0	0	0	0	0
LLYNEQFAVQGLLR	14	1662.91	109_122	321060000	0	0	0	0	33323000	40741000	130790000	7566700	108640000	0	0	0	0	0	0
IKVPFIYTR	9	1135.68	182_190	17879000	0	0	0	0	0	0	0	17879000	0	0	0	0	0	0	0
VPFIYTR	7	894.496	184_190	544500000	10887000	17714000	16666000	69076000	77072000	102970000	67893000	83042000	72412000	0	0	14380000	12388000	0	0
DPQYPVWELTIR	12	1515.77	197_208	567330000	26401000	30658000	8592800	50336000	45849000	49989000	119000000	111420000	100610000	0	0	0	3724000	6001600	14741000
VWSELNIGTGTSAYTSLNVLAR	22	2351.21	209_230	22241000	0	0	0	0	0	0	8024200	0	14217000	0	0	0	0	0	0
VSTTENVVNLSNYEDAR	17	1909.9	253_269	1.0631e+09	45667000	47710000	0	145350000	159970000	182170000	134860000	133830000	129280000	0	0	39535000	30402000	3766200	10574000
MSFALDQEDWK	11	1368.6	272_282	503580000	0	16174000	15700000	72157000	71022000	82756000	68043000	70241000	68426000	0	0	28267000	3166000	0	7628500
SDPSQGGGIK	10	944.456	283_292	206570000	0	0	0	88015000	118560000	0	0	0	0	0	0	0	0	0	0
ITHFTTWTSIPTLAAQFPFNASDSVGQQIK	30	3305.67	293_322	332190000	12865000	10652000	9162300	75456000	32971000	25931000	60932000	54875000	49343000	0	0	0	0	0	0
VIPVDPYFFQMTNTNPDQK	19	2253.08	323_341	429970000	20562000	21136000	0	38413000	40355000	35284000	48765000	83553000	83551000	0	0	5918300	27669000	6226300	18541000
GDLVFDFQVFPTK	13	1511.77	358_370	310420000	16223000	13939000	9545700	70953000	27392000	19537000	58192000	52852000	41788000	0	0	0	0	0	0
LLFCFVPGNELIDVSGITLK	20	2234.2	376_395	238080000	12818000	4075000	2590500	51719000	37571000	10834000	50176000	47257000	21042000	0	0	0	0	0	0
QATTAPCAVMDITGVQSTLR	20	2119.04	396_415	446710000	0	0	0	98832000	61174000	130790000	33141000	59971000	53580000	0	0	9216800	0	0	0
FRVPWISDTPYR	12	1535.79	416_427	44470000	0	0	0	5454700	8458500	4731900	0	9905800	15919000	0	0	0	0	0	0
VPWISDTPYR	10	1232.62	418_427	930220000	0	0	0	168130000	177520000	198650000	140310000	119020000	91854000	0	5455100	22686000	6595400	0	0
LIVYCYNR	8	1099.55	447_454	299200000	0	58616000	46899000	0	0	0	0	0	127360000	9072100	0	21335000	20079000	15838000	0
LTSPSNVASHVR	12	1266.67	455_466	2621800000	47120000	87647000	74480000	418250000	367390000	353430000	360230000	340150000	300090000	11200000	11009000	76281000	67839000	57950000	48745000
MDVSGVQAPVGAITTIEDPVLAK	23	2310.21	531_553	668990000	16105000	33759000	2822600	50639000	49293000	48512000	48862000	151840000	152560000	0	0	17116000	58069000	8992900	30420000
KVPETFPELKPGESR	15	1712.91	554_568	2657700000	64671000	68706000	69164000	426600000	388410000	442590000	304040000	377720000	337710000	0	0	44630000	37165000	48452000	47827000
VPETFPELKPGESR	14	1584.81	555_568	186250000	0	0	0	40680000	38228000	41651000	30869000	30442000	0	0	0	4378900	0	0	0
HTSDHMSIYK	10	1217.55	569_578	1.8077e+09	15775000	52155000	0	361390000	361140000	157250000	277000000	297150000	246190000	0	0	8421500	26787000	4437500	0
SHFLCTFTFNSNNK	14	1715.77	583_596	252600000	0	0	0	22906000	0	71565000	54640000	51777000	51710000	0	0	0	0	0	0
EYTFPITLSSTSNPPHGLPSTLR	23	2514.28	597_619	388040000	28262000	27362000	28861000	41173000	51877000	41021000	41868000	47466000	53869000	0	0	0	5283700	5173900	15826000
ESALSIDYK	9	1024.51	665_673	834710000	31270000	34617000	34221000	141370000	109390000	105660000	101010000	113860000	97636000	0	0	21614000	24162000	19892000	0
TGNIQIR	7	800.45	686_692	1200200000	0	64757000	54761000	249970000	245820000	325880000	144770000	0	0	0	0	47981000	41101000	0	25196000
LPWYSYLYAVSGALDGLGDK	20	2187.09	693_712	6028700	0	0	0	0	2793100	0	3235600	0	0	0	0	0	0	0	0
APLNSNAMLSTESMMSR	17	1838.83	753_769	271730000	0	0	0	56517000	42509000	53024000	30191000	22132000	22172000	0	0	9333600	11995000	12505000	11351000
IAAGDLESSVDDPR	14	1443.68	770_783	2788200000	119860000	0	102440000	463180000	441870000	500900000	0	416720000	352630000	22619000	0	107700000	100660000	82599000	77033000
RFESHIECR	9	1232.57	789_797	148970000	8279900	0	0	52878000	0	0	49964000	0	37843000	0	0	0	0	0	0
FESHIECR	8	1076.47	790_797	1.7403e+09	80649000	71792000	74000000	252890000	251810000	286610000	215910000	249410000	94759000	0	0	56236000	50666000	23365000	32182000
YAQEELSNEVLPPPR	15	1740.87	814_828	119850000	0	0	0	0	0	45027000	39877000	0	34943000	0	0	0	0	0	0
YAQEELSNEVLPPPRK	16	1868.96	814_829	0	0	0	0	0	0	0	0	0	0	0	0	0	0	0	0

## Sheet: Table S3 cytosolic HAV peptides
Sequence	Length	Mass	Peptide position	Intensity	Intensity cyto1_1	Intensity cyto1_2	Intensity cyto2_1	Intensity cyto2_2	Intensity cyto3_1	Intensity cyto3_2
QGIFQTVGSGLDHILSLADIEEEQMIQSVDR	31	3427.69	6_36	183410000	36930000	41726000	24324000	20563000	32603000	27263000
TAVTGASYFTSVDQSSVHTAEVGSHQVEPLR	31	3259.57	37_67	517030000	89839000	108130000	65861000	75831000	89115000	88251000
FFLIHSADWLTTHALFHEVAK	21	2482.28	83_103	44688000	0	44688000	0	0	0	0
IKVPFIYTR	9	1135.68	182_190	255880000	34501000	37789000	51407000	39483000	44082000	48621000
GAYHFKDPQYPVWELTIR	18	2219.12	191_208	125900000	29925000	28500000	19725000	17478000	12057000	18216000
VSTTENVVNLSNYEDAR	17	1909.9	253_269	413540000	70291000	91306000	61780000	58565000	66400000	65199000
MSFALDQEDWK	11	1368.6	272_282	358790000	71477000	76261000	47476000	49752000	56052000	57773000
SDPSQGGGIK	10	944.456	283_292	198540000	198540000	0	0	0	0	0
ITHFTTWTSIPTLAAQFPFNASDSVGQQIK	30	3305.67	293_322	419060000	84435000	92108000	56219000	51492000	67027000	67775000
VIPVDPYFFQMTNTNPDQK	19	2253.08	323_341	297440000	62703000	66515000	21807000	25663000	58271000	62485000
CITALASICQMFCFWR	16	2062.92	342_357	8630000	2874700	3030700	0	0	2724600	0
GDLVFDFQVFPTK	13	1511.77	358_370	35396000	0	35396000	0	0	0	0
LLFCFVPGNELIDVSGITLK	20	2234.2	376_395	18646000	18646000	0	0	0	0	0
QATTAPCAVMDITGVQSTLR	20	2119.04	396_415	458050000	95903000	97521000	60743000	66678000	70949000	66261000
FRVPWISDTPYR	12	1535.79	416_427	370280000	83886000	79251000	49423000	32092000	64844000	60783000
SAHQKGEYTAIGK	13	1388.7	434_446	0	0	0	0	0	0	0
GEYTAIGK	8	837.423	439_446	34445000	34445000	0	0	0	0	0
LIVYCYNR	8	1099.55	447_454	226350000	62074000	0	41344000	38428000	41310000	43194000
LTSPSNVASHVR	12	1266.67	455_466	378540000	80842000	94075000	53269000	52131000	51614000	46606000
GKMDVSGVQAPVGAITTIEDPVLAK	25	2495.33	529_553	234780000	50273000	44564000	30885000	35693000	32921000	40444000
MDVSGVQAPVGAITTIEDPVLAK	23	2310.21	531_553	237120000	51361000	46546000	32792000	34584000	34449000	37386000
KVPETFPELKPGESR	15	1712.91	554_568	344860000	112410000	0	74511000	77708000	0	80236000
HTSDHMSIYK	10	1217.55	569_578	317040000	48777000	78548000	44527000	48473000	46756000	49958000
ESALSIDYK	9	1024.51	665_673	192770000	43301000	46908000	34748000	0	32546000	35265000
APLNSNAMLSTESMMSR	17	1838.83	753_769	80718000	14909000	16475000	12342000	11494000	12178000	13319000
IAAGDLESSVDDPR	14	1443.68	770_783	114060000	31362000	0	29885000	23346000	29468000	0
IAAGDLESSVDDPRSEEDKR	20	2188.02	770_789	116440000	34532000	35306000	19142000	15680000	0	11781000
FESHIECR	8	1076.47	790_797	188460000	37495000	33376000	21705000	17792000	44463000	33627000
LKYAQEELSNEVLPPPR	17	1982.05	812_828	37903000	10132000	11379000	0	0	8105700	8286100
FGFSLAAGR	9	924.482	867_875	0	0	0	0	0	0	0
SVWTLEMDAGVLTGR	15	1633.81	876_890	13849000	7135500	6713800	0	0	0	0
IVSLIEK	7	800.501	907_913	36268000	11169000	11191000	5363700	0	8544200	0
VNFPHGMLDLEEIAANSK	18	1983.97	923_940	120120000	29777000	28488000	12871000	14249000	17088000	17649000
VNFPHGMLDLEEIAANSKDFPNMSETDLCFLLHWLNPK	38	4442.12	923_960	7216200	3750100	3466100	0	0	0	0
DFPNMSETDLCFLLHWLNPK	20	2476.16	941_960	43525000	13753000	13559000	4031000	0	5844600	6337400
KINLADR	7	828.482	961_967	77303000	49924000	0	0	0	27380000	0
MLGLSGVQEIK	11	1173.64	968_978	224230000	49780000	63313000	23828000	25530000	29131000	32643000
EQGVGLIAECR	11	1230.6	979_989	135190000	41244000	44579000	20339000	0	0	29025000
MLETVFNWQMDSR	13	1655.74	1068_1080	39481000	11796000	13531000	0	0	6624300	7530200
GVDLIQK	7	771.449	1169_1175	110230000	22136000	27561000	14245000	11640000	18118000	16533000
TVHSMAQVDPNLMVHLSPLR	20	2244.15	1178_1197	364570000	97861000	80424000	44535000	39444000	56687000	45621000
NLGSINQAMVTR	12	1302.67	1209_1220	170670000	84948000	85719000	0	0	0	0
SLTSIALATK	10	1003.59	1237_1246	247330000	69741000	71763000	0	28592000	34902000	42330000
HYGVEPEK	8	957.456	1250_1257	294100000	62697000	76137000	33960000	36032000	38250000	47027000
LNMASLEEK	9	1033.51	1306_1314	369210000	85990000	82891000	0	66522000	64603000	69201000
HFSSPFIIATSNWSNPSPK	19	2116.04	1317_1335	128910000	47144000	41960000	16285000	0	0	23524000
VEVKPASFFK	10	1150.64	1351_1360	79651000	37794000	41857000	0	0	0	0
NPHNDMLNVNLAK	13	1478.73	1361_1373	156630000	43152000	39691000	11819000	11846000	20272000	29848000
LDADPVESQSTLEIAGLVR	19	2012.04	1511_1529	25641000	0	7364100	0	5307300	6046100	6923700
KNLVQFGVGEK	11	1217.68	1530_1540	103080000	21596000	21894000	15050000	13565000	14364000	16606000
WVMNALGVK	9	1016.55	1546_1554	42661000	9022300	11578000	0	6361600	7963800	7734800
WVMNALGVKDDWLLVPSHAYK	21	2441.26	1546_1566	119060000	25642000	37291000	12126000	0	26605000	17392000
FRDITQHFIK	10	1303.7	1615_1624	114520000	24424000	25423000	14134000	14991000	18134000	17412000
LATLVTTVNGTPMLISEGPLK	21	2154.2	1635_1655	21377000	0	6299500	4012100	0	5692600	5372900
LATLVTTVNGTPMLISEGPLKMEEK	25	2671.42	1635_1659	96422000	27658000	22433000	13667000	15704000	0	16960000
GKGEGLPGMCGGALVSSNQSIQNAILGIHVAGGNSILVAK	40	3874.02	1682_1721	85970000	21851000	17621000	7322200	9165900	14354000	15656000
LVTQEMFQNIDK	12	1464.73	1722_1733	88929000	19419000	17294000	13474000	11413000	12022000	15308000
LVTQEMFQNIDKK	13	1592.82	1722_1734	172470000	60676000	12259000	39259000	31874000	28401000	0

## Sheet: Table S4 a-HSP90 cell proteins
							Anti-HSP90									IgG Control
Protein IDs	Majority protein IDs	Peptide counts (all)	Peptide counts (razor+unique)	Peptide counts (unique)	Protein names	Gene names	LFQ intensity aHSP_1_1	LFQ intensity aHSP_1_2	LFQ intensity aHSP_1_3	LFQ intensity aHSP_2_1	LFQ intensity aHSP_2_2	LFQ intensity aHSP_2_3	LFQ intensity aHSP_3_1	LFQ intensity aHSP_3_2	LFQ intensity aHSP_3_3	LFQ intensity IgG_1_1	LFQ intensity IgG_1_2	LFQ intensity IgG_2_1	LFQ intensity IgG_2_2	LFQ intensity IgG_3_1	LFQ intensity IgG_3_2	Peptide sequences
Q9NQ94;F8W9F8;Q5T0W7	Q9NQ94;F8W9F8;Q5T0W7	18;17;9	18;17;9	18;17;9	APOBEC1 complementation factor	A1CF	46002000	44381000	42106000	46654000	47792000	62802000	43916000	46870000	40194000	0	16499000	18051000	31088000	36919000	54548000	DLFEDELIPLCEK;EFNNIKPGAVER;EIYMNVPVGAAGVR;GCEIFIGK;GYAFVTFSNK;ITIPALASQNPAIHPFTPPK;KREEILSEMK;LAPQILEEICQK;LLGVCASVDNCR;LSAFVDEAK;LYDILPGMELTPMNPVTLKPQGIK;MMMDFNGNNR;NLMLSTSEEMIEK;QAVTLGQDLAAYTTYEVYPTFAVTAR;QLNNYEIR;TGYSLVQENGQR;VLDGSPIEVTLAKPVDK;VTEGVVDVIVYPSAADK
P01023	P01023	12	3	2	Alpha-2-macroglobulin	A2M	14791000	17140000	0	0	0	0	0	0	0	0	0	0	0	0	0	ATVLNYLPK;DLKPAIVK;GEAFTLK;GPTQEFK;GPTQEFKK;LLIYAVLPTGDVIGDSAK;LPPNVVEESAR;MVSGFIPLKPTVK;NQGNTWLTAFVLK;PLLVEPEGLEK;QTVSWAVTPK;VTAAPQSVCALR
Q9NRG9;H3BU82;F8VZ44	Q9NRG9;H3BU82;F8VZ44	3;2;2	3;2;2	3;2;2	Aladin	AAAS	0	17322000	19915000	0	0	0	0	0	0	0	0	0	0	0	0	GQWINLPVLQLTK;ILATTPSAVFR;LLSASPVDAAIR
A2A2Q9;Q9Y312	A2A2Q9;Q9Y312	1;1	1;1	1;1	Protein AAR2 homolog	AAR2	0	0	0	0	0	0	0	0	0	0	0	0	0	0	0	ANLQELDQFLGPYPYATLK
P49588;H3BPK7	P49588	6;2	6;2	6;2	Alanine--tRNA ligase, cytoplasmic	AARS	18816000	15683000	20627000	18621000	0	0	0	0	0	0	0	0	0	0	0	DIINEEEVQFLK;EIADLGEALATAVIPQWQK;GAMSTQQIK;HNDLDDVGK;IVAVTGAEAQK;LVSVLQNK
Q5JTZ9	Q5JTZ9	1	1	1	Alanine--tRNA ligase, mitochondrial	AARS2	0	0	0	0	0	0	0	0	0	0	0	0	0	0	0	ELGQSLAQEVK
A0A3B3ITW3;P28288	A0A3B3ITW3;P28288	13;13	13;13	13;13	ATP-binding cassette sub-family D member 3	ABCD3	33489000	31194000	25243000	21909000	24856000	22975000	28670000	29263000	28340000	0	0	0	0	0	0	DLNFEVR;EGGWDSVQDWMDVLSGGEK;FDHVPLATPNGDVLIR;FSMGFIDSIIAK;GIEGVQVIPLIPGAGEIIIADNIIK;GISDLVLK;IANPDQLLTQDVEK;ITELMQVLK;LAGFTAR;MSQALGR;SGANVLICGPNGCGK;SGKPPLQNNEK;VLGELWPLFGGR
Q9UG63	Q9UG63	3	3	3	ATP-binding cassette sub-family F member 2	ABCF2	0	0	0	0	0	0	0	0	0	0	0	0	0	0	0	LLTGELLPTDGMIR;LVDEEPQLTK;QQVSPIR
Q6UXT9	Q6UXT9	1	1	1	Abhydrolase domain-containing protein 15	ABHD15	0	0	0	0	0	0	0	0	0	0	0	0	0	0	0	ITSAGGLPAVLLVIPNAWGR
J3QSX6;A0A494C1P1;A0A494C1G0;F8W8M4;A0A0A0MRL6;A0A3B3IS55;O14639;H0Y7N6;F6XFR5	J3QSX6;A0A494C1P1;A0A494C1G0;F8W8M4;A0A0A0MRL6;A0A3B3IS55;O14639	3;3;3;3;3;3;3;1;1	3;3;3;3;3;3;3;1;1	3;3;3;3;3;3;3;1;1	Actin-binding LIM protein 1	ABLIM1	0	0	0	0	0	0	0	0	0	0	0	0	0	0	0	EEDDEELLR;HSYTPTTSR;LNSGLGQLILK
K7EME0;A0A0B4J2A4;P42765;K7ER88;K7EJB1;K7EJ68	K7EME0;A0A0B4J2A4;P42765	5;5;5;1;1;1	5;5;5;1;1;1	5;5;5;1;1;1	3-ketoacyl-CoA thiolase, mitochondrial	ACAA2	42097000	39983000	46322000	0	0	0	0	0	0	0	0	0	0	0	0	ETPALTINR;KHNFTPLAR;SLDLDISK;TNVNGGAIALGHPLGGSGSR;YALQSQQR
Q13085;Q59FY4;O00763;A0A0C4DGT1;A0A087X2F8;A0A087X0W4;A0A087X126;A0A087WYK6;S4R3S7;F8W8T8;H0YGH5;A0A087WVR6;A0A087WWN5	Q13085	85;41;12;6;3;3;3;3;3;3;3;1;1	85;41;12;6;3;3;3;3;3;3;3;1;1	85;41;12;6;3;3;3;3;3;3;3;1;1	Acetyl-CoA carboxylase 1;Biotin carboxylase	ACACA	67165000	60010000	63557000	110250000	112370000	109950000	101210000	105330000	91467000	4435900	8159900	11141000	14707000	7330900	14468000	AIGIGAYLVR;ATLVDHGIR;AVVMDLLR;AYIAYELNSVQHR;DEPIHILNVAIK;DFTVASPAEFVTR;DIIVIGNDITYR;DLAEWLEK;DPSLPLLELQDIMTSVSGR;DVDDGLQAAEEVGYPVMIK;EASFEYLQNEGER;ECCQPVLVYIPPQAELR;EEAISNMVVALK;EEFLIPIYHQVAVQFADLHDTPGR;EEGIGPENLR;EGLPLMVFANWR;EGSLSPASVGSDTLSDLGISSLQDGLALHIR;ENDPSVMR;EREEFLIPIYHQVAVQFADLHDTPGR;EVFFMNTQSIVQLVQR;FGAYIVDGLR;FIIGSVSEDNSEDEISNLVK;FQAQSLGTTYIYDIPEMFR;FVVMVTPEDLK;GGSWVVIDSSINPR;GHVIAAR;…
P45954	P45954	1	1	1	Short/branched chain specific acyl-CoA dehydrogenase, mitochondrial	ACADSB	0	0	0	0	0	0	0	0	0	0	0	0	0	0	0	LFDFQGLQHQVAHVATQLEAAR
G3V3B0;S4R3H4;E7EQT4;Q9UKV3	G3V3B0;S4R3H4;E7EQT4;Q9UKV3	3;3;3;3	3;3;3;3	3;3;3;3	Apoptotic chromatin condensation inducer in the nucleus	ACIN1	0	0	0	0	0	0	0	0	0	0	0	0	0	0	0	AAPCIYWLPLTDSQIVQK;GLLVDRPSETK;TGTLVEEAFWIDK
P53396;K7ESG8	P53396	23;5	23;5	23;5	ATP-citrate synthase	ACLY	42705000	38575000	31066000	57246000	58235000	52230000	43101000	37065000	41066000	0	0	8991600	7360700	0	7248300	AFDSGIIPMEFVNK;AIVWGMQTR;DLVSSLTSGLLTIGDR;EAGVFVPR;EILIPVFK;FGGALDAAAK;FICTTSAIQNR;GVTIIGPATVGGIKPGCFK;IGNTGGMLDNILASK;LGLVGVNLTLDGVK;LGQEATVGK;LIMGIGHR;LLQDHPWLLSQNLVVKPDQLIK;LLVGVDEK;LTLLNPK;LYRPGSVAYVSR;NCGSFTR;SGGMSNELNNIISR;SINNPDMR;STTLFSR;TIAIIAEGIPEALTR;VTPDTDWAR;YQDTPGVK
H7C5Q2;Q9Y305	H7C5Q2;Q9Y305	1;1	1;1	1;1	Acyl-coenzyme A thioesterase 9, mitochondrial	ACOT9	0	0	0	0	0	0	0	0	0	0	0	0	0	0	0	GPAFVNPLIPESPEEEELFR
O95573;O60488	O95573	4;1	4;1	4;1	Long-chain-fatty-acid--CoA ligase 3	ACSL3	0	0	0	0	0	0	0	0	0	0	0	0	0	0	0	ELTELAR;LSPEPWTPETGLVTDAFK;NTPLCDSFVFR;VLSEAAISASLEK
P68133;P68032;P63267;P62736;A6NL76;F8WB63;B8ZZJ2;C9JFL5;F6UVQ4;F6QUT6	P68133;P68032;P63267;P62736;A6NL76;F8WB63;B8ZZJ2;C9JFL5;F6UVQ4;F6QUT6	13;13;12;12;11;7;7;7;7;7	1;1;1;1;1;1;1;1;1;1	1;1;1;1;1;1;1;1;1;1	Actin, alpha skeletal muscle;Actin, alpha cardiac muscle 1;Actin, gamma-enteric smooth muscle;Actin, aortic smooth muscle	ACTA1;ACTC1;ACTG2;ACTA2	732170000	661490000	708310000	475540000	484790000	499380000	491830000	504260000	498110000	0	0	0	0	0	72457000	AGFAGDDAPR;AVFPSIVGR;AVFPSIVGRPR;DLTDYLMK;DSYVGDEAQSK;DSYVGDEAQSKR;EITALAPSTMK;HQGVMVGMGQK;IIAPPER;IIAPPERK;IWHHTFYNELR;SYELPDGQVITIGNER;YPIEHGIITNWDDMEK
P60709;A0A2R8Y793;G5E9R0;E7EVS6;A0A2R8YGF8;C9JUM1;C9JZR7;C9JTX5;Q562R1;A0A2R8YEA7;A0A2R8YFE2;F8WCH0;Q9BYX7	P60709;A0A2R8Y793	23;19;10;10;10;9;9;7;6;5;4;3;3	1;1;1;1;1;1;1;1;0;0;0;0;0	1;1;1;1;1;1;1;1;0;0;0;0;0	Actin, cytoplasmic 1;Actin, cytoplasmic 1, N-terminally processed	ACTB	0	0	210360000	68802000	0	68996000	103010000	0	182960000	0	0	0	0	0	0	AGFAGDDAPR;AVFPSIVGR;AVFPSIVGRPR;CDVDIRK;CPEALFQPSFLGMESCGIHETTFNSIMK;DDDIAALVVDNGSGMCK;DLTDYLMK;DLYANTVLSGGTTMYPGIADR;DSYVGDEAQSK;DSYVGDEAQSKR;EITALAPSTMK;GYSFTTTAER;HQGVMVGMGQK;IIAPPER;IIAPPERK;IWHHTFYNELR;KDLYANTVLSGGTTMYPGIADR;LCYVALDFEQEMATAASSSSLEK;QEYDESGPSIVHR;SYELPDGQVITIGNER;TTGIVMDSGDGVTHTVPIYEGYALPHAILR;VAPEEHPVLLTEAPLNPK;YPIEHGIVTNWDDMEK
P63261;I3L3I0;I3L1U9;I3L4N8;K7EM38;I3L3R2;J3KT65	P63261;I3L3I0;I3L1U9	23;13;13;11;10;10;10	23;13;13;11;10;10;10	1;1;1;1;1;1;1	Actin, cytoplasmic 2;Actin, cytoplasmic 2, N-terminally processed	ACTG1	2157900000	2162700000	2200300000	1245100000	1405900000	1453400000	1369400000	1347100000	1281400000	592240000	566150000	529070000	460240000	462050000	524550000	AGFAGDDAPR;AVFPSIVGR;AVFPSIVGRPR;CDVDIRK;CPEALFQPSFLGMESCGIHETTFNSIMK;DLTDYLMK;DLYANTVLSGGTTMYPGIADR;DSYVGDEAQSK;DSYVGDEAQSKR;EEEIAALVIDNGSGMCK;EITALAPSTMK;GYSFTTTAER;HQGVMVGMGQK;IIAPPER;IIAPPERK;IWHHTFYNELR;KDLYANTVLSGGTTMYPGIADR;LCYVALDFEQEMATAASSSSLEK;QEYDESGPSIVHR;SYELPDGQVITIGNER;TTGIVMDSGDGVTHTVPIYEGYALPHAILR;VAPEEHPVLLTEAPLNPK;YPIEHGIVTNWDDMEK
O96019;H7C5S0;C9JQT2;O94805	O96019;H7C5S0	17;9;4;3	17;9;4;3	17;9;4;3	Actin-like protein 6A	ACTL6A	187490000	210540000	169010000	283870000	321380000	308500000	303990000	289960000	299220000	401250000	408350000	598900000	602230000	397350000	576830000	AGYAGEDCPK;DDGSTLMEIDGDK;DDGSTLMEIDGDKGK;EGSPANWK;ELFQEMNIELVPPYMIASK;ENMEAISPLK;IPEGLFDPSNVK;LIANNTTVER;LTELMFEHYNIPAFFLCK;NGMVEDWDSFQAILDHTYK;QGGPTYYIDTNALR;SEASLHPVLMSEAPWNTR;SGGVYGGDEVGALVFDIGSYTVR;SPLAGDFITMQCR;STGLILDSGATHTTAIPVHDGYVLQQGIVK;TAVLTAFANGR;VDFPTAIGMVVER
O43707;F5GXS2;P12814;H9KV75;H7C144;P35609;A0A494C1A0;Q08043;A0A494C033;A0A494C166;G3V2N5;F6THM6;H7C5W8;G3V2W4;K7EJH8;K7EP19;A0A087WSZ2;H0YJW3;H0YJ11;G3V2X9;A0A494C0Q3;A0A494C060;G3V2E8;G3V5M4;D6RH00	O43707;F5GXS2	27;15;13;10;10;9;9;7;5;5;4;4;4;4;4;4;4;3;3;3;3;3;2;2;1	27;15;13;10;10;9;9;7;5;5;4;4;4;4;4;4;4;3;3;3;3;3;2;2;1	26;15;13;10;10;9;9;7;5;5;4;4;4;4;4;4;4;3;3;3;3;3;2;2;1	Alpha-actinin-4	ACTN4	29193000	31517000	33266000	34688000	30570000	30737000	32488000	27143000	33323000	0	0	0	0	0	0	ACLISLGYDVENDR;AGTQIENIDEDFRDGLK;ALDFIASK;CQLEINFNTLQTK;DGLAFNALIHR;DLLLDPAWEK;EAILAIHK;EGLLLWCQR;ETTDTDTADQVIASFK;FAIQDISVEETSAK;GISQEQMQEFR;GYEEWLLNEIR;HRPELIEYDK;HTNYTMEHIR;IAESNHIK;KHEAFESDLAAHQDR;KTFTAWCNSHLR;LASDLLEWIR;LVSIGAEEIVDGNAK;NFITAEELR;RDHALLEEQSK;TFTAWCNSHLR;TINEVENQILTR;TIQEMQQK;VEQIAAIAQELNELDYYDSHNVNTR;VGWEQLLTTIAR;VQQLVPK
P61163;R4GMT0;A0A1B0GVS3	P61163;R4GMT0;A0A1B0GVS3	2;2;1	2;2;1	2;2;1	Alpha-centractin	ACTR1A	0	0	0	0	0	0	0	0	0	0	0	0	0	0	0	DQLQTFSEEHPVLLTEAPLNPR;TLFSNIVLSGGSTLFK
P61160;F5H6T1	P61160;F5H6T1	5;4	5;4	5;4	Actin-related protein 2	ACTR2	0	0	0	0	0	0	0	0	0	0	0	0	0	0	0	DLMVGDEASELR;GYAFNHSADFETVR;HLWDYTFGPEK;ILLTEPPMNPTK;LCYVGYNIEQEQK
B4DXW1;P61158	B4DXW1;P61158	1;1	1;1	1;1	Actin-related protein 3	ACTR3	0	0	0	0	0	0	0	0	0	0	0	0	0	0	0	TLTGTVIDSGDGVTHVIPVAEGYVIGSCIK
P55265;A0A3B3IRQ9;A0A3B3ISX1;A0A3B3ITG9;A0A3B3ISU1	P55265;A0A3B3IRQ9	41;38;19;15;5	41;38;19;15;5	41;38;19;15;5	Double-stranded RNA-specific adenosine deaminase	ADAR	106180000	98909000	109570000	105290000	109550000	111100000	90842000	90322000	89844000	174790000	169710000	158270000	156620000	180930000	150320000	AAPGEFR;AGYVDFENGQWATDDIPDDLNSIR;AIMEMPSFYSHGLPR;AMTILLEEAK;CFNTLTNSFQPSLLGR;DGSAFEDGLR;DINAVLIDMER;DSEDMGVVVSLGTGNR;DSIFEPAK;FLYSELMK;FQVVINGR;GDSLSLK;GETVNDCHAEIISR;GTVDGPR;HPFIVNHPK;HYPVFENPK;ICDYLFNVSDSSALNLAK;ILAAIIMK;KILAAIIMK;KNIFLLFK;LGNSCEFR;LKPPVHYNGPSK;LVDQSGPPHEPK;MGFTEVTPVTGASLR;NTNSVPETAPAAIPETK;QEAADAALR;QEARPEPAR;QGTTPPIWHLTDK;QMAAEEAMK;SHGFAAEFK;SPVTTLLECMHK;SVTLGYLFSQGHLTR;TAESQ…
D6RFE4;P11766	D6RFE4;P11766	1;1	1;1	1;1	Alcohol dehydrogenase class-3	ADH5	0	0	0	0	0	0	0	0	0	0	0	0	0	0	0	AGDTVIPLYIPQCGECK
A0A2R8Y6X0;A0A669KBJ7;Q9H2P0	A0A2R8Y6X0;A0A669KBJ7;Q9H2P0	5;5;5	5;5;5	5;5;5	Activity-dependent neuroprotector homeobox protein	ADNP	36786000	31730000	29988000	0	0	0	27686000	0	0	0	0	0	0	0	0	HQVIQTVHPVEK;LGLGGNAPVSIPQQSQSVK;SDIASHFSNK;SPSLSQSQASR;TLCPLCFSILK
Q9Y4W6	Q9Y4W6	3	3	3	AFG3-like protein 2	AFG3L2	0	0	0	29849000	28582000	32107000	29049000	0	30272000	0	0	0	0	0	0	HLSDSINQK;ITTGAQDDLRK;QIFIGPPDIK
J3KMX3;P02771	J3KMX3;P02771	2;2	2;2	2;2	Alpha-fetoprotein	AFP	0	0	0	0	0	0	0	0	0	0	0	0	0	0	0	AENAVECFQTK;TFQAITVTK
A0A3B3ITV0;E9PG39;A0A3B3ISY9;A0A3B3ISZ0;E9PC15;A0A3B3ITD0;Q53H12;A0A3B3IUC9;A0A3B3ITX7;A0A0G2JLD0;A0A0G2JLG5	A0A3B3ITV0;E9PG39;A0A3B3ISY9;A0A3B3ISZ0;E9PC15;A0A3B3ITD0;Q53H12;A0A3B3IUC9;A0A3B3ITX7	5;5;5;5;5;5;5;4;4;1;1	5;5;5;5;5;5;5;4;4;1;1	5;5;5;5;5;5;5;4;4;1;1	Acylglycerol kinase, mitochondrial	AGK	0	39506000	11930000	0	0	0	0	43412000	41807000	0	0	0	0	0	0	EQPVFAMTGLR;GETVPLDVLQIK;IPIGFIPLGETSSLSHTLFAESGNK;RTDEATFSK;VQHITDATLAIVK
P35573;A0A1C7CYW1	P35573	68;1	68;1	68;1	Glycogen debranching enzyme;4-alpha-glucanotransferase;Amylo-alpha-1,6-glucosidase	AGL	68707000	67094000	75347000	151840000	155750000	160970000	143640000	140120000	135940000	70892000	57783000	152870000	143110000	159640000	137670000	ACFLMAHNGWVMGDDPLR;ALEIAEK;AVTVYTNYPFPGETFNR;CLGPFDEWESR;DGSAVEIVGLSK;DTFIALR;EAMSAYNSHEEGR;EHIQLNESK;ELICWGDSVK;ESGYNMIHFTPLQTLGLSR;EVPQMCIPGK;FNCGTWMDK;FPSLPILSPALMDVPYR;FSCDVAEGK;GFIQVYVDQVDEDIVAVTR;GILLITGR;GIPALIENDHHMNSIR;GIPATPR;GPAAIEECCNWFHK;GPNEYIQEIEFENLSPGSVIIFR;GYDELVPHQISVVSEER;HGLIPNLLGEGIYAR;HLSLGSVQLCGVGK;HMQGIQFR;HPNLVHK;HSPSIHQSVVAVSR;IIWEDIFPK;ILLLNEMEK;IPFASLASR;KDENSINGTPDIT…
Q9BSE5	Q9BSE5	1	1	1	Agmatinase, mitochondrial	AGMAT	0	0	0	0	0	0	0	0	0	0	0	0	0	0	0	LPVQTSPEGLDAAFIGVPLDTGTSNRPGAR
A0A6I8PTZ8;Q9UL18;Q5TA58;Q9HCK5	A0A6I8PTZ8;Q9UL18;Q5TA58;Q9HCK5	10;10;9;5	6;6;5;2	3;3;2;0	Protein argonaute-1;Protein argonaute;Protein argonaute-4	AGO1;AGO4	0	0	0	0	0	0	0	0	0	0	0	0	0	0	0	AVQVHQDTLR;ELLIQFYK;HTYLPLEVCNIVAGQR;LGGINNILVPHQR;LTDNQTSTMIK;RPGIGTVGKPIK;SAVFQQPVIFLGADVTHPPAGDGK;TPVYAEVK;VGDTLLGMATQCVQVK;VLPAPILQYGGR
Q9UKV8	Q9UKV8	16	16	11	Protein argonaute-2	AGO2	9274500	0	0	0	24200000	24084000	21261000	19075000	0	0	0	48006000	50290000	44851000	45836000	AIATPVQGVWDMR;AQPVIEFVCEVLDFK;AVQVHQDTLR;DEMTDVTGR;DYQPGITFIVVQK;ELLIQFYK;HTYLPLEVCNIVAGQR;LPSVPFETIQALDVVMR;LQANFFEMDIPK;LTDNQTSTMIR;SASFNTDPYVR;SFFTASEGCSNPLGGGR;SGNIPAGTTVDTK;SVSIPAPAYYAHLVAFR;TPVYAEVK;VWAIACFAPQR
Q9H9G7;A0A0U1RR19;Q5TA56	Q9H9G7	9;1;1	2;1;1	2;1;1	Protein argonaute-3	AGO3	0	0	0	0	0	0	0	0	0	0	0	0	0	0	0	ELLIQFYK;HTYLPLEVCNIVAGQR;LGGINNILVPHQR;LLANCFQVEIPK;LTDNQTSTMIK;SANYETDPFVQEFQFK;SVSIPAPAYYAHLVAFR;TPVYAEVK;VGDTLLGMATQCVQVK
A0A087X208;A0A494C0G5;A0A494C1I6;O00468	A0A087X208;A0A494C0G5;A0A494C1I6;O00468	1;1;1;1	1;1;1;1	1;1;1;1	Agrin;Agrin N-terminal 110 kDa subunit;Agrin C-terminal 110 kDa subunit;Agrin C-terminal 90 kDa fragment;Agrin C-terminal 22 kDa fragment	AGRN	0	0	0	0	0	0	0	0	0	0	0	0	0	0	0	SIESTLDDLFR
Q8WYP5	Q8WYP5	2	2	2	Protein ELYS	AHCTF1	0	0	0	0	0	0	0	0	0	0	0	0	0	0	0	IEEPSPIVYSLPAPELPEAFFGTPISK;LPFTDTEQECLVK
P23526	P23526	7	7	7	Adenosylhomocysteinase	AHCY	36069000	35681000	37634000	30526000	33096000	28858000	0	26815000	38474000	0	0	0	0	0	0	ATDVMIAGK;DGPLNMILDDGGDLTNLIHTK;KLDEAVAEAHLGK;VADIGLAAWGR;VAVVAGYGDVGK;VPAINVNDSVTK;YPQLLPGIR
A0A1B0GVI7;A0A2R8Y7G1;P35869	A0A1B0GVI7;A0A2R8Y7G1;P35869	3;3;3	3;3;3	3;3;3	Aryl hydrocarbon receptor	AHR	0	0	0	0	0	0	0	0	0	0	0	0	0	0	0	DIDLTDEILTYVQDSLSK;LASLLPFPQDVINK;MIKTGESGMIVFR
O95831;E9PMA0	O95831;E9PMA0	12;6	12;6	12;6	Apoptosis-inducing factor 1, mitochondrial	AIFM1	26277000	28275000	15611000	0	0	0	0	0	0	0	0	0	0	0	0	ALGTEVIQLFPEK;APSHVPFLLIGGGTAAFAAAR;CLIATGGTPR;ELWFSDDPNVTK;LAGENMTGAAK;SATEQSGTGIR;SITIIGGGFLGSELACALGR;SNIWVAGDAACFYDIK;TGGLEIDSDFGGFR;VEHHDHAVVSGR;VLIVSEDPELPYMRPPLSK;VNAELQAR
Q9BRQ8	Q9BRQ8	4	4	4	Apoptosis-inducing factor 2	AIFM2	0	0	0	0	0	0	0	0	0	0	0	0	0	0	0	DSFHHNVAALR;GVQLLLSER;LASSGALR;NQMVLLQGGEALPFSHLILATGSTGPFPGK
Q12904;A0A5F9ZHC5;D6R937	Q12904;A0A5F9ZHC5	6;4;1	6;4;1	6;4;1	Aminoacyl tRNA synthase complex-interacting multifunctional protein 1;Endothelial monocyte-activating polypeptide 2	AIMP1	29178000	23318000	32673000	19638000	18041000	21228000	0	12997000	0	0	0	0	0	0	0	AQTMSNSGIK;EIEELKQELIQAEIQNGVK;IEILAPPNGSVPGDR;ITFDAFPGEPDK;QQSIAGSADSKPIDVSR;TVVSGLVNHVPLEQMQNR
Q13155;A8MU58;F8WCL2	Q13155;A8MU58	11;8;1	11;8;1	11;8;1	Aminoacyl tRNA synthase complex-interacting multifunctional protein 2	AIMP2	44290000	39926000	51507000	34762000	36101000	34438000	31447000	30561000	29339000	0	0	0	0	0	0	AAVDGLSK;CFGEQNK;CFGEQNKK;DIVINANPASPPLSLLVLHR;FLFSLFGQK;FSIQTMCPIEGEGNIAR;SCENLAPFNTALK;SMNSALGK;SYGPAPGAGHVQEESNLSLQALESR;VELPTCMYR;VLSTVHTHSSVK
P27144;F8VS11	P27144;F8VS11	6;4	6;4	6;4	Adenylate kinase 4, mitochondrial	AK4	22882000	23986000	24303000	0	0	0	0	0	0	0	0	0	0	0	0	ASTEVGEMAK;GVLHQFSGTETNK;IAQNFGLQHLSSGHFLR;LMMSELENR;SLLVPDHVITR;VYNLDFNPPHVHGIDDVTGEPLVQQEDDKPEAVAAR
O43823;M0QYL4	O43823	10;3	10;3	10;3	A-kinase anchor protein 8	AKAP8	29708000	27651000	33680000	0	0	0	0	0	0	0	0	0	0	0	0	ETAKPKPDPFK;GIGQEHFFK;IQFACSVCK;QFQLYEEPDTK;RQELMEK;SDPFVPPAASSEPLSTPWNELNYVGGR;SNPGTFMR;TSLHVAK;TVEFLQEYIVNR;VAPAPAAADAEVEQTDAESK
Q9ULX6;V9GZ50	Q9ULX6	12;5	12;5	12;5	A-kinase anchor protein 8-like	AKAP8L	35368000	30733000	35764000	44620000	40298000	42486000	36696000	34919000	36313000	28846000	31600000	34902000	33222000	26108000	26745000	DQDLTQEIAMEHFVK;FGFGFGNGMK;GALTTQDENGQTK;GIPGLDVEDDEEGGGGAP;GNDTFGPR;IQFVCSLCK;LMMEQSK;QTADFLQEYVTNK;SGRPMASGYGR;SSLMVAR;TVEDLDGLIQQIYR;TWTTADFR
P13716;B7ZBK6	P13716	5;1	5;1	5;1	Delta-aminolevulinic acid dehydratase	ALAD	48240000	49252000	60311000	14175000	21295000	15316000	0	14222000	0	0	0	0	0	0	0	AGCQVVAPSDMMDGR;CVLIFGVPSR;FASCFYGPFR;LAEVALAYAK;VSVMSYSAK
Q8IZ83;F5H4B6	Q8IZ83;F5H4B6	9;7	9;7	9;7	Aldehyde dehydrogenase family 16 member A1	ALDH16A1	16409000	16844000	0	19062000	17315000	18189000	0	0	17219000	0	0	0	0	0	0	AAEAEVELSAR;AALLWALAAALER;EALLVANGTPR;GAAACDLVQR;GAVEAAHQAFPGWAGQSPGAR;GLDGAVDMGAR;LAEVIQK;LLWTLESLVTGR;VAFCGAPEEGR
P54886	P54886	40	40	40	Delta-1-pyrroline-5-carboxylate synthase;Glutamate 5-kinase;Gamma-glutamyl phosphate reductase	ALDH18A1	228710000	229060000	246460000	177820000	170050000	183550000	160920000	168630000	145270000	50632000	67067000	48400000	40541000	65069000	54761000	AALWALQGGTSVVIANGTHPK;AEIIHHLADLLTDQR;AEIIHHLADLLTDQRDEILLANK;AEIIHHLADLLTDQRDEILLANKK;CEYPAACNALETLLIHR;DEILLANKK;DHVVSDFSEHGSLK;EAVQLVNTR;EEVEDLCR;EMAIPVLEAR;EMMLVTSGAVAFGK;FASYLTFSPSEVK;FGLGAEVGISTSR;GDECGLALGR;GKDHVVSDFSEHGSLK;GPVGLEGLLTTK;GSSQLVR;HEILLSQSVR;ILHLLTQEALSIHGVK;LAAPLLK;LASIVEQVSVLQNQGR;LGSAVVTR;LIDIFYPGDQQSVTFGTK;LNSLAIGLR;LRHEILLSQSVR;MIDLIIPR;MLATLEPEQR;MNIVPIVNTNDAVVPPAEPNSDL…
P05091;S4R3S4;F8VP50	P05091;S4R3S4;F8VP50	2;1;1	2;1;1	2;1;1	Aldehyde dehydrogenase, mitochondrial	ALDH2	0	0	0	0	0	0	0	0	0	0	0	0	0	0	0	TFVQEDIYDEFVER;VAEQTPLTALYVANLIK
A0A5F9ZHP6;A0A5K1VW72;J3QRD1;A0A5F9ZI12;A0A5F9ZHI5;A0A5F9ZGX4;A0A5F9ZHN9;P51648	A0A5F9ZHP6;A0A5K1VW72;J3QRD1;A0A5F9ZI12;A0A5F9ZHI5;A0A5F9ZGX4;A0A5F9ZHN9;P51648	1;1;1;1;1;1;1;1	1;1;1;1;1;1;1;1	1;1;1;1;1;1;1;1	Fatty aldehyde dehydrogenase	ALDH3A2	0	0	0	0	0	0	0	0	0	0	0	0	0	0	0	VMQEEIFGPILPIVPVK
J3KPS3;P04075;H3BMQ8;H3BUH7;H3BR04;H3BPS8;H3BQN4;H3BR68;H3BU78	J3KPS3;P04075;H3BMQ8;H3BUH7;H3BR04;H3BPS8;H3BQN4	3;3;2;2;2;2;2;1;1	3;3;2;2;2;2;2;1;1	3;3;2;2;2;2;2;1;1	Fructose-bisphosphate aldolase;Fructose-bisphosphate aldolase A	ALDOA	0	0	0	0	0	0	0	0	0	0	0	0	0	0	0	ADDGRPFPQVIK;ALANSLACQGK;LQSIGTENTEENR
K7EPU3;Q9BT22	K7EPU3;Q9BT22	1;1	1;1	1;1	Chitobiosyldiphosphodolichol beta-mannosyltransferase	ALG1	0	0	0	0	0	0	0	0	0	0	0	0	0	0	0	IQIVGLTELQSLAVGPR
Q86V81;E9PB61	Q86V81;E9PB61	8;7	8;7	8;7	THO complex subunit 4	ALYREF	53879000	46830000	52809000	60549000	84634000	71789000	73241000	67275000	71656000	62008000	68622000	105110000	70564000	0	51106000	ADKMDMSLDDIIK;MDMSLDDIIK;NRPAPYSR;NRPAPYSRPK;QLPDKWQHDLFDSGFGGGAGVETGGK;QQLSAEELDAQLDAYNAR;QYNGVPLDGRPMNIQLVTSQIDAQR;SLGTADVHFER
H0Y564;Q9H1A4	H0Y564;Q9H1A4	1;1	1;1	1;1	Anaphase-promoting complex subunit 1	ANAPC1	0	0	0	0	0	0	0	0	0	0	0	0	0	0	0	DLETLPFGIALPIR
Q12955;A0A5F9ZHF7;A0A5F9ZI30;A0A5F9ZGZ1;A0A5F9ZH70;A0A5F9ZI81;A0A5F9ZHC9;A0A5F9ZHQ5;A0A5F9ZHG3;A0A5F9ZGY1;A0A5F9ZH39;A0A5F9ZI56;A0A5F9ZH17;A0A5F9ZI18;A0A5F9ZHL5;A0A5F9ZGS5;A0A5F9ZHL3;A0A5F9ZGY4;A0A5F9ZHT4;A0A5F9ZI53;A0A5F9ZGZ5;A0A5F9ZH30;A0A5F9ZHS1;A0A5F9ZGX3;A0A5F9ZHE4;D6RHE1;A0A5F9ZHR8;A0A5F9ZHD2;A0A5F9ZGY3;I6L894;A0A5F9ZI40;A0A5F9ZHN5;A0A5F9ZH19;A0A5F9ZHT8;A0A5F9ZI46;A0A5F9ZI65;A0A5F9ZHJ6;A0A5…	Q12955;A0A5F9ZHF7;A0A5F9ZI30;A0A5F9ZGZ1;A0A5F9ZH70;A0A5F9ZI81;A0A5F9ZHC9;A0A5F9ZHQ5;A0A5F9ZHG3;A0A5F9ZGY1;A0A5F9ZH39;A0A5F9ZI56;A0A5F9ZH17;A0A5F9ZI18;A0A5F9ZHL5;A0A5F9ZGS5;A0A5F9ZHL3;A0A5F9ZGY4;A0A5F9ZHT4;A0A5F9ZI53;A0A5F9ZGZ5;A0A5F9ZH30;A0A5F9ZHS1;A0A5F9ZGX3;A0A5F9ZHE4;D6RHE1;A0A5F9ZHR8;A0A5F9ZHD2;A0A5F9ZGY3;I6L894;A0A5F9ZI40;A0A5F9ZHN5;A0A5F9ZH19;A0A5F9ZHT8;A0A5F9ZI46;A0A5F9ZI65;A0A5F9ZHJ6;A0A5…	2;1;1;1;1;1;1;1;1;1;1;1;1;1;1;1;1;1;1;1;1;1;1;1;1;1;1;1;1;1;1;1;1;1;1;1;1;1;1;1;1;1;1;1;1;1;1;1;1;1;1;1;1;1;1;1;1;1;1;1;1;1;1;1;1;1;1;1;1;1;1;1;1;1	2;1;1;1;1;1;1;1;1;1;1;1;1;1;1;1;1;1;1;1;1;1;1;1;1;1;1;1;1;1;1;1;1;1;1;1;1;1;1;1;1;1;1;1;1;1;1;1;1;1;1;1;1;1;1;1;1;1;1;1;1;1;1;1;1;1;1;1;1;1;1;1;1;1	2;1;1;1;1;1;1;1;1;1;1;1;1;1;1;1;1;1;1;1;1;1;1;1;1;1;1;1;1;1;1;1;1;1;1;1;1;1;1;1;1;1;1;1;1;1;1;1;1;1;1;1;1;1;1;1;1;1;1;1;1;1;1;1;1;1;1;1;1;1;1;1;1;1	Ankyrin-3;Ankyrin-2	ANK3;ANK2	0	0	0	0	0	0	0	0	0	0	0	0	0	0	0	DFPQYFAVVSR;LEVANLLLQK
Q9P2R3;I3L3P8;K7EPT2	Q9P2R3	15;2;1	15;2;1	15;2;1	Rabankyrin-5	ANKFY1	17483000	17482000	24974000	28903000	24422000	34481000	26421000	24136000	25359000	0	0	0	0	0	0	AIDENNEPTACFLIR;CALLAAQANK;EDFSSMSAQLLYK;ESSSESFISR;FQLQLLR;GVMSLVNVR;HGLANLTAELLQQGANPNLQTEEALPLPK;LGVNNNQGVNIFNYQVATK;LLAIVADLYEQEQYSDLK;NGAFVNAATLGAQETPLHLVALYSSK;NQLPLVVDAICTR;RLESIATTLVSHK;SDSWSLANLSSTK;SGWSLLHK;VLLTECTVDAEAFNLR
O15084;B4DIW9	O15084	4;1	4;1	4;1	Serine/threonine-protein phosphatase 6 regulatory ankyrin repeat subunit A	ANKRD28	0	0	0	0	0	0	0	0	0	0	0	0	0	0	0	AVASCSEEAVQVLLK;NGLTMVVQELLGK;NLINATNAALQTPLHVAAR;TPLDLAAFK
P50995;H0Y6E1	P50995	5;1	5;1	5;1	Annexin A11	ANXA11	0	0	0	0	15488000	16678000	0	0	0	0	0	0	0	0	0	GTITDAPGFDPLR;GVGTDEACLIEILASR;SDTSGHFQR;SETDLLDIR;TPVLFDIYEIK
P07355;H0YN42;H0YMU9;H0YMD0;H0YKS4;H0YMM1;H0YM50;A6NMY6;H0YKZ7;H0YLV6;H0YMT9;H0YKX9;H0YMW4;H0YNP5;H0YKL9;H0YLE2;H0YL33;H0YN52;H0YKV8;H0YNA0;H0YN28;H0YMD9	P07355;H0YN42;H0YMU9;H0YMD0;H0YKS4;H0YMM1;H0YM50;A6NMY6;H0YKZ7;H0YLV6;H0YMT9;H0YKX9;H0YMW4;H0YNP5;H0YKL9	6;6;6;6;6;6;5;4;4;4;4;4;4;3;3;2;2;2;2;2;2;1	6;6;6;6;6;6;5;4;4;4;4;4;4;3;3;2;2;2;2;2;2;1	6;6;6;6;6;6;5;4;4;4;4;4;4;3;3;2;2;2;2;2;2;1	Annexin A2;Annexin;Putative annexin A2-like protein	ANXA2;ANXA2P2	0	0	0	0	0	0	0	0	0	406900000	434720000	241630000	0	0	0	ELASALK;GLGTDEDSLIEIICSR;GVDEVTIVNILTNR;QDIAFAYQR;TNQELQEINR;TPAQYDASELK
P20073	P20073	22	22	22	Annexin A7	ANXA7	102500000	93714000	106140000	226240000	246740000	255850000	223040000	203720000	219760000	58917000	65096000	115640000	81742000	134050000	141930000	AMQGAGTQER;ATMEAYSR;CYQSEFGR;DENQSINHQMAQEDAQR;DLLSSVSR;EFSGYVESGLK;GAGTDDSTLVR;GFGTDEQAIVDVVANR;LGTDESCFNMILATR;LLVSMCQGNR;LLVSMCQGNRDENQSINHQMAQEDAQR;LYQAGEGR;PAANFDAIR;PAFFAER;QMFAQMYQK;SDTSGHFER;SEIDLVQIK;TILQCALNR;TILQCALNRPAFFAER;TLGTMIAGDTSGDYR;TLGTMIAGDTSGDYRR;VLIEILCTR
Q16853;K7EQZ5;K7EL47	Q16853;K7EQZ5;K7EL47	2;1;1	2;1;1	1;1;1	Membrane primary amine oxidase	AOC3	0	0	0	0	0	0	0	0	0	0	0	0	0	0	0	AAALAHLDR;YQLAVTQR
E7ENJ6;Q9BXS5;K7EQ90;K7ER75;K7EPJ8;K7ENA7	E7ENJ6;Q9BXS5;K7EQ90;K7ER75;K7EPJ8;K7ENA7	2;2;1;1;1;1	2;2;1;1;1;1	1;1;1;1;1;1	AP-1 complex subunit mu-1	AP1M1	0	0	0	0	0	0	0	0	0	0	0	0	0	0	0	HNNLYLVATSK;VFLSGMPELR
O95782;A0A0G2JQM1	O95782	6;1	6;1	5;0	AP-2 complex subunit alpha-1	AP2A1	9751000	12414000	11685000	0	0	0	0	0	0	0	0	0	0	0	0	DFLTPPLLSVR;FFQPTEMAAQDFFQR;FINLFPETK;LLGFGSALLDNVDPNPENFVGAGIIQTK;THIDTVINALK;VGGYILGEFGNLIAGDPR
A0A0G2JS82;O94973	A0A0G2JS82;O94973	2;2	1;1	1;1	AP-2 complex subunit alpha-2	AP2A2	0	0	0	0	0	0	0	0	0	0	0	0	0	0	0	FFQPTEMASQDFFQR;VGGYILGEFGNLIAGDPR
A0A087X253;P63010;A0A087WYD1;A0A087WU93;A0A087WZQ6;C9J1E7;Q10567;A0A087WXS3;K7EKZ5;K7EJX1;K7EN71;K7ERB2;K7EJ01;H7C034	A0A087X253;P63010;A0A087WYD1;A0A087WU93;A0A087WZQ6;C9J1E7;Q10567	8;8;7;7;7;4;4;1;1;1;1;1;1;1	8;8;7;7;7;4;4;1;1;1;1;1;1;1	8;8;7;7;7;4;4;1;1;1;1;1;1;1	AP-2 complex subunit beta;AP-1 complex subunit beta-1	AP2B1;AP1B1	13410000	16606000	14551000	9150800	10839000	0	13242000	10208000	12863000	0	0	0	0	0	0	CVSTLLDLIQTK;KGEIFELK;LAPPLVTLLSGEPEVQYVALR;LASQANIAQVLAELK;LHDINAQMVEDQGFLDSLR;LLSTDPVTAK;LQNNNVYTIAK;LSHANSAVVLSAVK
A0A087WY71;E9PFW3;Q96CW1;C9JTK4;C9JGT8;C9JJ47;C9JJD3;H7C4C3;C9JPV8	A0A087WY71;E9PFW3;Q96CW1;C9JTK4;C9JGT8;C9JJ47	3;3;3;2;2;2;1;1;1	3;3;3;2;2;2;1;1;1	3;3;3;2;2;2;1;1;1	AP-2 complex subunit mu	AP2M1	17721000	0	21978000	0	0	0	0	0	0	0	0	0	0	0	0	IPTPLNTSGVQVICMK;SPVTNIAR;TFITQQGIK
P27695;G3V5Q1;G3V3M6;G3V5D9;A0A0C4DGK8;H7C4A8;G3V5M0;G3V359;G3V3C7	P27695;G3V5Q1;G3V3M6	3;2;2;1;1;1;1;1;1	3;2;2;1;1;1;1;1;1	3;2;2;1;1;1;1;1;1	DNA-(apurinic or apyrimidinic site) lyase;DNA-(apurinic or apyrimidinic site) lyase, mitochondrial	APEX1	0	0	0	0	0	0	0	0	0	0	0	0	0	0	0	ICSWNVDGLR;LDYFLLSHSLLPALCDSK;QGFGELLQAVPLADSFR
P04114;A8MUN2	P04114	9;3	9;3	7;1	Apolipoprotein B-100;Apolipoprotein B-48	APOB	17131000	18008000	20728000	0	0	0	0	0	0	0	0	0	0	0	0	ENFAGEATLQR;FIIPSPK;GFEPTLEALFGK;IAIANIIDEIIEK;IEGNLIFDPNNYLPK;LDNIYSSDK;NFVASHIANILNSEELDIQDLKK;TEVIPPLIENR;TLADLTLLDSPIK
O60306	O60306	3	3	3	Intron-binding protein aquarius	AQR	0	0	0	0	0	0	0	0	0	0	0	0	0	0	0	IFTQLEEFR;LGHGEEELETEK;VGVPTVDLDAQGR
P48444;B0YIW6;Q6P1Q5	P48444;B0YIW6	5;5;2	5;5;2	5;5;2	Coatomer subunit delta	ARCN1	13425000	14316000	0	13298000	13150000	5963300	14995000	19346000	20335000	0	0	0	0	0	0	ENVNLAQIR;LFTAESLIGLK;NSNILEDLETLR;NTLEWCLPVIDAK;VTQVDGNSPVR
P84077;P61204;F5H423;F5H0C7;C9J1Z8;P84085;C9JPM4;P18085;F5H1V1;F5H6T5;F8WDB3;H0YGG7	P84077;P61204;F5H423;F5H0C7;C9J1Z8;P84085	5;5;4;3;3;3;2;2;1;1;1;1	5;5;4;3;3;3;2;2;1;1;1;1	5;5;4;3;3;3;2;2;1;1;1;1	ADP-ribosylation factor 1;ADP-ribosylation factor 3;ADP-ribosylation factor 5	ARF1;ARF3;ARF5	28799000	23211000	0	0	0	12866000	18209000	17221000	15485000	0	0	0	0	0	0	DAVLLVFANK;ILMVGLDAAGK;LGEIVTTIPTIGFNVETVEYK;NISFTVWDVGGQDK;QDLPNAMNAAEITDK
A0A5F9ZH78;P05089;A0A5F9ZGN6	A0A5F9ZH78;P05089	3;3;1	3;3;1	3;3;1	Arginase-1	ARG1	0	0	0	0	0	0	0	0	0	0	0	0	0	0	0	GGVEEGPTVLR;KAGLLEK;TGLLSGLDIMEVNPSLGK
A0A590UK10;Q6ZSZ5;A0A0A6YYC8;A0A5F9ZHI8;M0QZS0;A0A3B3IPE9;A0A087WZG4	A0A590UK10;Q6ZSZ5;A0A0A6YYC8;A0A5F9ZHI8;M0QZS0;A0A3B3IPE9;A0A087WZG4	2;2;1;1;1;1;1	2;2;1;1;1;1;1	2;2;1;1;1;1;1	Rho guanine nucleotide exchange factor 18	ARHGEF18	0	0	0	0	0	0	0	0	0	0	0	0	0	0	0	GKSPAHLKDK;LLLQQNK
V9GYM8;A0A5F9ZI21;Q92974;Q5VY93	V9GYM8;A0A5F9ZI21;Q92974;Q5VY93	2;2;2;1	2;2;2;1	2;2;2;1	Rho guanine nucleotide exchange factor 2	ARHGEF2	0	0	0	0	0	0	0	0	0	0	0	0	0	0	0	QDLTTALGLVK;SPQEEALQR
B1ALK7;A0A2R8YG42;E7EUY6;E9PDQ5;Q14155;F6SJA5	B1ALK7;A0A2R8YG42;E7EUY6;E9PDQ5;Q14155	4;4;3;3;3;1	4;4;3;3;3;1	4;4;3;3;3;1	Rho guanine nucleotide exchange factor 7	ARHGEF7	0	0	0	0	0	0	0	0	0	0	0	0	0	0	0	ELELQILTEAIR;ILVSCNNQQDLQEWVEHLQK;NLSAQCQEVR;SLVDTVYALKDEVQELR
O14497;H0Y488;A0A1B0GTU5;A0A087WUV6;H0YEW5;H0YCU6;E9PQW6;A0A1B0GVT5	O14497;H0Y488;A0A1B0GTU5	71;58;58;26;4;3;1;1	71;58;58;26;4;3;1;1	68;55;55;24;4;3;1;1	AT-rich interactive domain-containing protein 1A	ARID1A	109650000	108510000	119880000	260600000	280120000	286260000	257540000	262160000	257300000	309710000	310800000	644560000	616660000	659720000	503110000	AAAGQESEGPAVGPPQPLGK;AAGPGLGNVAMGPR;AAQVAPAAASSLGNPPPPPPSELK;AAQVAPAAASSLGNPPPPPPSELKK;AGPPVPASHIAPAPVQPPMIR;ALLALAK;AMGMTNLPAVGR;ANHEGSWPSHGTR;CVCVSNTIR;DETPLCTLLDWQDSLAK;DIGTPEAWR;DITFPPGSVEATQPVLK;EEAGGEAAAAAAAER;EIGGLTQVNK;ELATNLNVGTSSSAASSLK;ELATNLNVGTSSSAASSLKK;ELQDGAESNGGGGGGGAGSGGGPGAEPDLK;EMAVVLLANLAQGDSLAAR;EYEVGDPGQR;FGAMGGGGPSAAGGGTPQPTATPTLNQLLTSPSSAR;FPFGISPAQSHR;FPPPQELSQDSFGSQASSA…
A0A3F2YNW7;Q8NFD5;A0A1B0GVK1;H0Y7H8;A0A1B0GWJ2;A0A1B0GTJ8;A0A1B0GV63;A0A1B0GTI6;H0Y2R3;H0Y3S9;A0A6I8PTU7;A0A1B0GUC6;A0A1B0GUG2;A0A1B0GU09;A0A1B0GVH0;A0A1B0GTE8	A0A3F2YNW7;Q8NFD5;A0A1B0GVK1;H0Y7H8;A0A1B0GWJ2;A0A1B0GTJ8;A0A1B0GV63	44;44;40;40;39;39;37;15;10;8;4;2;2;2;1;1	41;41;37;37;36;36;34;14;8;6;4;2;2;2;1;1	41;41;37;37;36;36;34;14;8;6;4;2;2;2;1;1	AT-rich interactive domain-containing protein 1B	ARID1B	49614000	52877000	56089000	48421000	50859000	50588000	49067000	45641000	47187000	145200000	144860000	122880000	117590000	130480000	99783000	AAAGSAAGGFQR;ALDHNAAR;AQEAAAAVMQAAANSAQSR;CICVSNIVR;DIVTPEAWR;DMGAQYAAASPAWAAAQQR;EIGGLAQVNK;EITFPPGSVEASQPVLK;ELATNLNVGTSSSAASSLK;ELATNLNVGTSSSAASSLKK;EMSMALLSNLAQGDALAAR;FPFGIQQAK;FYATLVR;GEEPPPEVFSTGDTK;GFMAGTQR;GSPVSSLPAVGK;HPGLVLILGK;INHESQWPSHVSQR;KNNLFVVDR;KPLDLFR;LILLHHEHPER;LLEDEPR;LSIQDNNVDLILATPPFSR;LVLETLCK;NDMPYPYQNR;PGALPEDANPGPQTESSK;QGPGGPTQAPPYPGMNR;QQFPYGASYDR;RAPQTYEK;RRPPPPLSS…
O95376	O95376	1	1	1	E3 ubiquitin-protein ligase ARIH2	ARIH2	0	0	0	0	0	0	0	0	0	0	0	0	0	0	0	TPEDFVFPLLPNEELR
F8VP99;F8VP63;F8VYN9;P40616	F8VP99;F8VP63;F8VYN9;P40616	1;1;1;1	1;1;1;1	1;1;1;1	ADP-ribosylation factor-like protein 1	ARL1	0	0	0	0	0	0	0	0	0	0	0	0	0	0	0	ILILGLDGAGK
G5E9V7;G5E9V6;B7Z637;Q8IUR7;C9J8P8;C9JAA7;C9JBY2;C9J2I1	G5E9V7;G5E9V6;B7Z637;Q8IUR7;C9J8P8;C9JAA7;C9JBY2;C9J2I1	2;2;2;2;1;1;1;1	2;2;2;2;1;1;1;1	2;2;2;2;1;1;1;1	Armadillo repeat-containing protein 8	ARMC8	0	0	0	0	0	0	0	0	0	0	0	0	0	0	0	ANLIVLGAVPR;VEGAETLAYLIEPDVELQR
F8WDD7;F8WCF6;A0A0A6YYG9;P59998;H7C0A3;F8WE39;R4GN08	F8WDD7;F8WCF6;A0A0A6YYG9;P59998;H7C0A3	3;3;3;3;2;1;1	3;3;3;3;2;1;1	3;3;3;3;2;1;1	Actin-related protein 2/3 complex subunit 4	ARPC4;ARPC4-TTLL3	13212000	0	14548000	0	0	0	10805000	0	0	0	0	0	0	0	0	AENFFILR;ELLLQPVTISR;HNKPEVEVR
Q8N3C0	Q8N3C0	4	4	4	Activating signal cointegrator 1 complex subunit 3	ASCC3	0	0	0	0	0	0	0	0	0	0	0	0	0	0	0	IVGLSTALANAR;LTALELIAFLATEEDPK;TEGDIFAIVSK;TNFISSHTEKPVR
F5H8F7;Q9UBL3;H0YBF6;H0YAQ0	F5H8F7;Q9UBL3;H0YBF6	5;5;3;1	5;5;3;1	5;5;3;1	Set1/Ash2 histone methyltransferase complex subunit ASH2	ASH2L	0	10940000	6173300	0	0	0	0	0	0	0	0	0	0	0	0	DIFEGVYFPAISLYK;DKDIIPFIDK;FGLLDQDLSNIGPAYDNQK;FHQSIGK;LGWSQPLGNLQAPLGYDK
F8W943;P04424	F8W943;P04424	1;1	1;1	1;1	Argininosuccinate lyase	ASL	0	0	0	0	0	0	0	0	0	0	0	0	0	0	0	INVLPLGSGAIAGNPLGVDR
P08243;F8WEJ5;C9J057;C9JT45;C9JLN6;C9JM09	P08243;F8WEJ5	9;7;4;2;1;1	9;7;4;2;1;1	9;7;4;2;1;1	Asparagine synthetase [glutamine-hydrolyzing]	ASNS	0	0	0	57357000	49015000	42666000	45686000	45254000	44545000	0	0	0	0	0	0	DTYGVRPLFK;EAFSDGITSVK;HSATPFLK;IGCLLSGGLDSSLVAATLLK;ILFNNAVK;LAVVDPLFGMQPIR;LFPGFEIETVK;VEPFLPGHYEVLDLKPNGK;VPFLDHR
Q9NVI7;Q5SV16	Q9NVI7	23;10	8;5	6;3	ATPase family AAA domain-containing protein 3A	ATAD3A	35083000	36286000	37889000	34930000	32130000	28565000	41377000	41243000	56695000	0	0	0	0	12707000	25188000	ATLNAFLYR;DKWSNFDPTGLER;EGVTAMHK;ENADIIR;GEGAGPPPPLPPAQPGAEGGGDR;GLGDRPAPK;GLLLFVDEADAFLR;HPIQVSR;INEMVHFDLPGQEER;ITVLEALR;LALHSGMDYAIMTGGDVAPMGR;LAQFDYGR;LFDWANTSR;LLSRPQDALEGVVLSPSLEAR;LTEGMSGR;NILMYGPPGTGK;QQQLLNEENLR;QTVLESIR;SWLFGINK;TAGTLFGEGFR;VQDAVQQHQQK;VTATVAGLTLLAVGVYSAK;YVLKPATEGK
Q5T9A4;A0A5K1VW56;H0Y2W2;J3QSF3	Q5T9A4;A0A5K1VW56	24;15;4;2	24;15;4;2	5;1;2;0	ATPase family AAA domain-containing protein 3B	ATAD3B	128820000	123800000	105120000	105680000	123670000	113300000	150310000	112190000	144090000	136110000	93619000	82250000	75424000	74678000	105470000	DKWSNFDPTGLER;EGVTAMHK;ENADIIR;EYEAAVEQLK;GEGAGPPPPLPPAQPGAEGGGDR;GLGDRPAPK;GLLLFMDEADAFLR;HILLYGPPGTGK;HPIQVSR;ITVLEALR;LALHSGMDYAIMTGGDVAPMGR;LAQFDYGR;LFDWANTSR;LHFDNCVLKPATEGK;LKEYEAAVEQLK;LLSRPQDVLEGVVLSPSLEAR;LTEGMSGR;NATAVTGR;PATEGKR;QQQLLNEENLR;QTVLESIR;SWLFGVNK;TAGTLFGEGFR;VTATVAGLTLLAVGVYSAK
Q8NHH9;C9JQQ5;C9JC25;B5MCN0	Q8NHH9;C9JQQ5;C9JC25;B5MCN0	2;1;1;1	2;1;1;1	2;1;1;1	Atlastin-2	ATL2	0	0	0	0	0	0	0	0	0	0	0	0	0	0	0	DSQSWIGGNNEPLTGFTWR;NLVPLLLAPENLVEK
Q6DD88;F5H6I7;F5GWF8	Q6DD88;F5H6I7	7;7;2	7;7;2	7;7;2	Atlastin-3	ATL3	17244000	13442000	17530000	0	0	0	16244000	17418000	18299000	0	0	0	0	0	0	DLDVVVVSVAGAFR;DQHSFELDEK;ELGGAIDFGAAYVLEQASSHIGNSTQATVR;EQLQALIPYVLNPSK;GGSDPETTGIQIWSEVFTVEKPGGK;LAMDEIFQKPFQTLMFLVR;NVFSTFR
P16615;H7C5W9;O14983;Q93084;A0A0C4DH86;J3QSY6;H3BVB2;H3BTW4	P16615;H7C5W9	21;17;8;4;1;1;1;1	21;17;8;4;1;1;1;1	21;17;8;4;1;1;1;1	Sarcoplasmic/endoplasmic reticulum calcium ATPase 2	ATP2A2	36444000	47910000	37002000	38896000	35068000	38279000	35117000	31396000	30933000	0	0	0	0	0	11988000	AIYNNMK;ANACNSVIK;DIVPGDIVEIAVGDK;DIVPGDIVEIAVGDKVPADIR;EFDELNPSAQR;EWGSGSDTLR;GAPEGVIDR;GTAVAICR;IEVASSVK;IGIFGQDEDVTSK;ISLPVILMDETLK;LDEFGEQLSK;MENAHTK;MNVFDTELK;NAENAIEALK;NMLFSGTNIAAGK;SLPSVETLGCTSVICSDK;TASEMVLADDNFSTIVAAVEEGR;TGTLTTNQMSVCR;VDQSILTGESVSVIK;VGEATETALTCLVEK
P25705;K7EK77;K7ERX7;K7ENJ4;K7EJP1;K7EQH4;K7ESA0	P25705	26;11;10;9;8;6;2	26;11;10;9;8;6;2	26;11;10;9;8;6;2	ATP synthase subunit alpha, mitochondrial	ATP5A1	162990000	155380000	210040000	34257000	27628000	29118000	27822000	27810000	30719000	57739000	38716000	0	0	0	16641000	APGIIPR;AVDSLVPIGR;EAYPGDVFYLHSR;EIVTNFLAGFEA;ELIIGDR;EPMQTGIK;EVAAFAQFGSDLDAATQQLLSR;FENAFLSHVVSQHQALLGTIR;GMSLNLEPDNVGVVVFGNDK;GYLDKLEPSK;HALIIYDDLSK;ILGADTSVDLEETGR;LELAQYR;LKEIVTNFLAGFEA;LTDADAMK;NVQAEEMVEFSSGLK;QGQYSPMAIEEQVAVIYAGVR;QMSLLLR;RLTDADAMK;STVAQLVK;TGAIVDVPVGEELLGR;TGTAEMSSILEER;TSIAIDTIINQK;VGSAAQTR;VLSIGDGIAR;VVDALGNAIDGK
P06576;H0YH81;F8W079;F8W0P7;H0YI37	P06576;H0YH81;F8W079	23;19;13;8;6	23;19;13;8;6	23;19;13;8;6	ATP synthase subunit beta, mitochondrial;ATP synthase subunit beta	ATP5B	246170000	270950000	236540000	86703000	77129000	77689000	97891000	102500000	108080000	33897000	18243000	4618900	10836000	8314600	31460000	AHGGYSVFAGVGER;AIAELGIYPAVDPLDSTSR;DQEGQDVLLFIDNIFR;EGNDLYHEMIESGVINLK;FLSQPFQVAEVFTGHMGK;FTQAGSEVSALLGR;GSITSVQAIYVPADDLTDPAPATTFAHLDATTVLSR;IMDPNIVGSEHYDVAR;IMNVIGEPIDER;IPSAVGYQPTLATDMGTMQER;IPVGPETLGR;KGSITSVQAIYVPADDLTDPAPATTFAHLDATTVLSR;LVLEVAQHLGESTVR;QFAPIHAEAPEFMEMSVEQEILVTGIK;SLQDIIAILGMDELSEEDK;SLQDIIAILGMDELSEEDKLTVSR;TIAMDGTEGLVR;TVLIMELINNVAK;VALTGLTVAEYFR;VALVYGQMNEPPGAR;VLDSGAPIK;…
P36542	P36542	10	10	10	ATP synthase subunit gamma, mitochondrial	ATP5C1	256010000	233330000	287030000	101510000	114300000	113370000	91059000	93744000	95795000	78605000	123380000	56507000	52388000	45938000	68532000	ADIKGPEDK;ELIEIISGAAALD;EVMLVGIGDK;GLCGAIHSSIAK;HLLIGVSSDR;IYGLGSLALYEK;LTLTFNR;NASEMIDK;SEVATLTAAGK;THSDQFLVAFK
G3V325;O75127;C9JJT5;C9JU26;P56134;C9JGL8	G3V325;O75127	7;5;2;2;2;1	7;5;2;2;2;1	7;5;2;2;2;1	Pentatricopeptide repeat-containing protein 1, mitochondrial	ATP5J2-PTCD1;PTCD1	14658000	16063000	11288000	14448000	0	0	14353000	11436000	16628000	0	0	0	0	0	15354000	DCGLGDPQVASELLLKPR;DFSPSGIFGAFQR;LALIGGLEGFLSK;LGELPSWILMR;LVEALDLFER;QLFLEPSQALGPPEPPEAR;VPVNEVVIR
A0A494C0K9;H7C0C1;P48047	A0A494C0K9;H7C0C1;P48047	1;1;1	1;1;1	1;1;1	ATP synthase subunit O, mitochondrial	ATP5O	0	0	0	0	0	0	0	0	0	0	0	0	0	0	0	FSPLTTNLINLLAENGR
P38606	P38606	1	1	1	V-type proton ATPase catalytic subunit A	ATP6V1A	0	0	0	0	0	0	0	0	0	0	0	0	0	0	0	EILQEEEDLAEIVQLVGK
G3V126;Q9UI12	G3V126;Q9UI12	1;1	1;1	1;1	V-type proton ATPase subunit H	ATP6V1H	0	0	0	0	0	0	0	0	0	0	0	0	0	0	0	YNIIPVLSDILQESVK
A0A1W2PQD2;Q9UBB4	A0A1W2PQD2;Q9UBB4	4;4	4;4	4;4	Ataxin-10	ATXN10	0	0	0	0	0	0	0	0	0	0	0	0	0	0	0	DPSQVENLASSLQLITECFR;LSGVMVPAPIQDLEALR;SPELVQAMFPK;VEQESLLTAFR
Q99700;A0A2R8Y7P6;A0A5F9ZHW5;V9GY86;F8VQP2;A0A5F9ZHH4;H0YH87;A0A2R8YDM9;F8WB06;A0A5F9ZI57;A0A2R8Y7E6;A0A2R8Y5A6;A0A5F9ZHX3;F8W0B5;F8VRK6;A0A5F9ZH85;F8WB05;A0A5F9ZHG6;S4R3J6	Q99700;A0A2R8Y7P6;A0A5F9ZHW5;V9GY86;F8VQP2;A0A5F9ZHH4;H0YH87;A0A2R8YDM9;F8WB06;A0A5F9ZI57;A0A2R8Y7E6;A0A2R8Y5A6;A0A5F9ZHX3;F8W0B5	11;11;11;11;11;11;10;10;10;10;10;10;10;9;4;3;1;1;1	10;10;10;10;10;10;9;9;9;9;9;9;9;8;4;3;0;1;0	10;10;10;10;10;10;9;9;9;9;9;9;9;8;4;3;0;1;0	Ataxin-2	ATXN2	12593000	15691000	15866000	27848000	32104000	31366000	22023000	19376000	23727000	41007000	0	27164000	24572000	22782000	0	ANQLAEEIESSAQYK;AVPNMPQQR;CSDFVVVQFK;DAFTDSAISAK;ENIKPNETSPSFSK;EVISWGSGR;GISPVVSEHR;MGQPGSGSMPSR;STLNPNAK;STSHTSDFNPNSGSDQR;TSPSGGTWSSVVSGVPR
Q8WWM7;H3BUF6;H3BSK9;H3BSQ5;H3BUE3	Q8WWM7;H3BUF6	11;10;4;2;2	11;10;4;2;2	10;9;4;2;2	Ataxin-2-like protein	ATXN2L	40170000	31874000	45639000	32496000	34279000	39968000	29510000	33507000	30575000	0	0	0	0	0	0	EFNPTKPLLSVNK;FELAVDAVHR;FNEENYGVK;FQLEELRK;GPHHLDNSSPGPGSEAR;ISLAPTDVK;REDIVDTMVFKPSDVMLVHFR;STLNPNAK;TLSSPSNRPSGETSVPPPPAVGR;VPGLQNEQK;YIPLPQR
P25311;C9JEV0	P25311;C9JEV0	2;1	2;1	2;1	Zinc-alpha-2-glycoprotein	AZGP1	0	0	0	0	0	0	0	0	0	0	0	0	0	0	0	AGEVQEPELR;EIPAWVPFDPAAQITK
O95816	O95816	4	4	4	BAG family molecular chaperone regulator 2	BAG2	24533000	19657000	23875000	0	0	0	0	19898000	0	0	0	0	0	0	0	FLDDLGNAK;LLESLDQLELR;NPQQQESLK;TLQQNAESR
O95429;H0YBT1	O95429	6;1	6;1	6;1	BAG family molecular chaperone regulator 4	BAG4	37935000	37662000	44601000	46620000	0	43866000	32893000	0	37487000	104990000	105150000	75492000	47872000	49241000	75299000	AYWLLEEMLTK;ELLELDSVETGGQDSVR;IIHVLEK;SGYGPSDGPSYGR;SSGNSPTPVSR;VQYLEQEVEEFVGK
F5GXU9;F5H5P2;P12694	F5GXU9;F5H5P2;P12694	2;2;2	2;2;2	2;2;2	2-oxoisovalerate dehydrogenase subunit alpha, mitochondrial	BCKDHA	0	0	0	0	0	13988000	0	13514000	0	0	0	0	0	0	0	IGHHSTSDDSSAYR;VDGNDVFAVYNATK
P21953	P21953	4	4	4	2-oxoisovalerate dehydrogenase subunit beta, mitochondrial	BCKDHB	0	0	0	0	0	0	0	0	0	0	0	0	0	0	0	LGVSCEVIDLR;MNLFQSVTSALDNSLAK;SGDLFNCGSLTIR;TIIPWDVDTICK
A0A087WZX0;Q86UU0	A0A087WZX0;Q86UU0	1;1	1;1	1;1	B-cell CLL/lymphoma 9-like protein	BCL9L	0	0	0	0	0	0	0	0	0	0	0	0	0	0	0	LGQDSLTPEQVAWR
A0A1W2PQ43;E9PK09;E9PQN2;E9PKI6;E9PK91;Q9NYF8;E9PJA7;H0YF00	A0A1W2PQ43;E9PK09;E9PQN2;E9PKI6;E9PK91;Q9NYF8;E9PJA7	4;4;4;4;4;4;2;1	4;4;4;4;4;4;2;1	4;4;4;4;4;4;2;1	Bcl-2-associated transcription factor 1	BCLAF1	0	0	0	0	0	0	0	0	0	0	0	0	0	0	0	LLASTLVHSVK;SAAMTLNER;SFATASHR;TIAPQNAPR
Q9Y276;C9J8G3;H7C492;C9J1S9;C9JAS4;A0A2R8Y7T3;C9J4Q9;H7BZF6	Q9Y276;C9J8G3	18;9;7;6;5;5;3;3	18;9;7;6;5;5;3;3	18;9;7;6;5;5;3;3	Mitochondrial chaperone BCS1	BCS1L	25740000	27447000	22065000	33861000	34521000	33069000	28628000	25820000	28869000	0	0	0	0	0	0	ATNQISPAQVQGYFMLYK;DLAVENPVK;DVQEFIDNPK;ELALQQEEGK;FEFVPSPGNHFIWYR;FYPGQAPSLAENFAEHVLR;GVQLGLVAFR;GYLLYGPPGCGK;HYMITLEVPAR;KVFFNILEEAR;LDPALIRPGR;LTFSGLLNALDGVASTEAR;NDPVGAIHNAESLR;NDPVGAIHNAESLRR;PLSDFILALK;RPLNSVVLQQGLADR;TQHLSVETSYLQHESGR;VFFNILEEAR
Q9NR09;A0A3B3IUB9	Q9NR09;A0A3B3IUB9	7;5	7;5	7;5	Baculoviral IAP repeat-containing protein 6	BIRC6	0	0	0	11212000	10350000	0	13322000	11537000	12627000	0	0	0	0	0	0	IGSTSGAEAANK;ILDLSNFEILAK;IVTLEEEPIK;NAQAPLALTESHLATLASSSQSPEAIK;QLLDSGLPSLLVR;SLFSTTPLTTDDGVLLR;TLPVLLLYSIK
K7ES02;Q13867;K7ESE8;J3KSD8;J3KS79;K7ENH5	K7ES02;Q13867;K7ESE8;J3KSD8	5;5;4;4;1;1	5;5;4;4;1;1	5;5;4;4;1;1	Bleomycin hydrolase	BLMH	0	0	0	0	0	0	0	0	0	44194000	40317000	0	0	0	0	GEISATQDVMMEEIFR;IGPITPLEFYR;MNDILNHK;NLVHSGATK;VAALIQK
H7C4S5;A0A2R8Y492;H7C155;Q96II5;H7C560;A0A2U3TZI2;A0A2R8Y8E0;P10398;P04049;P15056	H7C4S5;A0A2R8Y492;H7C155;Q96II5;H7C560;A0A2U3TZI2;A0A2R8Y8E0;P10398;P04049;P15056	1;1;1;1;1;1;1;1;1;1	1;1;1;1;1;1;1;1;1;1	1;1;1;1;1;1;1;1;1;1	Serine/threonine-protein kinase A-Raf;RAF proto-oncogene serine/threonine-protein kinase;Serine/threonine-protein kinase B-raf	BRAF;RAF1;ARAF	0	0	0	0	0	0	0	0	0	0	0	0	0	0	0	IGDFGLATVK
Q6PJG6	Q6PJG6	4	4	4	BRCA1-associated ATM activator 1	BRAT1	0	0	0	5414500	0	2962900	0	0	5689300	0	0	0	0	0	0	DGHADAAQDTEQFVATVLQAASR;DSALEFLTQLSR;TPGCSDLGPLIPQFLR;TQAFQVLLQPLACVLK
F8W733;Q9NXR7	F8W733;Q9NXR7	1;1	1;1	1;1	BRCA1-A complex subunit BRE	BRE	0	0	0	0	0	0	0	0	0	0	0	0	0	0	0	LPVDFSNIPTYLLK
O43684;J3QT28;J3QSX4	O43684;J3QT28	8;7;3	8;7;3	8;7;3	Mitotic checkpoint protein BUB3	BUB3	21121000	18555000	22132000	0	0	0	0	0	0	0	0	0	0	0	0	FSPNTSQFLLVSSWDTSVR;LIVGTAGR;LNQPPEDGISSVK;QGYVLSSIEGR;QVTDAETKPK;TPCNAGTFSQPEK;VLVWDLR;VYTLSVSGDR
H7BY94;Q13895	H7BY94;Q13895	1;1	1;1	1;1	Bystin	BYSL	0	0	0	0	0	0	0	0	0	0	0	0	0	0	0	FYNLVLLPR
E9PFD4;B5MCE7;Q75MG1;B5MCH7;E7ETZ4;Q9Y6E2	E9PFD4;B5MCE7;Q75MG1;B5MCH7;E7ETZ4;Q9Y6E2	2;2;2;2;2;2	2;2;2;2;2;2	2;2;2;2;2;2	Basic leucine zipper and W2 domain-containing protein 2	BZW2	0	0	0	0	0	0	0	0	0	0	0	0	0	0	0	LLELFPVNR;VQQSLGTR
Q9Y224;G3V4C6;H0YJB9;G3V4E7	Q9Y224;G3V4C6;H0YJB9	17;13;9;4	17;13;9;4	17;13;9;4	UPF0568 protein C14orf166	C14orf166	120240000	111470000	102390000	137740000	112560000	93909000	171540000	145310000	168420000	64653000	103350000	65685000	83740000	77336000	133350000	AGVMALANLLQIQR;DLVPDNSK;DVNCPFK;EGLPVALDK;HDDYLVMLK;HILGFDTGDAVLNEAAQILR;INEAIVAVQAIIADPK;LEYGDNAEK;LLHIEELR;LTALDYHNPAGFNCK;LTALDYHNPAGFNCKDETEFR;LTQDAVAK;NAEPLINLDVNNPDFK;NFIVWLEDQK;NIHSSDWPK;QEAIDWLLGLAVR;YKDLVPDNSK
X6RLJ0;P02745	X6RLJ0;P02745	2;2	2;2	2;2	Complement C1q subcomponent subunit A	C1QA	0	0	0	0	0	0	0	0	0	0	0	0	0	0	0	DQPRPAFSAIR;PAFSAIR
A0A0A0MSV6;D6R934;P02746	A0A0A0MSV6;D6R934;P02746	1;1;1	1;1;1	1;1;1	Complement C1q subcomponent subunit B	C1QB	0	0	0	0	0	0	0	0	0	0	0	0	0	0	0	VPGLYYFTYHASSR
Q07021;I3L3Q7;I3L3B0	Q07021;I3L3Q7;I3L3B0	3;2;2	3;2;2	3;2;2	Complement component 1 Q subcomponent-binding protein, mitochondrial	C1QBP	25130000	24435000	17613000	9125600	0	8305000	16698000	17521000	14302000	0	0	0	0	0	0	AFVDFLSDEIKEER;EVSFQSTGESEWK;VEEQEPELTSTPNFVVEVIK
E9PGA6;Q9BXJ4	E9PGA6;Q9BXJ4	5;5	5;5	5;5	Complement C1q tumor necrosis factor-related protein 3	C1QTNF3-AMACR;C1QTNF3	157840000	137210000	171580000	95449000	95382000	89852000	111870000	88412000	89097000	0	0	0	0	0	0	CCHGDYSFR;FGAPVSGVYFFTFSMMK;FSTFAGFLLFETK;GDEVWLR;SDTSSNHAVLK
Q8WWC4;H7C0V0	Q8WWC4;H7C0V0	2;1	2;1	2;1	Uncharacterized protein C2orf47, mitochondrial	C2orf47	0	0	0	0	0	0	0	0	0	0	0	0	0	0	0	FDLLEELVAK;LGNQNVETK
P01024	P01024	17	6	6	Complement C3;Complement C3 beta chain;C3-beta-c;Complement C3 alpha chain;C3a anaphylatoxin;Acylation stimulating protein;Complement C3b alpha chain;Complement C3c alpha chain fragment 1;Complement C3dg fragment;Complement C3g fragment;Complement C3d fragment;Complement C3f fragment;Complement C3c alpha chain fragment 2	C3	11112000	13499000	8912800	0	0	0	0	0	0	0	0	0	0	0	0	ACEPGVDYVYK;DFDFVPPVVR;EPGQDLVVLPLSITTDFIPSFR;EVVADSVWVDVK;EYVLPSFEVIVEPTEK;GVFVLNK;GVFVLNKK;GYTQQLAFR;IPIEDGSGEVVLSR;IWDVVEK;KGYTQQLAFR;LPYSVVR;NEQVEIR;NTLIIYLDK;SSLSVPYVIVPLK;TGLQEVEVK;TIYTPGSTVLYR
Q6ZMU1	Q6ZMU1	1	1	1	Putative protein C3P1	C3P1	0	0	0	0	0	0	0	0	0	0	0	0	0	0	0	GNPGSTWLTSYVFR
A0A140TA49;A0A140TA44;A0A140TA32;A0A0G2JPR0;P0C0L4;F5GXS0;A0A140TA29;A0A0G2JL54;P0C0L5;A0A3B3ISA6	A0A140TA49;A0A140TA44;A0A140TA32;A0A0G2JPR0;P0C0L4;F5GXS0;A0A140TA29;A0A0G2JL54;P0C0L5	11;11;11;11;11;10;10;10;10;4	3;3;3;3;3;3;3;3;3;2	3;3;3;3;3;3;3;3;3;2	Complement C4-A;Complement C4 beta chain;Complement C4-A alpha chain;C4a anaphylatoxin;C4b-A;C4d-A;Complement C4 gamma chain;Complement C4-B;Complement C4 beta chain;Complement C4-B alpha chain;C4a anaphylatoxin;C4b-B;C4d-B;Complement C4 gamma chain	C4A;C4B	34136000	33063000	33618000	0	0	0	0	11798000	0	0	0	0	0	0	0	DHAVDLIQK;DSSTWLTAFVLK;ITQVLHFTK;KYVLPNFEVK;LTSLSDR;PVQGVAYVR;VDVQAGACEGK;VFALDQK;YIYGKPVQGVAYVR;YVLPNFEVK;YVSHFETEGPHVLLYFDSVPTSR
P01031	P01031	9	4	4	Complement C5;Complement C5 beta chain;Complement C5 alpha chain;C5a anaphylatoxin;Complement C5 alpha chain	C5	7015700	0	6938000	0	0	0	0	0	0	0	0	0	0	0	0	AFTECCVVASQLR;ALVEGVDQLFTDYQIK;GGSASTWLTAFALR;IVACASYK;LNLVATPLFLKPGIPYPIK;LQGTLPVEAR;TDAPDLPEENQAR;VYSLNDDLKPAK;YVLSPYK
F5GY80;F5H7G1;P07358	F5GY80;F5H7G1;P07358	2;2;2	2;2;2	2;2;2	Complement component C8 beta chain	C8B	0	0	0	0	0	0	0	0	0	0	0	0	0	0	0	CEGFVCAQTGR;SDLEVAHYK
F8VPD4;P27708;H7C2E4;H7C3Z5;H7BZB3	F8VPD4;P27708	96;96;13;11;7	96;96;13;11;7	94;94;13;11;7	CAD protein;Glutamine-dependent carbamoyl-phosphate synthase;Aspartate carbamoyltransferase;Dihydroorotase	CAD	237770000	244940000	248090000	344730000	356540000	372910000	321440000	321520000	324770000	405370000	405760000	478600000	456540000	488150000	418820000	AAFALGGLGSGFASNR;AALVLEDGSVLR;AHWTPFEGQK;AIVHAVGQELQVTGPFNLQLIAK;ALKEENIQTLLINPNIATVQTSQGLADK;AMLSTGFK;ASDPGLPAEEPK;ATGYPLAYVAAK;CDFALFLGASSENAGTLGTVAGSAAGLK;CGSRPPPGFPGLETMLPLLLTAVSEGR;CLGFSDK;DQMSHLFNVAHTLR;EATAGNPGGQTVR;EDFASGTAAALAGGITMVCAMPNTRPPIIDAPALALAQK;EELGTVNGMTITMVGDLK;EELSALVAPAFAHTSQVLVDK;EENIQTLLINPNIATVQTSQGLADK;EHPVVISK;EIDVDAVASDGVVAAIAISEHVENAGVHSGDATLVTPPQDITAK;EIEYEVVR;ELSDLE…
O43852;H0Y875	O43852;H0Y875	8;4	8;4	8;4	Calumenin	CALU	157230000	150870000	186320000	130330000	139470000	132720000	131750000	119200000	122030000	0	0	0	0	0	0	DGFVTVDELKDWIK;DIVVQETMEDIDK;EEIVDKYDLFVGSQATDFGEALVR;EQFVEFR;HLVYESDQNKDGK;TFDQLTPEESK;TFDQLTPEESKER;VHHEPQLSDK
Q13557;E9PF82;E9PBG7;D6R938;H0Y9C2;A0A5F9ZHM9;D6RFJ0;A0A5F9ZHR5;A0A5F9ZH21;A0A5K1VW76;A0A5F9ZHY2;H0Y9J2;A0A5F9ZH50;Q9UQM7;A0A5F9ZH90;E9PBE8;E7EQE4;E7ETC9;E7ERS6	Q13557;E9PF82;E9PBG7;D6R938;H0Y9C2	18;18;18;18;10;6;6;6;6;6;6;6;6;6;5;2;2;1;1	18;18;18;18;10;6;6;6;6;6;6;6;6;6;5;2;2;1;1	13;13;13;13;7;2;2;2;2;2;2;5;2;2;2;0;0;0;0	Calcium/calmodulin-dependent protein kinase type II subunit delta	CAMK2D	87621000	95028000	114390000	133890000	134190000	126920000	132370000	116460000	123500000	62114000	55039000	44114000	45345000	42048000	53756000	AGAYDFPSPEWDTVTPEAK;ASTTTCTR;DLKPENLLLASK;ESTESSNTTIEDEDVK;FTDEYQLFEELGK;FYFENALSK;GAFSVVR;GAILTTMLATR;HPWICQR;ICDPGLTAFEPEALGNLVEGMDFHR;IPTGQEYAAK;ITASEALK;LTQYMDGSGMPK;MLTINPAK;QETVDCLK;QETVDCLKK;STVASMMHR;VTEQLIEAINNGDFEAYTK
A0A2Q3DQE3;Q13555;Q5SWX3;Q8WU40;H0Y6G2;H7BXS4;H7C394	A0A2Q3DQE3;Q13555;Q5SWX3;Q8WU40;H0Y6G2	13;13;12;11;10;6;1	9;9;8;8;8;2;1	6;6;5;5;5;0;0	Calcium/calmodulin-dependent protein kinase type II subunit gamma	CAMK2G	23988000	21426000	0	15050000	25049000	18581000	21123000	21829000	20725000	0	0	0	0	0	0	AGAYDFPSPEWDTVTPEAK;DLKPENLLLASK;FTDDYQLFEELGK;GAFSVVR;HPWVCQR;ICDPGLTSFEPEALGNLVEGMDFHK;ITADQALK;ITEQLIEAINNGDFEAYTK;LTQYIDGQGRPR;NLINQMLTINPAK;NSLVSPAQEPAPLQTAMEPQTTVVHNATDGIK;QETVECLR;STVASMMHR
Q86VP6;A0A0C4DGH5;H0YH27	Q86VP6;A0A0C4DGH5	10;8;3	10;8;3	10;8;3	Cullin-associated NEDD8-dissociated protein 1	CAND1	22696000	18131000	17833000	11865000	4900200	5264100	10711000	11604000	12882000	0	0	0	0	0	0	ADVFHAYLSLLK;ALTLIAGSPLK;EGPAVVGQFIQDVK;FCNVDDDELR;ISGSILNELIGLVR;ITSEALLVTQQLVK;LGTLSALDILIK;LTLIDPETLLPR;MLTFLMLVR;SVILEAFSSPSEEVK
P27824;H0Y9Q7;D6RAQ8;D6RAU8;D6RB85;D6RDP7;D6RGY2;D6RHJ3;D6RD16;D6RFL1;H0Y9H1	P27824;H0Y9Q7	5;3;2;2;2;2;2;1;1;1;1	5;3;2;2;2;2;2;1;1;1;1	5;3;2;2;2;2;2;1;1;1;1	Calnexin	CANX	0	17226000	19109000	11592000	0	0	0	0	0	0	0	0	0	0	0	APVPTGEVYFADSFDR;GTLSGWILSK;IPDPEAVKPDDWDEDAPAK;KIPNPDFFEDLEPFR;TPELNLDQFHDK
P07384	P07384	1	1	1	Calpain-1 catalytic subunit	CAPN1	0	0	0	0	0	0	0	0	0	0	0	0	0	0	0	LEICNLTPDALK
Q14444;G3V153;E9PLA9	Q14444;G3V153;E9PLA9	15;12;8	15;12;8	15;12;8	Caprin-1	CAPRIN1	201530000	178970000	209540000	248510000	266080000	240600000	219720000	217140000	207680000	336770000	377400000	326050000	296890000	332890000	210910000	DGYQQNFK;DYSGYQR;EKPVCGTTYK;GKLDDYQER;LNEQYEHASIHLWDLLEGK;LNQDQLDAVSK;LVDPERDMSLR;QFMAETQFTSGEK;QGLNGVPILSEEELSLLDEFYK;QILGVIDK;SFMALSQDIQK;SSGPPPPSGSSGSEAAAGAGAAAPASQHPATGTGAVQTEAMK;TVLELQYVLDK;TVLELQYVLDKLGDDEVR;YQEVTNNLEFAK
C9JUG7;F8W9N7;A0A0D9SET8;P47755;P52907	C9JUG7;F8W9N7;A0A0D9SET8;P47755;P52907	2;2;2;2;1	2;2;2;2;1	2;2;2;2;1	F-actin-capping protein subunit alpha-2;F-actin-capping protein subunit alpha-1	CAPZA2;CAPZA1	0	0	0	0	0	0	0	0	0	0	0	0	0	0	0	KEATDPR;LLLNNDNLLR
Q96KX2	Q96KX2	2	2	2	F-actin-capping protein subunit alpha-3	CAPZA3	0	0	0	0	0	0	0	0	0	0	0	0	0	0	0	MTLSVLSR;TLSVLSR
G5EA35	G5EA35	1	1	1		CARD18	0	0	0	0	0	0	0	0	0	0	0	0	0	0	0	MNKVRDENDTVMDK
Q86X55;K7EQA8;K7EK20;K7EPK1;K7EQB9	Q86X55;K7EQA8	13;7;3;3;1	13;7;3;3;1	13;7;3;3;1	Histone-arginine methyltransferase CARM1	CARM1	24566000	23643000	0	93568000	79799000	85058000	69737000	78438000	76392000	0	0	30475000	0	8914000	0	AAAAAAVGPGAGGAGSAVPGGAGPCATVSVFPGAR;AGDTLSGTCLLIANK;AGDTLSGTCLLIANKR;AILQNHTDFK;AILQNHTDFKDK;ANFWYQPSFHGVDLSALR;CLFQSPLFAK;HAEQQALR;LLTIGDANGEIQR;MLESYLHAK;QPVVDTFDIR;SSNLLDLK;YTVNFLEAK
J3KSY7;O15234	J3KSY7;O15234	1;1	1;1	1;1	Protein CASC3	CASC3	0	0	0	0	0	0	0	0	0	0	0	0	0	0	0	SAHNPDDIKPR
P31944	P31944	5	5	5	Caspase-14;Caspase-14 subunit p17, mature form;Caspase-14 subunit p10, mature form;Caspase-14 subunit p20, intermediate form;Caspase-14 subunit p8, intermediate form	CASP14	0	0	0	0	0	0	0	0	0	75894000	74675000	42033000	44359000	0	30006000	FQQAIDSR;KTNPEIQSTLR;LENLFEALNNK;MAEAELVQEGK;TNPEIQSTLR
P04040	P04040	3	3	3	Catalase	CAT	0	0	0	0	0	0	0	0	0	0	0	0	0	0	0	FNTANDDNVTQVR;LNVITVGPR;LSQEDPDYGIR
C9J2P9;Q75N03	C9J2P9;Q75N03	2;2	2;2	2;2	E3 ubiquitin-protein ligase Hakai	CBLL1	17203000	0	20161000	0	0	0	0	0	0	0	0	0	0	0	0	DLQAHINHR;SVSQETFR
Q8IX12;A0A0C4DGG8;F5H1H2;F5H2E6;F5H3E1;H0YFJ7	Q8IX12;A0A0C4DGG8;F5H1H2;F5H2E6	5;4;3;3;2;1	5;4;3;3;2;1	5;4;3;3;2;1	Cell division cycle and apoptosis regulator protein 1	CCAR1	17069000	20527000	0	21882000	0	21701000	0	0	20059000	0	0	0	0	0	0	IVSQPQPAR;LLLPTPTVK;SCALAEDPQELR;TILNLENSNK;YILPDEPAIIVHPNWAAK
Q8N163;H0YB24;G3V119;E5RHJ4;A0A087X2B6;E5RFJ3;E5RGU7;H0YC69;H0YC58;E5RHH8	Q8N163;H0YB24;G3V119	30;20;19;9;6;5;4;3;3;2	30;20;19;9;6;5;4;3;3;2	30;20;19;9;6;5;4;3;3;2	Cell cycle and apoptosis regulator protein 2	CCAR2	86008000	84829000	95790000	55224000	56519000	56349000	51529000	50400000	50058000	69258000	72051000	27776000	40823000	13798000	28873000	AAEAAPPTQEAQGETEPTEQAPDALEQAADTSR;ADSWVEKEEPAPSN;AGGEPWGAK;CAQAQTGIDLSGCTK;EAAPDAGAEPITADSDPAYSSK;ETPEHPLK;FAEFQYLQPGPPR;FSATEVTNK;GEASEDLCEMALDPELLLLR;IHTLELK;ILLTLGIR;INPLPGGR;IQVSSEK;KEEEAVLVGGEWSPSLDGLDPQADPQVLVR;LAEAEETAR;LTPLQLEIQR;MLLSLPEK;NAETPEATTQQETDTDLPEAPPPPLEPAVIAR;NFSGTASTSLLGPPPGLLTPPVATELSQNAR;PLSSGGEEEEKPR;QEGLDGGLPEEVLFGNLDLLPPPGK;QGILGAQPQLIFQPHR;RLTPLQLEIQR;SPAPPLLHVAALGQK;ST…
Q9H6F5;H0YG79	Q9H6F5	5;1	5;1	5;1	Coiled-coil domain-containing protein 86	CCDC86	25401000	30724000	31190000	38364000	38922000	0	32301000	31432000	32803000	0	0	0	0	0	0	FSQMLQDKPLR;KAEVVQVIR;KLNKEELPVIPK;LGGLRPESPESLTSVSR;QPPQQPAAK
P78371;F8VQ14;F5GWF6	P78371;F8VQ14;F5GWF6	15;14;14	15;14;14	15;14;14	T-complex protein 1 subunit beta	CCT2	40006000	34811000	33155000	33003000	18599000	22044000	35553000	35558000	34317000	0	0	0	0	0	0	ASLSLAPVNIFK;EALLSSAVDHGSDEVK;GATQQILDEAER;GSGNLEAIHIIK;HGINCFINR;LALVTGGEIASTFDHPELVK;LAVEAVLR;LGGSLADSYLDEGFLLDK;LIEEVMIGEDK;LTSFIGAIAIGDLVK;NIGVDNPAAK;QVLLSAAEAAEVILR;SLHDALCVLAQTVK;VAEIEHAEK;VQDDEVGDGTTSVTVLAAELLR
P49368;B4DUR8;Q5SZX6;E9PRC8;Q5SZX9;E9PM09;Q5SZW8;E9PQ35	P49368;B4DUR8	13;11;5;4;3;2;2;1	13;11;5;4;3;2;2;1	13;11;5;4;3;2;2;1	T-complex protein 1 subunit gamma	CCT3	54554000	54724000	36420000	31422000	29106000	30813000	43541000	47383000	43156000	0	0	0	4632300	0	5816500	ACTILLR;AMTGVEQWPYR;AVAQALEVIPR;EILSEVER;EIQVQHPAAK;ELGIWEPLAVK;IPGGIIEDSCVLR;IVLLDSSLEYK;KGESQTDIEITR;KVQSGNINAAK;NLQDAMQVCR;TAVETAVLLLR;VQSGNINAAK
P50991	P50991	14	14	14	T-complex protein 1 subunit delta	CCT4	48673000	48235000	48492000	37911000	36728000	31594000	51965000	39540000	60163000	0	0	0	0	0	0	AFADAMEVIPSTLAENAGLNPISTVTELR;AVADAIR;AYILNLVK;DALSDLALHFLNK;ETLLNSATTSLNSK;GIHPTIISESFQK;IDDVVNTR;IGLIQFCLSAPK;ITGCASPGK;LGGTIDDCELVEGLVLTQK;LVIEEAER;PENVAPR;TLSGMESYCVR;VIDPATATSVDLR
E7ENZ3;B7ZAR1;E9PCA1;P48643;H0Y914	E7ENZ3;B7ZAR1;E9PCA1;P48643	12;12;12;12;1	12;12;12;12;1	12;12;12;12;1	T-complex protein 1 subunit epsilon	CCT5	23138000	40573000	36456000	25457000	0	20383000	20118000	27446000	25453000	0	0	0	0	0	0	AFADALEVIPMALSENSGMNPIQTMTEVR;AVANTMR;AVTIFIR;DVDFELIK;EMNPALGIDCLHK;FSELTAEK;IADGYEQAAR;IAILTCPFEPPKPK;LGFAGLVQEISFGTTK;QQHVIETLIGK;SLHDALCVIR;VAIEHLDK
P40227	P40227	15	15	12	T-complex protein 1 subunit zeta	CCT6A	42515000	48307000	44138000	41343000	40429000	43604000	44113000	41924000	43807000	0	0	0	0	0	0	ALQFLEEVK;AQLGVQAFADALLIIPK;DGNVLLHEMQIQHPTASLIAK;EGIVALR;ETLIDVAR;GFVVINQK;GIDPFSLDALSK;GLQDVLR;HKSETDTSLIR;HTLTQIK;IITEGFEAAK;QADLYISEGLHPR;SETDTSLIR;VATAQDDITGDGTTSNVLIIGELLK;VLAQNSGFDLQETLVK
Q92526	Q92526	4	1	1	T-complex protein 1 subunit zeta-2	CCT6B	0	0	0	0	0	0	0	0	0	0	0	0	0	0	0	GFVVINQK;GIDPFSLDSLAK;GLQDVLR;QADLYISEGLHPR
Q99832;F8WAM2	Q99832	17;5	17;5	17;5	T-complex protein 1 subunit eta	CCT7	48150000	42234000	48722000	38001000	41845000	42015000	40606000	41820000	41054000	0	0	0	0	0	0	ALEIIPR;ATISNDGATILK;CAMTALSSK;GGAEQFMEETER;IALLNVELELK;INALTAASEAACLIVSVDETIK;INALTAASEAACLIVSVDETIKNPR;LLDVVHPAAK;LPIGDVATQYFADR;MVVDAVMMLDDLLQLK;QLCDNAGFDATNILNK;QQLLIGAYAK;QVKPYVEEGLHPQIIIR;SQDAEVGDGTTSVTLLAAEFLK;TATQLAVNK;TFSYAGFEMQPK;YNFFTGCPK
P50990;H7C4C8;H7C2U0	P50990	17;6;4	17;6;4	17;6;4	T-complex protein 1 subunit theta	CCT8	33575000	32333000	39841000	30409000	33361000	36409000	31483000	30648000	31843000	0	0	0	0	0	0	APGFAQMLK;AVDDGVNTFK;DIDEVSSLLR;DMLEAGILDTYLGK;EDGAISTIVLR;ELEVQHPAAK;ETEGDVTSVK;FAEAFEAIPR;GEENLMDAQVK;GSTDNLMDDIER;HFSGLEEAVYR;LATNAAVTVLR;LVPGGGATEIELAK;NVGLDIEAEVPAVK;VADMALHYANK;VDQIIMAK;YNIMLVR
Q6YHK3	Q6YHK3	2	2	2	CD109 antigen	CD109	0	15822000	16690000	0	0	0	0	0	0	0	0	0	0	0	0	ELSYMVVSR;IPVQLVFK
A0A024QZP7;P06493;A0A087WZZ9;E5RIU6;K7ELV5;Q00526;G3V317;A0A087X209;A0A2R8Y7W5;A0A2R8YF61;F5H6Z0;A0A2R8YD28;H0YAZ9;A0A2R8Y4Z0;E5RGN0;F8VXD2;Q9BVE2;E7EUK8;A0A2R8YEB7;J3QSD7;A0A2R8Y644;A0A087WZU2;Q00537;Q00534;Q00535;P50750;Q96Q40;Q07002;F8VZZ0;O94921;Q9NYV4;Q00536;F8VZ51;K7EJ83;Q14004	A0A024QZP7;P06493;A0A087WZZ9;E5RIU6	10;10;9;8;2;2;1;1;1;1;1;1;1;1;1;1;1;1;1;1;1;1;1;1;1;1;1;1;1;1;1;1;1;1;1	10;10;9;8;2;2;1;1;1;1;1;1;1;1;1;1;1;1;1;1;1;1;1;1;1;1;1;1;1;1;1;1;1;1;1	8;8;7;6;0;0;0;0;0;0;0;0;0;0;0;0;0;0;0;0;0;0;0;0;0;0;0;0;0;0;0;0;0;0;0	Cyclin-dependent kinase 1	CDC2;CDK1	0	24159000	0	31076000	38943000	40786000	27066000	26827000	35091000	0	0	0	0	0	0	AFGIPIR;DLKPQNLLIDDK;HPNIVSLQDVLMQDSR;IGEGTYGVVYK;KPLFHGDSEIDQLFR;LADFGLAR;LESEEEGVPSTAIR;NLDENGLDLLSK;SPEVLLGSAR;TTGQVVAMK
K7EIU0;K7EQA9;Q16543	K7EIU0;K7EQA9;Q16543	1;1;1	1;1;1	1;1;1	Hsp90 co-chaperone Cdc37;Hsp90 co-chaperone Cdc37, N-terminally processed	CDC37	0	0	0	0	0	0	0	0	0	0	0	0	0	0	0	LGPGGLDPVEVYESLPEELQK
P60953	P60953	1	1	1	Cell division control protein 42 homolog	CDC42	0	0	0	0	0	0	0	0	0	0	0	0	0	0	0	NVFDEAILAALEPPEPK
Q99459	Q99459	4	4	4	Cell division cycle 5-like protein	CDC5L	0	0	0	0	0	0	0	0	0	0	0	410490000	767320000	0	0	ESDLPSAILQTSGVSEFTK;ILLGGYQSR;LVLPAPQISDAELQEVVK;NDFEIVLPENAEK
A0A087WXI5;P12830;H3BVI7;H3BNC6;A0A087WX17;A0A087WU43	A0A087WXI5;P12830;H3BVI7;H3BNC6;A0A087WX17;A0A087WU43	2;2;1;1;1;1	2;2;1;1;1;1	2;2;1;1;1;1	Cadherin-1;E-Cad/CTF1;E-Cad/CTF2;E-Cad/CTF3	CDH1	0	0	0	0	0	0	0	0	0	0	0	0	0	0	0	NTGVISVVTTGLDR;PANPDEIGNFIDENLK
P19022;C9J8J8	P19022	4;1	4;1	4;1	Cadherin-2	CDH2	9632300	9602300	8159800	11299000	0	0	11442000	9755300	11911000	0	0	0	0	0	0	FLEAGIYEVPIIITDSGNPPK;IDPVNGQITTIAVLDR;SAAPHPGDIGDFINEGLK;YSVTGPGADQPPTGIFIINPISGQLSVTKPLDR
B3KY94;O14735	B3KY94;O14735	1;1	1;1	1;1	CDP-diacylglycerol--inositol 3-phosphatidyltransferase	CDIPT	0	0	0	0	0	0	0	0	0	0	0	0	0	0	0	SLISVIHLITAAR
Q96SZ6;H0Y721	Q96SZ6;H0Y721	6;3	6;3	6;3	CDK5 regulatory subunit-associated protein 1	CDK5RAP1	0	30507000	30671000	0	0	0	0	0	0	0	0	0	0	0	0	DFPDEVLQLIHER;EVTLLGQNVNSFR;FAHLLDQVSR;ITSASSQTLR;LKDDVPEEVK;VIFPDAEMEDVNNPGLR
Q9NXV6;J3KNE1;D6RGD2	Q9NXV6;J3KNE1;D6RGD2	6;3;3	6;3;3	6;3;3	CDKN2A-interacting protein	CDKN2AIP	0	0	0	14288000	0	16579000	0	0	0	0	0	0	0	0	0	AQEVSEYLSQNPR;SSSSTNTSLLTSK;STSQVAASLLASK;TSSEASVSSSVAK;VAAWVEALR;VTDAPTYTTR
Q96HQ2	Q96HQ2	1	1	1	CDKN2AIP N-terminal-like protein	CDKN2AIPNL	0	0	0	0	0	0	0	0	0	0	0	0	0	0	0	MVGGEAAAAVEELVSGVR
A0A087WT21;Q9BXF3;B7WPH3;A0A0R4J2E1	A0A087WT21;Q9BXF3;B7WPH3;A0A0R4J2E1	2;2;1;1	2;2;1;1	2;2;1;1	Cat eye syndrome critical region protein 2	CECR2	0	0	0	0	0	0	0	0	0	0	0	0	0	0	0	LDADDVFDLLK;LQPPPVPAPSSLFGAPAQALR
Q9BXW7;A8MYZ9	Q9BXW7	9;2	9;2	9;2	Cat eye syndrome critical region protein 5	CECR5	60684000	67268000	37931000	29446000	26397000	37641000	35117000	36758000	28469000	31332000	0	0	0	0	0	AQELSALLGCEVDADQVILSHSPMK;ATHDGAPELGAGGTR;IEGVLLLGEPVR;LFSEYHEK;LVNSQGQLR;MAFPLLDMVDLER;NVVTVDELR;PSILTYQYAEDLIR;VPVVFVTNAGNILQHSK
A0A0M3HER2;Q7Z7K6	A0A0M3HER2;Q7Z7K6	1;1	1;1	1;1	Centromere protein V	CENPV	0	0	0	0	0	0	0	0	0	0	0	0	0	0	0	LLLDTFEYQGLVK
Q96JM3;A0A2R8Y4S6;S4R3K0;A0A2R8Y735	Q96JM3	7;1;1;1	7;1;1;1	7;1;1;1	Chromosome alignment-maintaining phosphoprotein 1	CHAMP1	0	16083000	22605000	0	0	0	0	0	0	0	0	0	0	0	0	AFLLESLLK;ATLSNPKPQK;GAVLHHLVNK;LECDHCSFR;NHVAAHGQSLLK;NVLQFTEEK;SSFFIEPQKPVFPETR
A0A0C4DGG9;A0A2R8Y212;A0A2R8YFD8;A0A2R8YFK9;Q14839;A0A2U3TZM0;A0A2R8Y521;A0A2R8Y5J0;A0A2R8Y425;A0A2R8YDJ9;A0A2R8YD40;F5GWX5;A0A2R8Y4X2;A0A2R8YDW2;A0A2R8Y445;A0A2R8Y8C1;A0A2R8YER1;A0A2R8Y5Z7;A0A2R8Y685;A0A2R8Y8B3;Q8TDI0;Q12873;A0A2R8Y7I0;K7EMY3;A0A2R8Y7M9;A0A2R8Y5M9;A0A5F9ZHX5;A0A2R8YE38;F2Z2R5;A0A2R8Y7X1;K7ESA5;H7C0J3;H7C3H7;I3L229;K7EPV1	A0A0C4DGG9;A0A2R8Y212;A0A2R8YFD8;A0A2R8YFK9;Q14839;A0A2U3TZM0;A0A2R8Y521;A0A2R8Y5J0;A0A2R8Y425;A0A2R8YDJ9;A0A2R8YD40;F5GWX5;A0A2R8Y4X2;A0A2R8YDW2;A0A2R8Y445;A0A2R8Y8C1;A0A2R8YER1;A0A2R8Y5Z7;A0A2R8Y685;A0A2R8Y8B3	19;19;19;19;19;19;19;19;19;19;19;19;17;16;15;15;15;13;12;10;8;7;7;7;6;6;6;5;3;1;1;1;1;1;1	19;19;19;19;19;19;19;19;19;19;19;19;17;16;15;15;15;13;12;10;8;7;7;7;6;6;6;5;3;1;1;1;1;1;1	19;19;19;19;19;19;19;19;19;19;19;19;17;16;15;15;15;13;12;10;8;7;7;7;6;6;6;5;3;1;1;1;1;1;1	Chromodomain-helicase-DNA-binding protein 4	CHD4	32716000	25429000	29825000	8970600	8133300	8487900	13665000	10324000	15113000	0	0	0	0	0	0	CTCPALK;ENEFSFEDNAIR;FSWAQGTDTILADEMGLGK;GGGNQVSLLNVVMDLK;GPFLVSAPLSTIINWER;HHYEQQQEDLAR;IDGGITGNMR;ILNHSVDKK;KLERPPETPTVDPTVK;LLEQALVIEEQLR;LPATIAR;NFEALNAR;QELDDILKFGTEELFK;QLEELLSDMK;SAIDLTPIVVEDKEEK;VAQYVVR;VGGNIEVLGFNAR;VLIFSQMTK;VQEFEHVNGR
J3QK89;Q8IWX8	J3QK89;Q8IWX8	23;23	23;23	23;23	Calcium homeostasis endoplasmic reticulum protein	CHERP	74366000	78547000	81980000	158830000	161660000	171920000	140050000	138270000	139050000	85702000	75717000	118270000	109670000	133360000	71654000	DKWDQYK;ELLAALQK;GDPGWNGQR;GHQMLVK;GVGVALDDPYENYR;ITADGAHFELR;LALEQQQLICK;LAQFVAR;LEDHEYKPLDPK;LLAAVEAFYSPPSHDRPR;LLEETQLDMNEFDNLLQPIIDTCTK;LLQLWEK;LPPPMPPSER;MGWSGSGGLGAK;NGPEFEK;NSEGWEQNGLYEFFR;QEQVTAAVAHAVEQQMQK;QGPPHINHDDPSLVPNVPYFDLPAGLMAPLVK;SPPHCELMAGHLR;SYSFIAR;TQHEEFVTSLAQQQQQQQQQQQQLQMPQMEAEVK;VVVPIYCTSFLAVEEDK;VVVPIYCTSFLAVEEDKQQK
Q8NET6	Q8NET6	1	1	1	Carbohydrate sulfotransferase 13	CHST13	0	0	0	0	0	0	0	0	0	0	0	0	0	0	0	AHALCHPCR
E7EXA6;A0A0D9SF58;Q8WVB6;F8WCC1	E7EXA6;A0A0D9SF58;Q8WVB6;F8WCC1	2;2;2;1	2;2;2;1	2;2;2;1	Chromosome transmission fidelity protein 18 homolog	CHTF18	0	0	0	0	0	0	0	0	0	0	0	0	0	0	0	ADPMAPGVQGSLLHVPWR;VVQGLFDNFLR
A0A087X1B7;X6R700;Q9Y3Y2	A0A087X1B7;X6R700;Q9Y3Y2	1;1;1	1;1;1	1;1;1	Chromatin target of PRMT1 protein	CHTOP	0	0	0	0	0	0	0	0	0	0	0	0	0	0	0	ASMQQQQQLASAR
O15111	O15111	2	2	2	Inhibitor of nuclear factor kappa-B kinase subunit alpha	CHUK	0	0	0	0	0	0	0	0	0	0	0	0	0	0	0	ESQILSLLSDIGSGIR;IISFLLPPDESLHSLQSR
O76071	O76071	1	1	1	Probable cytosolic iron-sulfur protein assembly protein CIAO1	CIAO1	0	0	0	0	0	0	0	0	0	0	0	0	0	0	0	SVAWAPSGNLLATCSR
K7ELT6;K7ENX8;K7ELV6;K7EJV5;K7EJV1;K7EMY9;K7EPM4;K7ER40;K7EQR7;D6W5Y5;Q14011;K7EQX4;K7ENN6;K7EIF7;K7EQL0	K7ELT6;K7ENX8;K7ELV6;K7EJV5;K7EJV1;K7EMY9;K7EPM4;K7ER40;K7EQR7;D6W5Y5;Q14011	3;2;2;2;2;2;2;2;2;2;2;1;1;1;1	3;2;2;2;2;2;2;2;2;2;2;1;1;1;1	3;2;2;2;2;2;2;2;2;2;2;1;1;1;1	Cold-inducible RNA-binding protein	CIRBP	21897000	0	0	13800000	14862000	0	19416000	32608000	26511000	0	0	0	0	0	0	GFGFVTFENIDDAK;LFVGGLSFDTNEQSLEQVFSK;VQEWGLR
Q07065;H3BUW6;H3BN64;H3BRM1;H3BRF9;Q96K21	Q07065	28;1;1;1;1;1	28;1;1;1;1;1	28;1;1;1;1;1	Cytoskeleton-associated protein 4	CKAP4	62227000	60062000	69770000	44703000	48281000	54001000	49048000	43186000	44870000	134170000	145890000	72244000	65801000	96968000	72770000	ASVSQVEADLK;DFTSLENTVEER;DLSDGIHVVK;ERDFTSLENTVEER;GAHPSGGADDVAK;GLLDDLR;GLLDDLRNDLDR;HSEAFEALQQK;IETNENNLESAK;ISEVLQK;LAALQGR;LEGLGSSEADQDGLASTVR;LPPQDFLDR;LQHVEDGVLSMQVASAR;LQNEILK;LSSLDNLK;QEQQAFK;QREELGQGLQGVEQK;QTESLESLLSK;SHQDFSR;SINDNIAIFTEVQK;SLGETQLVLYGDVEELKR;SSSSSSASAAAAAAAASSSASCSR;SVGELPSTVESLQK;TAVDSLVAYSVK;VASLEESEGNKQDLK;VQEQVHTLLSQDQAQAAR;VQSLQATFGTFESILR
E9PL17;Q92989	E9PL17;Q92989	2;2	2;2	2;2	Polyribonucleotide 5-hydroxyl-kinase Clp1	CLP1	0	0	0	19297000	0	0	0	18760000	0	0	0	0	0	0	0	LADVFNQR;LLLNYAVR
H0YGM0;Q9H078;A0A2R8Y602;A0A2U3TZY2;F5H392;F5H7A5;A0A2R8Y6R5	H0YGM0;Q9H078;A0A2R8Y602;A0A2U3TZY2	3;3;2;2;1;1;1	3;3;2;2;1;1;1	3;3;2;2;1;1;1	Caseinolytic peptidase B protein homolog	CLPB	0	0	0	0	0	0	0	0	0	0	0	0	0	0	0	IAENLGDVQISDK;LDMSEFQER;LGWTALMVAAINR
O76031	O76031	12	12	12	ATP-dependent Clp protease ATP-binding subunit clpX-like, mitochondrial	CLPX	22587000	24596000	31944000	16861000	15775000	22611000	16448000	16844000	16099000	0	0	0	0	0	4489100	AQQGIVFLDEVDK;CELNVTEDALK;DLIEFGMIPEFVGR;DVGGEGVQQGLLK;IGSVPGIHQLR;LLEGTIVNVPEK;LLQDANYNVEK;LPVVVPLHSLDEK;SNILLLGPTGSGK;TLLAQTLAK;TLVQILTEPR;YLGFGTPSNLGK
A0A087WVQ6;Q00610;J3KS13;K7EJJ5;J3KSQ2;J3KRF5;J3QL20;F5H5N6	A0A087WVQ6;Q00610	82;82;25;10;6;5;4;1	82;82;25;10;6;5;4;1	65;65;24;10;5;5;4;0	Clathrin heavy chain;Clathrin heavy chain 1	CLTC	377010000	377080000	369270000	324390000	338530000	345610000	332190000	358190000	323830000	202600000	193710000	194150000	184530000	166990000	179590000	ADDPSSYMEVVQAANTSGNWEELVK;AFMTADLPNELIELLEK;AHIAQLCEK;AHTMTDDVTFWK;ALEHFTDLYDIK;ALEHFTDLYDIKR;AMLSANIR;AQILPIR;AVDVFFPPEAQNDFPVAMQISEK;AVNYFSK;CNEPAVWSQLAK;DAMQYASESK;DPELWGSVLLESNPYR;DPHLACVAYER;EDKLECSEELGDLVK;EHLELFWSR;ENPYYDSR;ESNCYDPER;ESYVETELIFALAK;EVCFACVDGK;FDVNTSAVQVLIEHIGNLDR;FNALFAQGNYSEAAK;FQEHLQLQNLGINPANIGFSTLTMESDK;FQSVPAQPGQTSPLLQYFGILLDQGQLNK;GQCDLELINVCNENSLFK;GQFSTDELVAEVEK;GQ…
A0A087WX41;P53675	A0A087WX41;P53675	18;18	1;1	1;1	Clathrin heavy chain 2	CLTCL1	0	0	0	0	0	0	0	0	0	0	0	0	0	0	0	AFMTADLPNELIELLEK;AHIAQLCEK;DPHLACVAYER;EDKLECSEELGDLVK;GQFSTDELVAEVEK;GQFSTDELVAEVEKR;IVLDNSVFSEHR;KVGYTPDWIFLLR;LECSEELGDLVK;LTDQLPLIIVCDR;NLQNLLILTAIK;QNLQLCVQVASK;RDPHLACVAYER;TLQIFNIEMK;VGYTPDWIFLLR;VVGAMQLYSVDR;VVGAMQLYSVDRK;YIEIYVQK
H0YAS8;P10909	H0YAS8;P10909	1;1	1;1	1;1	Clusterin;Clusterin beta chain;Clusterin alpha chain	CLU	0	0	0	0	0	0	0	0	0	0	0	0	0	0	0	LFDSDPITVTVPVEVSR
P62633	P62633	1	1	1	Cellular nucleic acid-binding protein	CNBP	0	0	0	0	0	0	0	0	0	0	0	0	0	0	0	CGESGHLAR
A5YKK6;H3BMZ2;H3BVC9;H3BNB1;H3BMH0;H3BTH2;H3BR89	A5YKK6	38;11;6;3;2;1;1	38;11;6;3;2;1;1	38;11;6;3;2;1;1	CCR4-NOT transcription complex subunit 1	CNOT1	39120000	44655000	41353000	29627000	32460000	24987000	24447000	29206000	30135000	0	0	0	0	0	0	AQAEQQHNPAANPTMIR;AVEGLLDATSGADADLLLR;AVQELVHPVVDR;CPSILGGLAPEKDQPK;DAIAALGLLQK;EIDDEANSYFQR;EVTYELDHPGFQIR;GNAPEGLPQLMEVVR;GQQELLYVVPFVAK;HSGEATNTVTK;IAFIFNNLSQSNMTQK;ILLVDER;ILTNFTGVMPPQFK;IVEPPENIQEK;LAEVGQYEQVK;LATEFELR;LFQSVAQCCMGQK;LIALLVK;LPDPFTPNLK;MLAHTPQQK;MQGSITTPGSIALAQAQAQAQVPAK;NLALDINELKPGNLLK;NLDEQLSAPK;NLILSAFPR;NSFASALR;NVPGFLPTNDLSQPTGFLAQPMK;QLAVYEEFAR;SLDLIESLLR;SLLEVVVLSR;SN…
Q9H9A5;H7C1X9;E9PCN5	Q9H9A5;H7C1X9;E9PCN5	2;1;1	2;1;1	2;1;1	CCR4-NOT transcription complex subunit 10	CNOT10	0	0	0	0	0	0	0	0	0	0	0	0	0	0	0	IILNTAVAEFFK;LAECCIAANK
F8VUB4;F8VV52;Q9NZN8;F8VP97;F8VRS8;F8W145;H0YI11;H0YH84;F8VWH8;H0YHT6;F8VQD8;F8VQF4;A0A087X050;F8VVY1;F8VX63	F8VUB4;F8VV52;Q9NZN8;F8VP97;F8VRS8;F8W145	7;7;7;6;4;4;3;3;1;1;1;1;1;1;1	7;7;7;6;4;4;3;3;1;1;1;1;1;1;1	7;7;7;6;4;4;3;3;1;1;1;1;1;1;1	CCR4-NOT transcription complex subunit 2	CNOT2	19270000	19186000	20954000	21381000	0	0	0	0	0	0	0	0	0	0	0	AAETDPGMVHLALGSDLTTLGLNLNSPENLYPK;APGMEPTMK;EGSGNPTPLINPLAGR;GIQVLPDGR;GMSNNTPQLNR;LEERPHLPSTFNYNPAQQAF;VTNIPQGMVTDQFGMIGLLTFIR
A0A2R8Y4W0;H0Y5X7;H7C3F5;A0A2H2FJL5;B7Z6J7;O75175;A0A2R8Y691	A0A2R8Y4W0;H0Y5X7;H7C3F5;A0A2H2FJL5;B7Z6J7;O75175;A0A2R8Y691	2;2;2;2;2;2;1	2;2;2;2;2;2;1	2;2;2;2;2;2;1	CCR4-NOT transcription complex subunit 3	CNOT3	17677000	17274000	18469000	0	0	0	0	0	0	0	0	0	0	0	0	AAGALLNGPPQFSTAPEIK;APEPLSSLK
D6RGK9;H0Y9C1;H0Y9Z5;Q96LI5;Q9ULM6	D6RGK9;H0Y9C1;H0Y9Z5;Q96LI5;Q9ULM6	1;1;1;1;1	1;1;1;1;1	1;1;1;1;1	CCR4-NOT transcription complex subunit 6-like;CCR4-NOT transcription complex subunit 6	CNOT6L;CNOT6	0	0	0	0	0	0	0	0	0	0	0	0	0	0	0	LFQLQTLGLK
Q9UIV1;H0YBT3;H0YAV9;E5RJE0;E5RHV9;E5RGA8;E5RGH2	Q9UIV1;H0YBT3;H0YAV9	3;2;2;1;1;1;1	3;2;2;1;1;1;1	3;2;2;1;1;1;1	CCR4-NOT transcription complex subunit 7	CNOT7	13802000	0	0	0	14301000	0	10862000	10083000	14877000	0	0	0	0	0	0	ILTNSNLPEEELDFFEILR;LFFPVIYDVK;PAATVDHSQR
K7EN66;C9K0L8;K7ERZ0;P09543	K7EN66;C9K0L8;K7ERZ0;P09543	1;1;1;1	1;1;1;1	1;1;1;1	2,3-cyclic-nucleotide 3-phosphodiesterase	CNP	0	0	0	0	0	0	0	0	0	0	0	0	0	0	0	DKPELQFPFLQDEDTVATLLECK
Q13057;K7EP09;K7EPT0;K7ESK6;K7ES73;K7EN91	Q13057	4;1;1;1;1;1	4;1;1;1;1;1	4;1;1;1;1;1	Bifunctional coenzyme A synthase;Phosphopantetheine adenylyltransferase;Dephospho-CoA kinase	COASY	0	0	9341700	0	7330200	0	13703000	12262000	17636000	0	0	0	0	0	0	AYAPGGPAYQPVVEAFGTDILHK;ILTDIMWPIIAK;LLPELLQPYTER;SGLLVLTTPLASLAPR
Q96JB2	Q96JB2	2	2	2	Conserved oligomeric Golgi complex subunit 3	COG3	0	0	0	0	0	0	0	0	0	0	0	0	0	0	0	AEAALLLLPEAAAER;PQTTISPADLHGMWYPTVR
D6RGG3;Q99715;A0A087X0A8;H0Y4P7;H0Y5N9;H0Y991	D6RGG3;Q99715;A0A087X0A8	26;26;14;8;3;1	26;26;14;8;3;1	26;26;14;8;3;1	Collagen alpha-1(XII) chain	COL12A1	39068000	40777000	43009000	0	0	0	0	0	0	22463000	39287000	0	0	0	0	ALALGALQNIR;DLSFSEVTSYGFK;GDTTNTVLQGLK;GGNTLTGMALNFIR;GPGDLEAPSNLVISER;IIYRPVAGGESR;ITEVTSEGFR;ITVDPTTDGPTK;ITWAPFGSSDK;ITWTQAPGR;IVEVFDIGPK;LGELVVGPYDNTVVLEELR;LLPETPSDPFAIWQITDR;NTFTESAGAR;NVQVYNPTPNSLDVR;QNSVVLQK;SELEAIASPPAETHVFTVEDFDAFQR;SLLQAVANLPYK;SQDEVEIPAR;TSDPTMSSFR;VEDIIEAINTFPYR;VLVVVTDGR;VSWDPSPSPVLGYK;VSWTPPSDSVDR;VTDETTDSFK;VYDPSTSTLNVR
Q05707;J3QT83;A0A0A0MQT7;Q4G0W3;H0YBB2	Q05707;J3QT83	30;17;10;8;3	30;17;10;8;3	30;17;10;8;3	Collagen alpha-1(XIV) chain	COL14A1	81876000	84840000	80013000	10157000	9110100	6413500	0	6888500	6796500	7854800	6071500	0	0	0	0	ASAHAITGPPTELITSEVTAR;DFSSVEGVSMEPGTFNVFPCYQLHK;DGIDLAGFK;DKESKPAQGQFR;DTLFTAESGTR;ESGVELFAIGVK;GDLQSQAMVR;GGNTLTGLALNYIFENSFKPEAGSR;HVFFVDDFDAFK;IFASQASGFSDALTGMVK;IGILITDGK;IGLAQYSGDPR;IISFLYSTVGALNK;ILPDTPQEPFALWEILNK;ISNVGSNSAR;ITWDPPSSPVK;IVYNNADGTEINEVEVDPITTFPLK;KIEDELITFVCETASATCPVVHK;LLVTPTSGGK;LMWIPVYGGK;LQEIEGPSVSIMEK;LTWDPTSR;NLVVGDETTSSLR;NSDPLVGVILDNGGK;TLPSSGPQNLR;TNQLNLQNTATK;VSEE…
P39060;H7BXV5;H7C457	P39060;H7BXV5	24;15;10	24;15;10	24;15;10	Collagen alpha-1(XVIII) chain;Endostatin	COL18A1	91520000	96954000	97759000	96661000	108890000	107090000	92782000	91692000	90009000	93709000	97947000	73840000	69357000	54465000	60356000	AAVPIVNLK;ADDILASPPR;AVGLAGTFR;DFQPVLHLVALNSPLSGGMR;EETGAALKPR;EGPPGFPGLPGPPGPPGR;ELLREETGAALKPR;GADFQCFQQAR;GFPGPPGPPGVPGLPGEPGR;GLELEPGAGLFVAQAGGADPDKFQGVIAELK;GPPGPQGPPGPPGPSFR;GPPGPYGR;GQPGPPGPQGPPGIGYEGR;GTDNEVAALQPPVVQLHDSNPYPR;HPTWPQK;IFSFDGK;LPAPPPVTTPPLAGGSSTEDSR;LQDLYSIVR;LSGVQDGHQDISLLYTEPGAGQTHTAASFR;LTESYCETWR;LTFIDMEGSGFGGDLEALR;QGPPGPPGPPGPPSFPGPHR;SVWHGSDPNGR;TEAPSATGQASSLLGGR
Q96A83;P20849	Q96A83;P20849	2;1	2;1	2;1	Collagen alpha-1(XXVI) chain;Collagen alpha-1(IX) chain	COL26A1;COL9A1	0	0	0	0	0	0	0	0	0	0	0	0	0	0	0	AATAEGEGVQQLR;GPPGPPGPPGPR
P02458;CON__P04258;P02461	P02458	41;1;1	41;1;1	40;1;1	Collagen alpha-1(II) chain;Collagen alpha-1(II) chain;Chondrocalcin	COL2A1	212940000	223310000	195120000	20650000	23323000	20284000	17274000	15247000	15007000	38346000	37160000	0	0	0	0	ADQAAGGLR;AGEPGLQGPAGPPGEK;AGGAQLGVMQGPMGPMGPR;ALLIQGSNDVEIR;DGANGIPGPIGPPGPR;EGSPGADGPPGR;GAAGIAGPK;GANGDPGRPGEPGLPGAR;GAQGPPGATGFPGAAGR;GDRGETGAVGAPGAPGPPGSPGPAGPTGK;GDVGEKGPEGAPGK;GEAGAQGPMGPSGPAGAR;GEPGGVGPIGPPGER;GEPGPAGPQGAPGPAGEEGKR;GEQGAPGPSGFQGLPGPPGPPGEGGKPGDQGVPGEAGAPGLVGPR;GETGAVGAPGAPGPPGSPGPAGPTGK;GFPGQDGLAGPK;GFTGLQGLPGPPGPSGDQGASGPAGPSGPR;GIQGPQGPR;GIVGLPGQR;GLPGAPGLR;GLPGTPGTDGPK…
P05997;A0A087WYX9	P05997;A0A087WYX9	3;2	2;1	2;1	Collagen alpha-2(V) chain	COL5A2	0	0	0	0	18996000	0	0	11714000	16226000	0	0	0	0	0	0	GPEGPQGQR;GPPGPVGPSGK;TDPGVHATLK
Q8NBJ5;M0QX72;M0QYH0	Q8NBJ5	17;6;4	17;6;4	17;6;4	Procollagen galactosyltransferase 1	COLGALT1	48427000	49604000	46429000	67479000	69393000	77854000	73635000	72729000	70765000	44767000	47928000	59589000	62094000	74249000	53354000	ALQAQEIECR;EEYGFLPVPLR;EGLDWDLIYVGR;EWLVAVK;FISAPTK;HPPAEPSR;HPVSEYK;LLAAEPLSK;MGFDEVFMINLR;MLPVDEFLPVMFDK;NAAHALPTTLGALER;NSDVLQSPLDSAAR;SLVFEDDLR;SLYHSVEWRPAEEPR;TPAYIPIR;TVVAPMLDSR;VLIALLAR
P53621;A0A3B3IT15;A0A3B3IS84;A0A3B3ISC6;A0A3B3IU89;A0A3B3ITV3;A0A3B3ISK1;A0A3B3ITI7;A0A3B3IU78;A0A3B3ITX2;A0A3B3IS23	P53621;A0A3B3IT15;A0A3B3IS84;A0A3B3ISC6;A0A3B3IU89	49;47;47;43;29;23;17;16;5;3;2	49;47;47;43;29;23;17;16;5;3;2	49;47;47;43;29;23;17;16;5;3;2	Coatomer subunit alpha;Xenin;Proxenin	COPA	119520000	128200000	124040000	89826000	97412000	89546000	73361000	82346000	79957000	23992000	19185000	9635900	7959600	8491400	11878000	ALDDKNCWEK;ASNLENSTYDLYTIPK;AWEVDTCR;CLFTLLGHLDYIR;CPLSGACYSPEFK;DADSITLFDVQQK;DVAVMQLR;EYIVGLSVETER;FDEHDGPVR;GFFEGTIASK;GHYNNVSCAVFHPR;GITGVDLFGTTDAVVK;GNNVYCLDR;GVNWAAFHPTMPLIVSGADDR;HAIVICNR;HVLEGHDR;KLDALCNIHENIR;KYDEVLHMVR;LGEVALLQGNHQIVEMCYQR;LLELGPKPEVAQQTR;LLHDQVGVIQFGPYK;LLQPPAPIMPLDTNWPLLTVSK;LNDLIQR;LQLCYQLTTVGK;LSFLYLITGNLEK;LVGQSIIAYLQK;MHSLLIK;NGVPAVGLK;NLSPGAVESDVR;QELILSNSEDK;QLD…
P53618;E9PP73;E9PP63;E9PKQ1	P53618;E9PP73	14;8;1;1	14;8;1;1	14;8;1;1	Coatomer subunit beta	COPB1	18833000	17684000	18410000	20335000	20500000	19654000	18729000	17907000	15565000	0	0	0	0	0	0	AAAQCYIDLIIK;DLQHPNEFIR;KPITDDDVDR;LVEKPSPLTLAPHDFANIK;NVTVQPDDPISFMQLTAK;SLGEIPIVESEIKK;TLHSCSVR;TNNVSEHEDTDKYR;VCHANPSER;VLQDLVMDILR;VLSECSPLMNDIFNK;VLSTPDLEVR;VTVNTNMVDLNDYLQHILK;YEAAGTLVTLSSAPTAIK
P35606;D6R997;D6RBZ7;D6RCL6;D6RBG7;D6RBT6;H0Y938	P35606	8;2;1;1;1;1;1	8;2;1;1;1;1;1	8;2;1;1;1;1;1	Coatomer subunit beta	COPB2	14038000	17320000	17521000	20629000	21833000	20442000	24530000	21250000	24084000	0	0	0	0	0	0	AAESLADPTEYENLFPGLK;DNNQFASASLDR;LPEAAFLAR;QLAELAISK;QQALTVSTDPEHR;SFGSAQEFAWAHDSSEYAIR;VAHFLEK;VFNYNTLER
O14579;M0QXB4;M0R061	O14579;M0QXB4	3;3;1	3;3;1	3;3;1	Coatomer subunit epsilon	COPE	19744000	22749000	24591000	21272000	0	0	0	0	19561000	0	0	0	0	0	0	DSGYPETLVNLIVLSQHLGKPPEVTNR;FGVVLDEIKPSSAPELQAVR;MQDLDEDATLTQLATAWVSLATGGEK
Q9Y678;Q9UBF2;H0Y8X7	Q9Y678	16;4;2	16;4;2	16;4;2	Coatomer subunit gamma-1	COPG1	19405000	19239000	18094000	20602000	18961000	14321000	24503000	19999000	14588000	0	0	0	0	0	0	AIVDCIISIIEENSESK;ATFYLNVLEQK;DSPLFDFIESCLR;ELAPAVSVLQLFCSSPK;EMSCIAEDVIIVTSSLTK;FGAQNEEMLPSILVLLK;LFQSNDPTLR;QAIVDKVPSVSSSALVSSLHLLK;QEIFQEQLAAVPEFR;SAVLQEAR;SIATLAITTLLK;SLEELPVDIILASVG;TLEEAVGNIVK;VFNETPINPR;VPSVSSSALVSSLHLLK;VVVVQAISALCQK
H0YM03;H0YKU5;B4DIH5;P61201	H0YM03;H0YKU5;B4DIH5;P61201	1;1;1;1	1;1;1;1	1;1;1;1	COP9 signalosome complex subunit 2	COPS2	0	0	0	0	0	0	0	0	0	0	0	0	0	0	0	SINSILDYISTSK
Q9UNS2;J3QKR0;C9JLV5;H7C3P9;J3QL22;J3QS85;J3KTQ1;K7ES36	Q9UNS2;J3QKR0;C9JLV5;H7C3P9	3;2;2;2;1;1;1;1	3;2;2;2;1;1;1;1	3;2;2;2;1;1;1;1	COP9 signalosome complex subunit 3	COPS3	0	0	0	0	0	0	0	0	0	0	0	0	0	0	0	ASALEQFVNSVR;YATDTFAGLCHQLTNALVER;YNNPAMLHNIDQEMLK
H7C3T0;E7EM64;Q7L5N1	H7C3T0;E7EM64;Q7L5N1	1;1;1	1;1;1	1;1;1	COP9 signalosome complex subunit 6	COPS6	0	0	0	0	0	0	0	0	0	0	0	0	0	0	0	QVCEIIESPLFLK
Q92828;A0A087WW88;C9J0A7;Q9UQN3	Q92828	16;1;1;1	16;1;1;1	16;1;1;1	Coronin-2A	CORO2A	43599000	37964000	40123000	54313000	40047000	61737000	57838000	54664000	61619000	57183000	29927000	47803000	62324000	58747000	87075000	AGTVLQEASYK;ENCYDSVPITR;GLDVSSCEIFR;HVFGKPASK;LLNQTEK;LMSTGTSR;QLELEIK;SLIEPISMIVPR;SSSLLEEK;SWHPQYR;TENELLQMFYR;TWLTNGFDVFECPPPK;VGLVEWHPTAANILFSAGYDYK;VLFLGNLK;VMIWNLDTK;YYEVSADKPHLSYLTEYR
E9PFZ2;P00450;H7C5R1;H7C5N5	E9PFZ2;P00450;H7C5R1	10;10;6;3	3;3;1;1	3;3;1;1	Ceruloplasmin	CP	0	43669000	0	0	0	13171000	36234000	0	0	0	0	0	0	0	0	DIASGLIGPLIICK;DIFTGLIGPMK;DLYSGLIGPLIVCR;DNEDFQESNR;IYHSHIDAPK;LISVDTEHSNIYLQNGPDR;MHAINGR;PVWLGFLGPIIK;TYCSEPEK;TYSDHPEK
H0YA22;P36551	H0YA22;P36551	1;1	1;1	1;1	Oxygen-dependent coproporphyrinogen-III oxidase, mitochondrial	CPOX	0	0	0	0	0	0	0	0	0	0	0	0	0	0	0	IESILMSLPLTAR
P31327;A0A669KBF2;Q5R211	P31327	9;4;2	7;3;2	7;3;2	Carbamoyl-phosphate synthase [ammonia], mitochondrial	CPS1	5924900	6125800	10793000	0	0	0	0	0	0	0	0	0	0	0	0	AMLSTGFK;EIEYEVVR;EPLFGISTGNLITGLAAGAK;HLPTLDHPIIPADYVAIK;IALGIPLPEIK;IAPSFAVESIEDALK;QADTVYFLPITPQFVTEVIK;SIFSAVLDELK;TAVDSGIPLLTNFQVTK
Q10570;A0A087X101;A0A087WTV4;E9PIM1	Q10570	58;12;8;6	58;12;8;6	58;12;8;6	Cleavage and polyadenylation specificity factor subunit 1	CPSF1	163050000	166890000	163820000	194220000	191840000	200230000	194010000	184150000	180610000	231700000	223560000	211190000	204280000	181790000	181720000	AAASVLTTSMVTMEPGYLFLGSR;ADFHVGAHVNTFWR;AEPTHWCLLVR;CAAMLVYGTR;CTAHYVAYHVESK;DALLLSFK;DGFVQNVHTPR;DLSGMFTTESR;EDSTMILQTGQEIMELDTSGFATQGPTVFAGNIGDNR;EFETIER;ENGTMEIYQLPDWR;ESFGGMR;ESLAEEHEGLVGEGQR;EVLLVALGSR;GEGTEQEPSTTPEADDDGRR;GFLYFNR;GGEIYVLTLITDGMR;GPVTALCHCNGHLVSAIGQK;HGFLILSR;IELQEWEHVTCMK;IGTTPDIILDDLLETDR;ILIMDVIEVVPEPGQPLTK;ISVLPAYLSYDAPWPVR;ITLDCAQATFISYDK;KIGTTPDIILDDLLETDR;KSVVWENK;KVPH…
Q9P2I0;H0YJF4;G3V3T7;G3V5T3	Q9P2I0	36;10;2;1	36;10;2;1	36;10;2;1	Cleavage and polyadenylation specificity factor subunit 2	CPSF2	108190000	116490000	117810000	157370000	154440000	164680000	146780000	145530000	138660000	123240000	88901000	96637000	88535000	131660000	86003000	CISTTESIEIK;DAELAWIDGVLDMR;DAGLGVYSLALLNNVSYNVVEFSK;DEQLLTNVLETLR;DGEEEIVYAVDFNHK;DLFIQWCQDPK;DSLVSSLQFCK;EIHLNGCSLEMLSR;ETGEESEIIPTLEPLPPHEVPGHQSVFMNEPR;FLIDNPSEK;FSQIVNLK;GHGLSITPLPAGHMIGGTIWK;HLSLCHGLSDLAR;HNTEDFTLFTLDDVDAAFDK;HVHQIDAVLLSHPDPLHLGALPYAVGK;IGLEGCLCQDFYR;IINQMKPR;IKWDEYGEIIKPEDFLVPELQATEEEK;IRDLLYEQYAIV;LGLNCAIYATIPVYK;LHETVDATSETHIYQVR;LKDSLVSSLQFCK;LTTLSGVQEESALCYLLQVDEFR;MGQMF…
Q9UKF6;G5E9W3;C9JZH6	Q9UKF6;G5E9W3	25;23;2	25;23;2	25;23;2	Cleavage and polyadenylation specificity factor subunit 3	CPSF3	77232000	80859000	93737000	123010000	129390000	141550000	116490000	117880000	118580000	75264000	77032000	103520000	115720000	79092000	79566000	ALKPPHVILVHGEQNEMAR;DDSILSVTVDGK;ELFESWCTDKR;EMVELAAQR;EYEDNDEVHIEVHNPR;FCNTVHDIVNR;GLIPVFALGR;HIMSEPEEITTMSGQK;HLMAAEIPNIKPDILIIESTYGTHIHEK;IETINFHEVK;KLEMHVYSK;KQININNPFVFK;LLYTGDFSR;LTGDVEELEIQEKPALK;LYEALTPVH;NFNYHILSPCDLSNYTDLAMSTVK;NGVIIAGYCVEGTLAK;QININNPFVFK;QTQAIPYTGPFNLLCYQLQK;SAIPAEESDQLLIRPLGAGQEVGR;SCIILEFK;TANLNLETR;TFMTHATK;VMGFLADK;VSGILVK
Q5TA45;C9J979;C9IYS7;A0A087WYI0;J3QRY6;Q96HV7;E9PMA2;H0YE15;E9PJG0;E9PKA4;E9PNS4;A0A087WXT8	Q5TA45;C9J979;C9IYS7;A0A087WYI0;J3QRY6;Q96HV7	5;4;4;4;3;3;1;1;1;1;1;1	5;4;4;4;3;3;1;1;1;1;1;1	5;4;4;4;3;3;1;1;1;1;1;1	Integrator complex subunit 11	CPSF3L	0	17727000	0	18154000	14438000	17833000	15692000	14857000	14079000	0	0	0	0	0	0	LFIPWTNQK;LVSSEQALK;VLIPVFALGR;VPIYFSTGLTEK;VTPLGAGQDVGR
O95639;C9JEV9;F8WEL7;C9K0K2;B7Z7B0;H7C016	O95639;C9JEV9	3;2;1;1;1;1	3;2;1;1;1;1	3;2;1;1;1;1	Cleavage and polyadenylation specificity factor subunit 4	CPSF4	0	15612000	0	18346000	18796000	21927000	15296000	16098000	12681000	0	0	0	0	0	0	ECPFLHIDPESK;MQEIIASVDHIK;SGAAVCEFFLK
F8WJN3;Q16630;F8W084;A0A3B3ISW1	F8WJN3;Q16630	9;9;1;1	9;9;1;1	9;9;1;1	Cleavage and polyadenylation specificity factor subunit 6	CPSF6	39475000	40580000	45349000	40295000	39921000	49228000	32513000	34547000	34959000	0	0	16870000	0	0	0	AISSSAISR;AVSDASAGDYGSAIETLVTAISLIK;DRHDDYYR;GAAPNVVYTYTGK;GFALVGVGSEASSK;GPPPTDPYGRPPPYDR;QFLSQFEMQSR;TPLSEAEFEEIMNR;VLISSLQDCLHGIESK
Q8N684;F5H669;F5H6M0;F5H047;J3QT54;C9J286;C9J323;C9JM38;F5H5B7;F5H1W4;F5H2K8;F5H6P5;F5H6A8;F5GXA3	Q8N684;F5H669;F5H6M0;F5H047	12;11;6;6;5;3;3;2;1;1;1;1;1;1	12;11;6;6;5;3;3;2;1;1;1;1;1;1	12;11;6;6;5;3;3;2;1;1;1;1;1;1	Cleavage and polyadenylation specificity factor subunit 7	CPSF7	139160000	138230000	143000000	174880000	184780000	220120000	125760000	162170000	162330000	70345000	149360000	90079000	73797000	72625000	100290000	AISSSAISK;ATPSENLVPSSAR;AVSGASAGDYSDAIETLLTAIAVIK;DCLHGIEAK;GYAEVVVASENSVHK;HDDYFQER;LLELLPGK;QNLSQFEAQAR;SIGVYDVVELK;SSSTEPPPPVR;SYSVGASGSSSR;VLISSLK
Q92793	Q92793	17	3	3	CREB-binding protein	CREBBP	0	0	0	0	0	0	0	0	0	0	0	0	0	0	0	CIQSLVHACQCR;DAFLTLAR;ELPYFEGDFWPNVLEESIK;FVYTCNECK;HDCPVCLPLK;LQQAQLMR;LVQAIFPTPDPAALK;LVQAIFPTPDPAALKDR;NANCSLPSCQK;PQSQPPHSSPSPR;QALMPTLEALYR;QDPESLPFR;QPVDPQLLGIPDYFDIVK;RLQEWYK;SALSSELSLVGDTTGDTLEK;SPSSPQQQQQVLNILK;TVEVKPGMK
Q5JY65;Q9BZJ0	Q5JY65;Q9BZJ0	1;1	1;1	1;1	Crooked neck-like protein 1	CRNKL1	0	0	0	0	0	0	0	0	0	0	0	0	0	0	0	FAELETILGDIDR
C9JP16;O75718	C9JP16;O75718	9;9	9;9	9;9	Cartilage-associated protein	CRTAP	28118000	30344000	33845000	18683000	23212000	18394000	19549000	21383000	21817000	0	0	0	0	0	0	AIAAAHTFLLK;DELMPLESAYR;DSEAFCHR;EVLADFQR;FLQFAYFK;LFGGLLR;QGLPAFR;SYESLFIR;TSITDMELALPDFFK
A0A0C4DGI3;B4DJV2;O75390;F8W642;F8VZK9;F8VX07;F8VRP1;F8VX68;F8VPF9;F8VPA1;F8VTT8;F8W1S4;F8W4S1;H0YH82	A0A0C4DGI3;B4DJV2;O75390;F8W642;F8VZK9;F8VX07;F8VRP1;F8VX68;F8VPF9;F8VPA1;F8VTT8;F8W1S4;F8W4S1;H0YH82	2;2;2;1;1;1;1;1;1;1;1;1;1;1	2;2;2;1;1;1;1;1;1;1;1;1;1;1	2;2;2;1;1;1;1;1;1;1;1;1;1;1	Citrate synthase;Citrate synthase, mitochondrial	CS	0	0	0	0	0	0	0	0	0	0	0	0	0	0	0	ALGFPLERPK;GLVYETSVLDPDEGIR
E9PLT0;O75534	E9PLT0;O75534	2;2	2;2	2;2	Cold shock domain-containing protein E1	CSDE1	0	0	0	0	0	0	0	0	0	0	0	0	0	0	0	GPDNSMGFGAER;GTVSFHSHSDHR
P55060	P55060	8	8	8	Exportin-2	CSE1L	79224000	103940000	122970000	0	0	274330000	0	0	0	0	0	0	0	0	0	IIIPEIQK;IPGLLGVFQK;LLQAFLER;LLQTDDEEEAGLLELLK;LVLDAFALPLTNLFK;QLSDAISIIGR;TGNIPALVR;YGALALQEIFDGIQPK
A0A2R8YF43;A0A2R8YD58;E7EU96;Q8NEV1;P68400;A0A2R8Y5A0;A0A2R8Y4D6;A0A2R8Y4H0;V9GYA2;A0A2R8YDP2;A0A2R8YFU2;A0A2R8YEW1;A0A087WY74;A0A2R8YDY7;A0A2R8YCK2	A0A2R8YF43;A0A2R8YD58;E7EU96;Q8NEV1;P68400;A0A2R8Y5A0;A0A2R8Y4D6;A0A2R8Y4H0;V9GYA2;A0A2R8YDP2;A0A2R8YFU2	7;7;7;7;7;6;5;5;4;4;4;3;2;2;1	7;7;7;7;7;6;5;5;4;4;4;3;2;2;1	7;7;7;7;7;6;5;5;4;4;4;3;2;2;1	Casein kinase II subunit alpha 3;Casein kinase II subunit alpha	CSNK2A1;CSNK2A3	27479000	31894000	31770000	20436000	0	0	26350000	25094000	23736000	0	0	0	0	0	0	FNDILGR;FVHSENQHLVSPEALDFLDK;GGPNIITLADIVK;GGPNIITLADIVKDPVSR;LIDWGLAEFYHPGQEYNVR;QLYQTLTDYDIR;TPALVFEHVNNTDFK
P21291;E9PS42;E9PP21;E9PND2	P21291;E9PS42;E9PP21;E9PND2	4;3;3;2	4;3;3;2	4;3;3;2	Cysteine and glycine-rich protein 1	CSRP1	0	0	9513800	21120000	0	24701000	0	23902000	31326000	0	0	0	0	0	0	CSQAVYAAEK;GFGFGQGAGALVHSE;HEEAPGHRPTTNPNASK;SCFLCMVCK
Q16527;F8VQR7;F8VW96	Q16527;F8VQR7;F8VW96	4;3;3	4;3;3	4;3;3	Cysteine and glycine-rich protein 2	CSRP2	0	0	0	30377000	0	30920000	0	27791000	29124000	0	0	0	0	0	0	GFGYGQGAGALVHAQ;LGIKPESVQPHRPTTNPNTSK;SLESTTLTEK;TVYHAEEVQCDGR
P01040;C9J0E4	P01040;C9J0E4	2;1	2;1	2;1	Cystatin-A;Cystatin-A, N-terminally processed	CSTA	0	0	0	0	0	0	0	0	0	0	0	0	0	0	0	LEAVQYK;SLPGQNEDLVLTGYQVDK
Q05048;A0A0A0MSZ9;A3KFI9	Q05048;A0A0A0MSZ9	14;9;2	14;9;2	14;9;2	Cleavage stimulation factor subunit 1	CSTF1	64968000	73012000	59084000	87903000	99151000	96952000	79238000	88874000	67867000	31236000	49039000	42941000	50444000	21795000	19076000	AHDGAEVCSAIFSK;CIVHSPTNPGFMTCSDDFR;DGQLIATGSADASIK;LGMENDDTAVQYAIGR;LWDGVSNR;LWEISTGR;NLLSLGHNNIVR;SISFHPSGDFILVGTQHPTLR;TISLCCWDSR;TLYDHVDEVTCLAFHPTEQILASGSR;TQAVFNHTEDYVLLPDER;YILSSGK;YIQEAEMLR;YTGAGLSGR
E7EWR4;P33240;E9PID8;A0A0A0MT56	E7EWR4;P33240;E9PID8	7;7;5;3	2;2;2;2	2;2;2;2	Cleavage stimulation factor subunit 2	CSTF2	15198000	16816000	0	0	0	0	0	0	0	0	0	0	0	0	0	AALIMQVLQLTADQIAMLPPEQR;GGTLLSVTGEVEPR;GLLGDAPNDPR;IVDPEIALK;LCVQNSPQEAR;NMLLQNPQLAYALLQAQVVMR;QSILILK
Q9H0L4	Q9H0L4	14	14	9	Cleavage stimulation factor subunit 2 tau variant	CSTF2T	27139000	29647000	32578000	62624000	65979000	66207000	48738000	43245000	48941000	0	0	0	21077000	0	0	AALIMQVLQLTADQIAMLPPEQR;AMETEVLETR;DIFSEVGSVVSFR;GGTLLSVTGEVEPR;GLLGDAPNDPR;GPMTGGIQGPGPINIGAGGPPQGPR;GPVPSSR;GQVQMSDPR;IHVTPLIPGK;IMDPEIALK;LCVQNSHQEAR;LLIGEPR;NMLLQNPQLAYALLQAQVVMR;QSILILK
Q12996;E9PLP8;E9PJ06;H0YE74	Q12996;E9PLP8	30;29;4;4	30;29;4;4	30;29;4;4	Cleavage stimulation factor subunit 3	CSTF3	63209000	72727000	80284000	114380000	105180000	107800000	101930000	104710000	99065000	43241000	23816000	37927000	31646000	40735000	28025000	AISTLLK;CKIPNTVEEAVR;CYLSYVR;DYNKYEEGINIHLAK;EAQNQPIDK;ETALLVDR;EYETVMK;FLAFESNIGDLASILK;FMDLYPCSASELK;FTAFKEEYEGK;GAVVPPVHDIYR;GCVNPMINIEQLWR;GVEAVGSYAENQR;HLAPPGLHPVPGGVFPVPPAAVVLMK;IITGGAPELAVEGNGPVESNAVLTK;IPNTVEEAVR;KLEENPYDLDAWSILIR;KPEYPKPDTQQMIPFQPR;LAAIIPDPVVAPSIVPVLK;LAAIIPDPVVAPSIVPVLKDEVDR;LEENPYDLDAWSILIR;LFSDEAANIYER;LLAIEDIDPTLVYIQYMK;LVAQFPSSGR;MAQAYDFALDK;SGDGATEQAAEYVPEK;SGEIWAR…
Q13363;D6RAX2;E7ESU7;E7EPF8;H0Y8W7;E9PGB1;H0Y9M9;P56545;A0A087WYL1;E7EUB3	Q13363;D6RAX2;E7ESU7;E7EPF8;H0Y8W7	5;4;3;3;3;2;2;2;1;1	5;4;3;3;3;2;2;2;1;1	5;4;3;3;3;2;2;2;1;1	C-terminal-binding protein 1	CTBP1	0	0	0	0	0	0	0	0	0	0	0	0	0	0	0	IGSGFDNIDIK;PLVALLDGR;QGAFLVNTAR;VGQAVALR;VQSVEQIR
A0A2R8Y595;A0A2R8YFL0;P49711;V9GY73;Q8NI51;A0A2R8Y6Z6;A0A2R8Y6C1;F5H2V8	A0A2R8Y595;A0A2R8YFL0;P49711;V9GY73;Q8NI51	3;3;3;2;2;1;1;1	3;3;3;2;2;1;1;1	3;3;3;2;2;1;1;1	Transcriptional repressor CTCF;Transcriptional repressor CTCFL	CTCF;CTCFL	0	0	0	27567000	25807000	16504000	23148000	16540000	17624000	0	0	0	17561000	20272000	0	FTQSGTMK;MEGDAVEAIVEESETFIK;YALIQHQK
P35221;G3XAM7;E5RIB1;E5RJ41;E5RG03;E5RGY6;E5RHV7;E5RIE0;E5RFM3;E5RJL0;E5RGY7;E5RGD2;E5RJP7;E5RJZ2;E5RGG4;E5RFK9;E5RFG3;E5RHJ5;E5RGU3;A0A087WZL6;E5RIT8;E5RGS1;E5RJ43;E5RFM5	P35221;G3XAM7	18;16;7;5;5;5;4;3;3;3;2;2;2;1;1;1;1;1;1;1;1;1;1;1	18;16;7;5;5;5;4;3;3;3;2;2;2;1;1;1;1;1;1;1;1;1;1;1	15;13;6;4;4;4;4;3;3;3;2;2;2;1;1;1;1;1;1;1;1;1;1;1	Catenin alpha-1	CTNNA1	32805000	26376000	32468000	38993000	40024000	35339000	38537000	43144000	35030000	0	0	0	0	0	0	AAAGEFADDPCSSVK;AEVQNLGGELVVSGVDSAMSLIQAAK;AHVLAASVEQATENFLEK;AIMAQLPQEQK;ALLSAVTR;AVMDHVSDSFLETNVPLLVLIEAAK;HVNPVQALSEFK;IVAECNAVR;LAQENMDLFK;LLEPLVTQVTTLVNTNSK;NAGNEQDLGIQYK;NTSDVISAAK;NVPILYTASQACLQHPDVAAYK;QDLLAYLQR;SKLDAEVSK;TAVHAGNINFK;TIADHCPDSACK;VVEDGILK
P26232;C9J144;C9IZ88;H0YBB8;A0A0A0MRI5	P26232	4;1;1;1;1	1;1;1;0;0	1;1;1;0;0	Catenin alpha-2	CTNNA2	11989000	12988000	9899500	16603000	0	0	14284000	14645000	16444000	0	0	0	0	0	10134000	ALLSAVTR;IVAECNAVR;LLEPLVTQVTTLVNTSNK;QDLLAYLQR
A0A2R8Y804;A0A2R8Y543;B4DGU4;A0A2R8YCH5;A0A2R8Y7Z0;A0A2R8Y5A3;P35222;A0A2R8Y5C3;A0A2R8Y750;A0A2R8Y5Z1;A0A2R8Y6G0;A0A2R8Y815;A0A2R8YG06	A0A2R8Y804;A0A2R8Y543;B4DGU4;A0A2R8YCH5;A0A2R8Y7Z0;A0A2R8Y5A3;P35222;A0A2R8Y5C3;A0A2R8Y750;A0A2R8Y5Z1;A0A2R8Y6G0	20;20;20;20;20;20;20;19;19;18;10;7;1	20;20;20;20;20;20;20;19;19;18;10;7;1	17;17;17;17;17;17;17;16;16;15;8;7;1	Catenin beta-1	CTNNB1	32778000	44559000	43997000	46563000	60118000	52044000	45172000	52970000	45069000	0	0	0	0	0	13435000	AAVMVHQLSK;AGDREDITEPAICALR;ATVGLIR;CTAGTLHNLSHHR;EAAEAIEAEGATAPLTELLHSR;EGLLAIFK;HQEAEMAQNAVR;LAEPSQMLK;LHYGLPVVVK;LIILASGGPQALVNIMR;LLNDEDQVVVNK;LVQLLVR;LVQNCLWTLR;MMVCQVGGIEALVR;NEGVATYAAAVLFR;NLALCPANHAPLR;SGGIPALVK;SPQMVSAIVR;TMQNTNDVETAR;VAAGVLCELAQDK
O60716;C9JZR2;E9PKL1	O60716;C9JZR2	29;29;2	29;29;2	1;1;1	Catenin delta-1	CTNND1	102420000	95206000	90995000	65400000	65335000	51265000	65476000	69368000	51036000	0	0	0	3368200	0	3428100	AAALVLQTIWGYK;ALSAIADLLTNEHER;DMDLTEVITGTLWNLSSHDSIK;EVHLGACGALK;FHPEPYGLEDDQR;FVGDADLER;GIPVLVGLLDHPK;GSLASLDSLR;GSLASLDSLRK;GYELLFQPEVVR;HAIPNLVK;HIEWESVLTNTAGCLR;IYISLLK;KPIEDPANDTVDFPK;LVENCVCLLR;MEIVDHALHALTDEVIIPHSGWER;NLAVDAR;NLSYQVHR;QDVYGPQPQVR;QPELPEVIAMLGFR;SDFQVNLNNASR;SGDLGDMEPLK;SLDNNYSTPNER;SNAAAYLQHLCYR;TPAILEASAGAIQNLCAGR;TVQPVAMGPDGLPVDASSVSNNYIQTLGR;VGGSSVDLHR;YQEAAPNVANNTGPHAA…
A0A3B3IRI2;P17812;B4E1E0;A0A3B3IRQ8;A0A3B3ITF6;A0A3B3ITB8;A0A3B3ISY3;Q9NRF8	A0A3B3IRI2;P17812;B4E1E0;A0A3B3IRQ8;A0A3B3ITF6;A0A3B3ITB8	11;11;10;8;8;6;3;1	11;11;10;8;8;6;3;1	11;11;10;8;8;6;3;1	CTP synthase 1;CTP synthase	CTPS1	17411000	17654000	10473000	30703000	37376000	33908000	29527000	29075000	19076000	0	0	0	0	0	0	ALEHSALAINHK;FEVNPVWK;FSDSYASVIK;FVGQDVEGER;GLGLSPDLVVCR;IQAIAWAR;LLETCSIALVGK;PIKPSPPYFGLLLASVGR;TVQVVPHITDAIQEWVMR;VPLLLEEQGVVDYFLR;YIDSADLEPITSQEEPVR
H0YCY8;P53634	H0YCY8;P53634	1;1	1;1	1;1	Dipeptidyl peptidase 1;Dipeptidyl peptidase 1 exclusion domain chain;Dipeptidyl peptidase 1 heavy chain;Dipeptidyl peptidase 1 light chain	CTSC	0	0	0	0	0	0	0	0	0	0	0	0	0	0	0	NVHGINFVSPVR
A0A1B0GW44;A0A1B0GV23;A0A1B0GVD5;A0A1B0GWE8;A0A1B0GU92;A0A1B0GU03;P07339;H7C469;F8WD96;C9JH19;A0A1B0GVP3;F8W787;H7C1V0	A0A1B0GW44;A0A1B0GV23;A0A1B0GVD5;A0A1B0GWE8;A0A1B0GU92;A0A1B0GU03;P07339;H7C469;F8WD96;C9JH19;A0A1B0GVP3;F8W787	6;6;6;6;6;6;6;5;4;4;4;3;2	6;6;6;6;6;6;6;5;4;4;4;3;2	6;6;6;6;6;6;6;5;4;4;4;3;2	Cathepsin D;Cathepsin D light chain;Cathepsin D heavy chain	CTSD	17234000	17552000	17917000	0	0	14114000	11833000	11617000	11210000	0	0	0	0	0	0	AIGAVPLIQGEYMIPCEK;FDGILGMAYPR;ISVNNVLPVFDNLMQQK;LVDQNIFSFYLSR;QPGITFIAAK;VSTLPAITLK
Q14247;H0YEV2;H0YCD9	Q14247	3;1;1	3;1;1	3;1;1	Src substrate cortactin	CTTN	0	0	0	0	0	0	0	0	0	0	0	0	0	0	0	HCSQVDSVR;LPSSPVYEDAASFK;LQLHESQK
A0A590UJ59;A0A590UJ97;A0A590UJM8;A0A590UJ56;A0A590UJC4;A0A590UK34;A0A590UJR3;A0A590UJ21;A0A0C4DGX4;A0A590UJ50;Q13616	A0A590UJ59;A0A590UJ97;A0A590UJM8;A0A590UJ56;A0A590UJC4;A0A590UK34;A0A590UJR3;A0A590UJ21;A0A0C4DGX4;A0A590UJ50;Q13616	1;1;1;1;1;1;1;1;1;1;1	1;1;1;1;1;1;1;1;1;1;1	1;1;1;1;1;1;1;1;1;1;1	Cullin-1	CUL1	0	0	0	0	0	0	0	0	0	0	0	0	0	0	0	QIGLDQIWDDLR
Q5T2B5;A0A0A0MTN0;Q13617;Q5T2B7	Q5T2B5;A0A0A0MTN0;Q13617;Q5T2B7	2;2;2;1	2;2;2;1	2;2;2;1	Cullin-2	CUL2	0	0	0	0	0	0	0	0	0	0	0	0	0	0	0	LMVEPLQAILIR;VVDFDETWNK
E9PEZ1;Q8IWT3	E9PEZ1;Q8IWT3	2;2	2;2	2;2	Cullin-9	CUL9	0	0	0	0	0	0	0	0	0	0	0	0	0	0	0	HSGIAPR;PGHDGHPEYLIR
Q69YN2;A0A286YF56	Q69YN2;A0A286YF56	2;1	2;1	2;1	CWF19-like protein 1	CWF19L1	0	0	0	0	0	0	0	0	0	0	0	0	0	0	0	FIALANVGNPEK;NHIILQENAQHATR
P08574	P08574	4	4	4	Cytochrome c1, heme protein, mitochondrial	CYC1	38704000	41811000	44375000	21307000	20876000	24392000	21554000	24329000	20603000	0	0	0	0	0	0	DVCTFLR;GLLSSLDHTSIR;HGGEDYVFSLLTGYCEPPTGVSLR;MLMMMALLVPLVYTIK
A0A0G2JR96;A0A0G2JQT1;Q7L576;A0A0G2JQH3;A0A087WVZ5;E7EW33;H7C229;E7EVJ5;Q96F07	A0A0G2JR96;A0A0G2JQT1;Q7L576;A0A0G2JQH3;A0A087WVZ5;E7EW33;H7C229;E7EVJ5;Q96F07	2;2;2;1;1;1;1;1;1	2;2;2;1;1;1;1;1;1	2;2;2;1;1;1;1;1;1	Cytoplasmic FMR1-interacting protein 1;Cytoplasmic FMR1-interacting protein 2	CYFIP1;CYFIP2	0	0	0	0	0	0	0	0	0	0	0	0	0	0	0	EFFLELTMGR;NVIQSVLQAIR
P51398;V9GZ03;V9GYL9;V9GYA7;V9GYJ9;V9GZ61;V9GYC9;V9GYW1;V9GY11;V9GYJ3;V9GYF7	P51398;V9GZ03;V9GYL9	18;14;12;8;8;7;6;5;4;3;1	18;14;12;8;8;7;6;5;4;3;1	18;14;12;8;8;7;6;5;4;3;1	28S ribosomal protein S29, mitochondrial	DAP3	91476000	87138000	98810000	113920000	124010000	116950000	112260000	115370000	117760000	158030000	155140000	126780000	111710000	107600000	102360000	AYLPQELLGK;DLLQSSYNK;EDKSPIAPEELALVHNLR;EFESCIQYYLENNWLQHEK;EGFDALDPFIPILVSNYNPK;ELLFLSNANPSLLER;FDQPLEASTWLK;GSPLGEVVEQGITR;KAYLPQELLGK;KPALELLHYLK;NATDAVGIVLK;NDWHGGAIVSALSQTGSLFKPR;NTSFAYPAIR;QDWLILHIPDAHLWVK;QRFDQPLEASTWLK;SPIAPEELALVHNLR;TFSEACLMVR;YLLYGEK
P14868;C9J7S3;C9JLC1;H7BZ35;C9JQM9;H7C278	P14868	23;10;10;8;6;6	23;10;10;8;6;6	23;10;10;8;6;6	Aspartate--tRNA ligase, cytoplasmic	DARS	73101000	76615000	80519000	50947000	53534000	53887000	48611000	47270000	51167000	0	0	0	0	0	0	ADEVVWVR;ALHHGIDLEK;ATVNQDTR;AYIDSFR;ESIVDVEGVVR;FGAPPHAGGGIGLER;FLEPTLR;FQTEIQTVNK;GFVEIQTPK;IGSCTQQDVELHVQK;IHDPQLLTER;IISAASEGGANVFTVSYFK;IYVISLAEPR;LEYCEALAMLR;LLGHLVK;LPLQLDDAVRPEAEGEEEGR;LQSGICHLFR;NNAYLAQSPQLYK;QCFLVLR;QQQFNVQALVAVGDHASK;TSTSQAVFR;VFSIGPVFR;YGISSMIQSQEKPDR
A0A3B3ITS3;Q6PI48;A0A3B3ITK9;A0A3B3IS54;A0A3B3IS01;A0A3B3IT01;A0A3B3ISK7	A0A3B3ITS3;Q6PI48;A0A3B3ITK9;A0A3B3IS54;A0A3B3IS01;A0A3B3IT01;A0A3B3ISK7	3;3;2;2;2;2;2	3;3;2;2;2;2;2	3;3;2;2;2;2;2	Aspartate--tRNA ligase, mitochondrial	DARS2	9481800	9690700	0	0	0	0	0	0	0	0	0	0	0	0	0	DFDGLVQVIIPQDESAASVK;IIDISDVFR;NFAADHFNQEILPVFLNANR
K7EQ55;K7EK33;Q96EP5;K7EQ02	K7EQ55;K7EK33;Q96EP5;K7EQ02	12;12;12;10	12;12;12;10	12;12;12;10	DAZ-associated protein 1	DAZAP1	806390000	743450000	674860000	604940000	646520000	528040000	823950000	1.0084e+09	1.0103e+09	661490000	562480000	578870000	825010000	881840000	911730000	DPNCVGTVLASR;FGVVTEVVMIYDAEK;FKDPNCVGTVLASR;FKDPNCVGTVLASRPHTLDGR;GFGFITFEDEQSVDQAVNMHFHDIMGK;GQNHNVQGFHPYR;IFVGGIPHNCGETELR;LFVGGLDWSTTQETLR;MNNSGADEIGK;NIDPKPCTPR;SQAPGQPGASQWGSR;SYFSQYGEVVDCVIMK
F8WAY1;Q9UK59	F8WAY1;Q9UK59	1;1	1;1	1;1	Lariat debranching enzyme	DBR1	0	0	0	0	0	0	0	0	0	0	0	0	0	0	0	GPGPVDLLLCCGDFQAVR
P11182;Q5VVL7	P11182;Q5VVL7	13;8	13;8	13;8	Lipoamide acyltransferase component of branched-chain alpha-keto acid dehydrogenase complex, mitochondrial	DBT	0	0	0	28056000	28528000	0	0	0	35107000	0	0	0	22012000	0	0	ASHNIGIAMDTEQGLIVPNVK;DMTVPILVSKPPVFTGK;GQVVQFK;IPHFGYCDEIDLTELVK;LREELKPIAFAR;LSDIGEGIR;LSEVVGSGK;LSFMPFFLK;NVQICSIFDIATELNR;PVIMPPEVAIGALGSIK;SYLENPAFMLLDLK;TLATPAVR;VIDGATMSR
P81605	P81605	3	3	3	Dermcidin;Survival-promoting peptide;DCD-1	DCD	0	0	0	27206000	0	0	31890000	34372000	34373000	132780000	0	71268000	85236000	0	0	DAVEDLESVGK;ENAGEDPGLAR;KAVGGLGK
J3KS22;J3QS36;Q7Z4W1;J3QS45;J3KRZ4;J3KSZ5;J3QL34	J3KS22;J3QS36;Q7Z4W1;J3QS45;J3KRZ4;J3KSZ5;J3QL34	2;2;2;1;1;1;1	2;2;2;1;1;1;1	2;2;2;1;1;1;1	L-xylulose reductase	DCXR	0	0	0	0	0	0	0	0	0	0	0	0	0	0	0	AVIQVSQIVAR;GTVQALHATGAR
Q16531;F5GY55;F5H2L3;F5GWI0;F5GZY8;F5GYG8	Q16531;F5GY55	26;24;5;4;3;1	26;24;5;4;3;1	26;24;5;4;3;1	DNA damage-binding protein 1	DDB1	40575000	39176000	38289000	35552000	40396000	42706000	31252000	34389000	30615000	0	0	0	0	0	0	ALYYLQIHPQELR;ETDDTLVLSFVGQTR;GAVYSMVEFNGK;IEVQDTSGGTTALRPSASTQALSSSVSSSK;IGRPSETGIIGIIDPECR;IVVFQYSDGK;KTEPATGFIDGDLIESFLDISRPK;LEELHVIDVK;LFMLLLEK;LGDSQLVK;LLASINSTVR;LPSFELLHK;LQTVAEK;LVFSNVNLK;LYDGLFK;LYEWTTEK;QGQGQLVTCSGAFK;QSGESIDIITR;QSTIVCHNR;SLSTTNVFACSDRPTVIYSSNHK;SVLLLAYKPMEGNFEEIAR;TEPATGFIDGDLIESFLDISRPK;TVPLYESPR;TYEVSLR;VTLGTQPTVLR;YLAIAPPIIK
P39656;A0A0C4DGS1;U3KQ84	P39656;A0A0C4DGS1;U3KQ84	6;6;4	6;6;4	6;6;4	Dolichyl-diphosphooligosaccharide--protein glycosyltransferase 48 kDa subunit	DDOST	17424000	19542000	21079000	20913000	22709000	24442000	20465000	22913000	23254000	0	0	0	0	0	0	ETHSLFFR;LPDVYGVFQFK;NTLLIAGLQAR;SSLNPILFR;TAVIDHHNYDISDLGQHTLIVADTENLLK;TLVLLDNLNVR
Q92499;F1T0B3;A0A087X2G1	Q92499;F1T0B3;A0A087X2G1	45;41;41	45;41;41	45;41;41	ATP-dependent RNA helicase DDX1	DDX1	347870000	371510000	373500000	468040000	465980000	496850000	393230000	432440000	414910000	537740000	538670000	479800000	476600000	441990000	425600000	ALIVEPSR;APDGYIVK;DGFVALSK;DLGLAFEIPPHMK;DNTRPGANSPEMWSEAIK;DQLSVLENGVDIVVGTPGR;EAQTSFLHLGYLPNQLFR;ELAEQTLNNIK;ELLIIGGVAAR;FGFGFGGTGK;FLICTDVAAR;FLPNAPK;FLVLDEADGLLSQGYSDFINR;FNFGEEEFK;FNFGEEEFKFPPK;GEDSVPDTVHHVVVPVNPK;GHQFSCVCLHGDR;GHVDILAPTVQELAALEK;GIDIHGVPYVINVTLPDEK;GSAFAIGSDGLCCQSR;HYYEVSCHDQGLCR;IDCDNLEQYFIQQGGGPDK;IDCDNLEQYFIQQGGGPDKK;IMHFPTWVDLK;IMHFPTWVDLKGEDSVPDTVHHVVVPVNPK;KGHQFSCVCLH…
A0A1X7SBZ2;A0A5H1ZRQ2;Q92841;A0A0U1RQJ0	A0A1X7SBZ2;A0A5H1ZRQ2;Q92841	38;38;38;2	29;29;29;1	29;29;29;1	Probable ATP-dependent RNA helicase DDX17	DDX17	704080000	712620000	735130000	719420000	763880000	800160000	699870000	713230000	693450000	1170200000	1158600000	938980000	950260000	868160000	848220000	APILIATDVASR;APLPDLYPFGTMR;CTYLVLDEADR;DGWPAMCIHGDK;DMVGIAQTGSGK;DWVLNEFR;DYTQINVGNLELSANHNILQIVDVCMESEK;ELAQQVQQVADDYGK;ESAAPAAAPTAEAPPPSVVTRPEPQALPSPAIR;FGNPGER;FVINYDYPNSSEDYVHR;GDGPICLVLAPTR;GGGGLPPKK;GLDVEDVK;GTAYTFFTPGNLK;GVEICIATPGR;IVDQIRPDR;KFGNPGER;KIVDQIRPDR;KKWDLSELPK;KWDLSELPK;LIDFLESGK;LIQLMEEIMAEK;LMQLVDHR;LTPYEVDELR;LTPYEVDELRR;MLDMGFEPQIR;NFYVEHPEVAR;QLAEDFLR;QTLMWSATWPK;RCDDLTR;…
Q9NVP1;H7C452	Q9NVP1;H7C452	4;2	4;2	4;2	ATP-dependent RNA helicase DDX18	DDX18	0	0	0	0	0	0	0	0	0	0	0	0	0	0	0	GHALLILRPEELGFLR;NLQCLVIDEADR;TLAFLIPAVELIVK;VPLSEFDFSWSK
Q9NR30;A0A087WVC1;Q9BQ39	Q9NR30	23;2;2	23;2;2	23;2;2	Nucleolar RNA helicase 2	DDX21	50802000	52167000	50539000	87557000	52786000	78856000	68914000	49690000	70423000	6778900	0	29864000	34558000	22352000	35497000	AAVIGDVIR;APQVLVLAPTR;DSEDNPQTLLFSATCPHWVFNVAK;DVESYIHR;EAQELSQNSAIK;EEYQLVQVEQK;EGAFSNFPISEETIK;ELANQVSK;GAVEALAAALAHISGATSVDQR;GLDIPEVDLVIQSSPPK;GVTFLFPIQAK;IGVPSATEIIK;IKDHIQNGK;LGVCFDVPTASVTEIQEK;LSVACFYGGTPYGGQFER;NEEPSEEEIDAPKPK;NGIDILVGTPGR;QDAQSLHGDIPQK;STYEQVDLIGKK;TAITVEHLAIK;TFHHVYSGK;TFSFAIPLIEK;TIIFCETK
Q9NUL7	Q9NUL7	6	6	6	Probable ATP-dependent RNA helicase DDX28	DDX28	0	0	0	0	0	0	0	8048900	8009800	0	0	0	0	0	0	AQLVLVGATFPEGVGQLLNK;HVVCAAETGSGK;LLGQPSLDSLPIPAPR;TLSYLLPLLQR;VASPDAVTTITSSK;VGSEVPGTVISFVTHPWDVSLVQK
A0A0D9SEM9	A0A0D9SEM9	5	1	1		DDX39A	0	0	0	0	0	0	0	0	0	0	0	0	0	0	0	ELAFQISK;HFVLDECDK;NCPHVVVGTPGR;VSVFFGGLSIK;VTVLVMCHTR
O00148;K7EQN7;K7EPJ3;K7EN69;K7ENP6;A0A0G2JHN7;K7EL56;K7EIL8;F6U6E2;F6S2B7;F6SXL5	O00148;K7EQN7	12;7;5;3;2;2;2;2;2;2;2	12;7;5;3;2;2;2;2;2;2;2	1;0;0;0;0;0;0;0;0;0;0	ATP-dependent RNA helicase DDX39A	DDX39A	90485000	91147000	97391000	39907000	43001000	50063000	38399000	38123000	43645000	45986000	54556000	38817000	30766000	28870000	37567000	CMALAQLLVEQNFPAIAIHR;DFLLKPELLR;DVQEIFR;ELAFQISK;GLAITFVSDENDAK;GSYVSIHSSGFR;HFVLDECDK;ILNDVQDR;ILVATNLFGR;LTLHGLQQYYVK;NCPHVVVGTPGR;VSVFFGGLSIK
Q13838;Q5STU3;A0A0G2JJZ9;A0A140T9X3;F6WLT2;F6S4E6;A0A0A0MT12;F6TRA5;A0A140TA18;A0A140T9X9;A0A140T996;F6UJC5;A0A140T9L4;A0A140T973;A0A140T9K1;H0Y400;F6R6M7;F6QYI9;A0A0G2JJL7;A0A140T9N3;H0YCC6;A0A140T9K2	Q13838;Q5STU3;A0A0G2JJZ9;A0A140T9X3;F6WLT2;F6S4E6;A0A0A0MT12;F6TRA5;A0A140TA18;A0A140T9X9;A0A140T996;F6UJC5	12;10;10;8;8;7;7;7;6;6;6;6;5;5;5;5;4;4;4;2;2;2	4;4;4;4;3;3;3;3;4;4;3;4;3;3;3;1;1;1;1;1;1;1	4;4;4;4;3;3;3;3;4;4;3;4;3;3;3;1;1;1;1;1;1;1	Spliceosome RNA helicase DDX39B	DDX39B	31642000	33641000	30731000	28500000	34366000	28707000	35627000	30596000	33502000	0	0	0	0	0	30082000	CIALAQLLVEQNFPAIAIHR;DFLLKPELLR;DVQEIFR;ELAFQISK;GLAITFVSDENDAK;GSYVSIHSSGFR;HFILDECDK;ILNDVQDR;ILVATNLFGR;LTLHGLQQYYVK;NCPHIVVGTPGR;VAVFFGGLSIK
O00571;A0A0D9SG12;A0A0D9SF53;A0A2R8YF78;A0A0D9SFB3;A0A2R8YFS5;A0A2R8Y4A4;A0A2R8YFR4;A0A2R8YCW1;A0A2R8Y5G6;A0A2U3TZJ9;A0A2R8Y645;F6S8Q4;A0A2R8YDT5;A0A2R8Y7T2;A0A2R8YDH3;O15523;A0A0J9YVQ7;A0A087WVZ1;A0A2R8Y650;A0A2R8YCU0;C9J081;C9J8G5;A0A087WX09;A0A2R8YF89;Q9NQI0;A0A2R8Y4D2;D6RCM4;H0Y960;A0A2R8Y770	O00571;A0A0D9SG12;A0A0D9SF53;A0A2R8YF78;A0A0D9SFB3;A0A2R8YFS5;A0A2R8Y4A4;A0A2R8YFR4;A0A2R8YCW1;A0A2R8Y5G6;A0A2U3TZJ9;A0A2R8Y645;F6S8Q4;A0A2R8YDT5;A0A2R8Y7T2;A0A2R8YDH3;O15523	42;42;42;42;42;42;42;41;41;41;41;41;38;36;36;34;30;14;9;6;6;6;5;3;3;2;2;2;1;1	41;41;41;41;41;41;41;40;40;40;40;40;37;35;35;33;29;14;9;6;6;6;5;3;3;2;2;2;1;1	41;41;41;41;41;41;41;40;40;40;40;40;37;35;35;33;29;14;9;6;6;6;5;3;3;2;2;2;1;1	ATP-dependent RNA helicase DDX3X;ATP-dependent RNA helicase DDX3Y	DDX3X;DDX3Y	424940000	423690000	440260000	689890000	763140000	751770000	628070000	656990000	623940000	649090000	690650000	736950000	772240000	897660000	749050000	DAYSSFGSR;DFLDEYIFLAVGR;DKDAYSSFGSR;DLLDLLVEAK;DLMACAQTGSGK;DREEALHQFR;DSLTLVFVETK;DSLTLVFVETKK;EIQMLAR;ELAVQIYEEAR;ELAVQIYEEARK;FSGGFGAR;GADSLEDFLYHEGYACTSIHGDR;GCHLLVATPGR;GLDISNVK;HAIPIIK;HTMMFSATFPK;HVINFDLPSDIEEYVHR;IGLDFCK;IVEQDTMPPK;KGADSLEDFLYHEGYACTSIHGDR;KQYPISLVLAPTR;LEQELFSGGNTGINFEK;LVDMMER;MLDMGFEPQIR;QEVPSWLENMAYEHHYK;QSSGASSSSFSSSR;QYPISLVLAPTR;RIVEQDTMPPK;SDEDDWSKPLPPSER;SDYDGIGS…
Q9H0S4	Q9H0S4	3	3	3	Probable ATP-dependent RNA helicase DDX47	DDX47	0	0	0	0	0	0	0	0	0	0	0	0	0	0	0	IQIEAIPLALQGR;SILLATDVASR;TGAFALPILNALLETPQR
P17844;J3KTA4;J3QRQ7;J3QSF1;J3KRX8;J3KRZ1;J3QR02;J3KTQ4;X6RLV5;J3QKN9;J3QRN5;J3QS79;J3QLG9;J3QR62	P17844;J3KTA4	44;42;17;14;12;12;11;10;7;5;2;1;1;1	44;42;17;14;12;12;11;10;7;5;2;1;1;1	35;33;15;9;12;5;11;10;7;5;2;1;1;1	Probable ATP-dependent RNA helicase DDX5	DDX5	1.5515e+09	1.5378e+09	1.6342e+09	2755900000	2.9786e+09	2.9647e+09	2714400000	2644600000	2705100000	2428800000	2530800000	3.4365e+09	3.0533e+09	3.4407e+09	3.4266e+09	AGPLSGKK;APILIATDVASR;DGWPAMGIHGDK;DRGFGAPR;DWVLNEFK;EANQAINPK;ELAQQVQQVAAEYCR;FGNPGEK;FVINYDYPNSSEDYIHR;GDGPICLVLAPTR;GGFNTFR;GLDVEDVK;GVEICIATPGR;GYSSLLK;IVDQIRPDR;KFGNPGEK;KIVDQIRPDR;KWNLDELPK;LIDFLECGK;LLQLVEDR;LMEEIMSEK;LMEEIMSEKENK;MLDMGFEPQIR;NFYQEHPDLAR;PVLNFYEANFPANVMDVIAR;QLAEDFLK;QNFTEPTAIQAQGWPVALSGLDMVGVAQTGSGK;QTLMWSATWPK;QVSDLISVLR;RCDELTR;RDGWPAMGIHGDK;RGGFNTFR;RTAQEVETYR;RTAQEVET…
P26196;Q8IV96	P26196	9;3	9;3	9;3	Probable ATP-dependent RNA helicase DDX6	DDX6	18369000	19244000	18755000	20495000	16853000	23835000	29737000	22725000	21273000	0	0	0	0	0	0	DNIQAMVIVPTR;GPVKPTGGPGGGGTQTQQQMNQLK;GVTQYYAYVTER;LDDTVHVVIATPGR;LQINQSIIFCNSSQR;QILLYSATFPLSVQK;SGAYLIPLLER;SIEEQLGTEIKPIPSNIDK;VMATTGGTNLR
E9PPM8;Q9Y315;G3V158;E9PMH9;E9PML7;E9PJ44;E9PJB9;E9PPK3	E9PPM8;Q9Y315;G3V158	6;6;5;2;2;1;1;1	6;6;5;2;2;1;1;1	6;6;5;2;2;1;1;1	Deoxyribose-phosphate aldolase	DERA	0	0	14730000	17119000	0	18373000	0	16526000	0	0	0	0	0	0	0	AAGCNIPVASVAAGFPAGQTHLK;DSLAWLSLVK;EELGDEWLKPELFR;ETVNATFPVAIVMLR;IGASTLLSDIER;RAEQIQAR
B4E1G1;E5RGY0;Q9BUN8	B4E1G1;E5RGY0;Q9BUN8	1;1;1	1;1;1	1;1;1	Derlin-1	DERL1	0	0	0	0	0	0	0	0	0	0	0	0	0	0	0	NFLSTPQFLYR
A0A0A0MTI1;Q15392	A0A0A0MTI1;Q15392	4;4	4;4	4;4	Delta(24)-sterol reductase	DHCR24	0	23890000	0	56762000	57533000	49122000	0	56225000	66067000	0	0	46265000	0	0	44978000	EGLEYIPLR;HVENYLK;LGCQDAFPEVYDK;LTQGETLR
Q9UBM7;E9PM00;E9PJ54;E9PRL8;E9PQ71;E9PIP9;H0YE57	Q9UBM7;E9PM00	7;4;3;2;2;2;2	7;4;3;2;2;2;2	7;4;3;2;2;2;2	7-dehydrocholesterol reductase	DHCR7	82968000	91020000	73656000	48799000	34695000	86142000	17474000	16655000	28272000	44660000	46405000	35179000	26651000	26603000	29254000	FLPGYVGGIQEGAVTPAGVVNK;GYFFPTSAR;LLVSGFWGVAR;SLDGVTNDR;TASQGQWGR;VIECSYTSADGQR;YTAAVPYR
O43143;A0A140T947;F5H658;O60231;Q14562	O43143	32;1;1;1;1	32;1;1;1;1	32;1;1;1;1	Pre-mRNA-splicing factor ATP-dependent RNA helicase DHX15	DHX15	69638000	61299000	72021000	59291000	59607000	61681000	57488000	60503000	59124000	70034000	82951000	48683000	55384000	78414000	87213000	ALVTGYFMQVAHLER;ASTNAMLISAGLPPLK;DYLEAAIR;DYYINIR;EAMNDPLLER;EVDDLGPEVGDIK;FAHIDGDHLTLLNVYHAFK;FQIYFDNCPLLTIPGR;FTDILVR;GVACTQPR;HQSFVLVGETGSGK;HRLDLGEDYPSGK;IFEPPPPK;IRVESLLVTAISK;LGIDDLVHFDFMDPPAPETLMR;LQLPVWEYK;QNHESVQWCYDNFINYR;RGVACTQPR;SLMSADNVR;SNLGSVVLQLK;STDFTSR;TCTDIKPEWLVK;TEMQDNTYPEILR;TGHYLTVK;THPVEIFYTPEPER;TLATDILMGVLK;TTQIPQWCVEYMR;VAAMSVAQR;VESLLVTAISK;VIVMSATLDAGK;YGVIILDEAHER;Y…
A0A087WYN9;Q7Z478	A0A087WYN9;Q7Z478	2;2	2;2	2;2	ATP-dependent RNA helicase DHX29	DHX29	0	0	0	0	0	0	0	0	0	0	0	0	0	0	0	ISAVSLANR;PATAAAAAAGSR
H7BXY3;Q7L2E3	H7BXY3;Q7L2E3	53;53	53;53	53;53	Putative ATP-dependent RNA helicase DHX30	DHX30	75410000	85048000	81999000	53202000	57952000	62159000	63413000	63054000	65903000	111670000	124270000	71118000	73854000	77730000	100780000	AIFQQPPVGVR;AIVLAAIFR;ALGISHAK;ALLSHDSGSDHLAFVR;ALTQFPLPK;ATISLSDSDLLR;AVAGWEEVLR;AVDEAVILLQEIGVLDQR;AVDSPNIK;CNVIITQPR;CQSGFAYHLFPR;DPFSSSLQNR;DSGPLSDPITGKPYVPLLEAEEVR;DSSQVHPLAVLLLTDGDVHIR;DTILNAIEQHPVVVISGDTGCGK;EEEEDEEEELEEGTIDVTDFLSMTQQDSHAPLR;EHYLEDILAK;ENYLEENLLYAPSLR;EYLTTLGQR;FGSPADSWWRPEPTMPPTSWR;GEPGGILCFLPGWQEIK;GGALLFCTVGILLR;GPCGSFDVR;GSSFEMTDDDSAIR;GVLMAGLYPNLIQVR;GWGLLGPR;IETFLNHY…
Q9H2U1;E7EWK3;A0A0G2JQU7;A0A0G2JRP3;H7C5F5	Q9H2U1;E7EWK3	12;11;3;2;1	12;11;3;2;1	12;11;3;2;1	ATP-dependent RNA helicase DHX36	DHX36	0	23454000	22237000	26981000	25223000	0	0	0	0	0	0	0	25035000	0	36175000	ASLLDDYQLPEILR;DCAVLSAIIDLIK;EEQIVQLLNSVQAK;FLIIPLHSLMPTVNQTQVFK;GFMQGHVNR;GQFAEHLLGAGFVSSR;IVCTQPR;LGGIAYFLSR;LLEDLQK;LMDPPSNEAVLLSIR;NLQSDVLMTVVK;TDGLVAVHPK
Q92620	Q92620	4	4	4	Pre-mRNA-splicing factor ATP-dependent RNA helicase PRP16	DHX38	10152000	0	5719200	0	0	0	0	0	0	0	0	0	0	0	0	HLGSTPR;LMVEFPLDPALSK;SLNTDVLFGLLR;TNLANVVLLLK
Q08211	Q08211	62	62	62	ATP-dependent RNA helicase A	DHX9	717010000	683710000	724570000	870920000	930780000	945650000	892960000	908400000	850350000	803450000	725910000	902580000	823360000	866350000	773470000	AAECNIVVTQPR;AAMEALVVEVTK;AENNSEVGASGYGVPGPTWDR;AIEPPPLDAVIEAEHTLR;DFVNYLVR;DINTDFLLVVLR;DVVQAYPEVR;EGETVEPYK;EKIQGEYK;ELDALDANDELTPLGR;ELLPVKK;ETPFELIEALLK;FESEILEAISQNSVVIIR;FESILPR;FMCEVQVEGYNYTGMGNSTNKK;FSDHVALLSVFQAWDDAR;GISHVIVDEIHER;GMTLVTPLQLLLFASK;HLEMNPHFGSHR;ILTTEGR;KEEQEVQATLESEEVDLNAGLHGNWTLENAK;KFESEILEAISQNSVVIIR;KILTTEGR;KLEAGIR;KMTPSYEIR;KVFDPVPVGVTK;KVQSDGQIVLVDDWIK;LAAQSCALSLVR…
Q9BTC0	Q9BTC0	21	21	21	Death-inducer obliterator 1	DIDO1	18586000	21195000	15906000	27931000	28188000	30504000	29140000	28710000	29453000	0	0	0	0	0	0	AEPGEGTRPATVGDSSAR;AFDTQLVER;DLYLIPLSAQDPVPSK;DPFTCPGFASQDK;EMFNLFQVTDNR;ERDWDRPR;FGVVANNNR;GGAPFQFGGQR;GGLVGQAPMPVPEEK;IFQPVIEAPGASK;NQGLFHR;NQTFEGR;QAGPAPAAATAASK;QLEEQEEALR;RPANSGELDK;STAPLLDVFSSMLK;TASPLEHILQTLFGK;TTAEDGVPAPPLLDPIVQQFGQFSK;VATVPQSEK;VGGSQPPFQGQR;VLSSLKPAAPSPATAATTAAAASTAASSTASSASK
A0A0C4DGB1;A0A494C0G7;Q9UNQ2;D6RCL3	A0A0C4DGB1;A0A494C0G7;Q9UNQ2;D6RCL3	2;2;2;1	2;2;2;1	2;2;2;1	Probable dimethyladenosine transferase	DIMT1	0	0	0	0	0	0	0	0	0	0	0	0	0	0	0	NPLIINSIIDK;NPPPPINFQEWDGLVR
Q9Y2L1;G3V1J5;F2Z2C0	Q9Y2L1;G3V1J5;F2Z2C0	8;7;4	8;7;4	8;7;4	Exosome complex exonuclease RRP44	DIS3	19320000	21894000	22845000	0	9098400	0	0	0	0	0	0	0	0	0	0	ASLTYAEAQLR;IEDTVFHVFDK;IHEEFSEHALLR;IIVAIDGWPR;LACLSEEGNEIESGK;NVIVLQTVLQEVR;SLAESLDQAESPTFPYLNTLLR;SLTANPELIDR
H7BZF2;H7C0M1;C9IYT0;O60832	H7BZF2;H7C0M1;C9IYT0;O60832	1;1;1;1	1;1;1;1	1;1;1;1	H/ACA ribonucleoprotein complex subunit 4	DKC1	0	0	0	0	0	0	0	0	0	0	0	0	0	0	0	ALETLTGALFQRPPLIAAVK
Q9NSS8;Q96DI7	Q9NSS8;Q96DI7	3;3	3;3	3;3	U5 small nuclear ribonucleoprotein 40 kDa protein	DKFZp434D199;SNRNP40	0	0	0	0	0	0	0	0	0	0	0	0	0	0	0	FVYVWDTTSR;IFQGNVHNFEK;VWDVRPFAPK
H0YDD4;P10515;E9PEJ4	H0YDD4;P10515;E9PEJ4	6;6;4	6;6;4	6;6;4	Acetyltransferase component of pyruvate dehydrogenase complex;Dihydrolipoyllysine-residue acetyltransferase component of pyruvate dehydrogenase complex, mitochondrial	DLAT	14253000	0	0	0	0	0	0	0	0	24992000	24174000	0	22122000	0	37378000	DVPLGTPLCIIVEK;GVETIANDVVSLATK;ILVPEGTR;ISVNDFIIK;VPLPSLSPTMQAGTIAR;VVDGAVGAQWLAEFR
A0A590UK99;A0A590UIX5;A0A590UJF8;A0A590UJZ9;A0A590UJ76;Q9UGM3	A0A590UK99;A0A590UIX5;A0A590UJF8;A0A590UJZ9;A0A590UJ76;Q9UGM3	1;1;1;1;1;1	1;1;1;1;1;1	1;1;1;1;1;1	Deleted in malignant brain tumors 1 protein	DMBT1	0	0	0	0	0	0	0	0	0	0	0	0	0	0	0	FGQGSGPIVLDDVR
A0A5H1ZRP7;A0A5H1ZRR9;A0A5H1ZRQ1;A0A5H1ZRP9;A0A5H1ZRQ8;H0Y304;A0A087WV90;A0A5H1ZRP8;A0A087WTU7;A0A075B6G3;P11532;H0Y3E8	A0A5H1ZRP7;A0A5H1ZRR9;A0A5H1ZRQ1;A0A5H1ZRP9;A0A5H1ZRQ8;H0Y304;A0A087WV90;A0A5H1ZRP8;A0A087WTU7;A0A075B6G3;P11532	5;5;5;5;5;5;5;5;5;5;5;2	4;4;4;4;4;4;4;4;4;4;4;2	4;4;4;4;4;4;4;4;4;4;4;2	Dystrophin	DMD	0	0	0	0	0	0	0	0	0	0	0	0	0	0	0	ALCLDLLSLSAACDALDQHNLK;ECPIIGFR;QLESQLHR;QLGEVASFGGSNIEPSVR;QLLEQPQAEAK
P31689	P31689	14	14	14	DnaJ homolog subfamily A member 1	DNAJA1	88072000	90126000	86485000	107210000	118070000	91217000	101240000	85290000	89179000	0	0	0	0	0	0	DHAVFTR;EGGAGGGFGSPMDIFDMFFGGGGR;ETTYYDVLGVKPNATQEELKK;GAVECCPNCR;GTGMQIR;HYNGEAYEDDEHHPR;ILEVHIDK;ITFHGEGDQEPGLEPGDIIIVLDQK;NVVHQLSVTLEDLYNGATR;QISQAYEVLSDAK;TIVITSHPGQIVK;VNFPENGFLSPDK;VNFPENGFLSPDKLSLLEK;YHPDKNPNEGEK
O60884;A0A087WT48;I3L320	O60884	12;2;1	12;2;1	12;2;1	DnaJ homolog subfamily A member 2	DNAJA2	69561000	63962000	59241000	51537000	57241000	48824000	50835000	50534000	48257000	0	0	0	0	0	0	EHEVFQR;EISFAYEVLSNPEK;EYHPDKNPNAGDK;FDVQFPENNWINPDK;GEGMPQYR;IGLVEALCGFQFTFK;ILEVHVDK;ITFTGEADQAPGVEPGDIVLLLQEK;NVLCSACSGQGGK;VIEPGCVR;VSLEDLYNGK;YGEQGLR
Q96EY1;I3L1T6	Q96EY1	6;1	6;1	6;1	DnaJ homolog subfamily A member 3, mitochondrial	DNAJA3	54640000	50833000	56892000	30482000	13826000	34310000	18664000	17274000	14820000	26633000	0	0	0	0	0	EFTVNIMDTCER;EIFITFR;FSQLAEAYEVLSDEVK;FSQLAEAYEVLSDEVKR;GGPTVDPEELFR;VMIPVPAGVEDGQTVR
F5H170;Q8WW22	F5H170;Q8WW22	2;2	2;2	2;2	DnaJ homolog subfamily A member 4	DNAJA4	0	0	0	0	0	0	0	0	0	0	0	0	0	0	0	IIEVHVEK;KIIEVHVEK
M0R080;P25685;M0R128;A0A1B0GX60;M0R1D6;M0QZD0;M0QYT3;M0QXK0	M0R080;P25685;M0R128;A0A1B0GX60;M0R1D6;M0QZD0;M0QYT3;M0QXK0	2;2;1;1;1;1;1;1	2;2;1;1;1;1;1;1	2;2;1;1;1;1;1;1	DnaJ homolog subfamily B member 1	DNAJB1	0	0	0	0	0	0	0	0	0	0	0	0	0	0	0	EGDQTSNNIPADIVFVLK;NPFDTFFGQR
Q9UBS4;H7C2Y5	Q9UBS4	11;5	11;5	11;5	DnaJ homolog subfamily B member 11	DNAJB11	155370000	176430000	178530000	44191000	94938000	65189000	79328000	66799000	92517000	74281000	42974000	28237000	20212000	0	0	DGMEYPFIGEGEPHVDGEPGDLR;DKITRPGAK;FQDLGAAYEVLSDSEK;FQMTQEVVCDECPNVK;GEGLPNFDNNNIK;KGEGLPNFDNNNIK;KLALQLHPDR;LALQLHPDR;LALQLHPDRNPDDPQAQEK;TLEVEIEPGVR;TTQLGPGR
O75190;E9PH18;C9J2C4;A0A0J9YX62;C9JN01;C9JB42;C9JDR7;C9JDX6;F8WCZ4;C9J2P2;Q8NHS0	O75190;E9PH18;C9J2C4;A0A0J9YX62;C9JN01;C9JB42;C9JDR7;C9JDX6;F8WCZ4;C9J2P2	4;3;3;3;2;2;2;2;2;2;1	4;3;3;3;2;2;2;2;2;2;1	4;3;3;3;2;2;2;2;2;2;1	DnaJ homolog subfamily B member 6	DNAJB6	0	0	0	0	0	0	0	0	0	0	0	0	0	0	0	APGPWDPLASAAGLK;HASPEDIKK;IVENGQER;VDYYEVLGVQR
Q8IXB1;A0A494C1G5;E7EP04;Q71S60;A0A087WXH7;H7C1G0	Q8IXB1	30;13;12;6;6;4	30;13;12;6;6;4	30;13;12;6;6;4	DnaJ homolog subfamily C member 10	DNAJC10	234520000	225200000	233370000	205220000	209430000	204920000	243710000	207560000	226040000	414360000	413100000	309660000	327490000	406860000	404520000	AIAALISEK;ALLPELR;ASNLLYGQLK;AYEVLKDEDLR;AYEVLKDEDLRK;EIYLEVIHNLPDFELLSANTLEDR;ESLVSFAMQHVR;ESVNSHVTTLGPQNFPANDK;EVDGLLR;EYEIHHGK;FDCSSAPDICSNLYVFQPSLAVFK;GGDCLTSQTR;GLEDNQGGQYESWNYYR;GVNSYPSLFIFR;IGAVNCGDDR;ILYDILAFAK;IWGLGFLPQVSTDLTPQTFSEK;LHPDKNPNNPNAHGDFLK;NDHIQVGR;NFQEEQINTR;NPNNPNAHGDFLK;NSILFLNSLDAK;RASNLLYGQLK;RNFQEEQINTR;SGMAPVK;SKESLVSFAMQHVR;SLDITTSTTAYFPPGATLNNK;TLTGLINVGSIDCQQYHSFCAQ…
O00429	O00429	1	1	1	Dynamin-1-like protein	DNM1L	0	0	0	0	0	0	0	0	0	0	0	0	0	0	0	TLESVDPLGGLNTIDILTAIR
P26358;K7ENW7	P26358;K7ENW7	2;1	2;1	2;1	DNA (cytosine-5)-methyltransferase 1	DNMT1	0	0	0	0	0	0	0	0	0	0	0	0	0	0	0	LPLFPEPLHVFAPR;NLGPINEWWITGFDGGEK
E5RIA4;E7ETB3;Q9ULA0;E5RJ35;E7EPX3;B9ZVU2;F8WAN0;C9JBE1;E7EMB6	E5RIA4;E7ETB3;Q9ULA0;E5RJ35;E7EPX3;B9ZVU2;F8WAN0;C9JBE1;E7EMB6	2;2;2;1;1;1;1;1;1	2;2;2;1;1;1;1;1;1	2;2;2;1;1;1;1;1;1	Aspartyl aminopeptidase	DNPEP	0	0	0	0	0	0	0	0	0	0	0	0	0	0	0	GFFELFPSLSHNLLVD;LLQAGFSELK
Q96N67;A0A1B0GWE0;A0A1B0GUE9;A0A1B0GVW2;A0A0C4DGY6;Q96HP0;A0A0U1RQT6;A0A0U1RRC1;A0A0U1RQJ5;K7ESB7;A0A0U1RQG7;A0A0U1RR97;K7EP51	Q96N67;A0A1B0GWE0	25;14;9;5;4;4;2;2;2;2;1;1;1	25;14;9;5;4;4;2;2;2;2;1;1;1	25;14;9;5;4;4;2;2;2;2;1;1;1	Dedicator of cytokinesis protein 7	DOCK7	32876000	25508000	22946000	34654000	28408000	37192000	25554000	25191000	24738000	0	0	0	0	0	4291300	AHGELHEQFK;EALQPLINR;EILEFPAR;FGEDVVEVIK;FMDDIAALVSTIASDIVSR;GSWACSIFDLK;GYQTSPDLR;HCSSSIGTIR;IANMFELSVPFR;IMENNLENELK;LAEISHR;LEEAILGSIGAR;LGTGFNPNTLDK;LSVPDIPK;LTWLQNMAGK;LYSLPNPSVLVSLR;NLLYIYPQSLNFANR;NSLPDALLPNLLDR;PATLTVTNFFK;QHTTFSAESSR;QISGQYSGSPQLLK;QNFEIGNNFAR;SAVRPASLNLNR;SQADQFCQR;VLIPIHEANR
Q92785;J3KMZ8;E9PN04	Q92785;J3KMZ8	16;15;6	16;15;6	16;15;6	Zinc finger protein ubi-d4	DPF2	23237000	39542000	25126000	48405000	49137000	65937000	53447000	42120000	75912000	87555000	79698000	196430000	207630000	106480000	187820000	AAVVENVVK;AHPPEDPR;DAMEQCHNYNAR;DKPYACDICGK;EGLISQDGSSLEALLR;GPGLASGQLYSYPAR;ILEPDDFLDDLDDEDYEEDTPK;KGPDGLALPNNYCDFCLGDSK;LDASILEDR;LPFLDSQTGVAQSNCYIWMEK;LSFPSIKPDTDQTLK;LSFPSIKPDTDQTLKK;RAHPPEDPR;SGHPSCLQFTPVMMAAVK;TGQPEELVSCSDCGR;VDDDSLGEFPVTNSR
Q5QPK2;H0Y368;O60762;Q5QPJ9	Q5QPK2;H0Y368;O60762	7;7;7;3	7;7;7;3	7;7;7;3	Dolichol-phosphate mannosyltransferase subunit 1	DPM1	20096000	16518000	16951000	23139000	24303000	24801000	39421000	42315000	29180000	0	0	13416000	0	0	31138000	EGNFDIVSGTR;FIPEFIR;GANFLTQILLRPGASDLTGSFR;LGGNEIVSFLK;LGLGTAYIHGMK;QLNYTIGEVPISFVDR;YSVLLPTYNER
Q9Y295	Q9Y295	1	1	1	Developmentally-regulated GTP-binding protein 1	DRG1	0	0	0	0	0	0	0	0	0	0	0	0	0	0	0	IQLLDLPGIIEGAK
Q08554	Q08554	1	1	1	Desmocollin-1	DSC1	0	0	0	0	0	0	0	0	0	0	0	0	0	0	0	VTATDLDEPDTLHTR
Q02413	Q02413	12	12	12	Desmoglein-1	DSG1	0	0	0	0	0	0	0	0	0	78388000	74254000	61095000	51817000	0	0	ALNSMGQDLERPLELR;EMQDLGGGER;EQYGQYALAVR;EQYNMLGGK;ESSNVVVTER;IHSDCAANQQVTYR;ISGVGIDQPPYGIFVINQK;MTGFELTEGVK;TYVVTGNMGSNDK;VGDFVATDLDTGRPSTTVR;YQGTILSIDDNLQR;YVMGNNPADLLAVDSR
P15924	P15924	46	46	46	Desmoplakin	DSP	21577000	24513000	27257000	36568000	33038000	0	72839000	0	28769000	191420000	157620000	254450000	183260000	49703000	36645000	AELIVQPELK;AITGFDDPFSGK;ALLQAILQTEDMLK;ANSSATETINK;ATGSEVSQR;AVTGYNDPETGNIISLFQAMNK;ETQSQLETER;FGDSNTVMR;FLDQNLQK;FLEFQYLTGGLVDPEVHGR;GFFDPNTEENLTYLQLK;GLQDSIR;GLVGIEFK;GYFNEELSEILSDPSDDTK;IEVLEEELR;LASLEELKR;LEDELNR;LGIYEAMK;LLEAQIASGGVVDPVNSVFLPK;LLEAQIATGGIIDPK;LLQLQEQMR;LPVDIAYK;LQSLTENLTK;NLPLADQGSSHHITVK;NQCTQVVQER;NTLTQTTENLR;QETWMLMELQK;QKVEEELNR;QLLQEQESVK;QLQNIIQATSR;QQIQNDLNQWK;QVQNLVN…
Q14204;A0A2R8Y5T0;A0A2R8Y706;A0A2R8Y542;A0A2R8Y6H2;A0A2R8YFZ7;A0A2R8YGC7	Q14204	17;6;6;5;5;3;1	17;6;6;5;5;3;1	17;6;6;5;5;3;1	Cytoplasmic dynein 1 heavy chain 1	DYNC1H1	13971000	12760000	13371000	19763000	10109000	10618000	15021000	19050000	17012000	0	0	0	0	0	0	AHQANQLYPFAISLIESVR;DFPLNDLLSATELDK;DVLLVAQGEMALEEFLK;ENFIPTIVNFSAEEISDAIR;FGNPLLVQDVESYDPVLNPVLNR;IAFIMDESNVLDSGFLER;ILDDDTIITTLENLKR;IQGLTVEQAEAVVR;LAETVFNFQEK;LNTQEIFDDWAR;LSLSNAISTALPLTQLR;LVPLLLEDGGEAPAALEAALEEK;SLLQALNEVK;TTDLLTDWEK;VAAPDVVVPTLDTVR;VNFLPEIITLSK;VQVALEELQDLK
E9PHI6;Q9Y6G9	E9PHI6;Q9Y6G9	1;1	1;1	1;1	Cytoplasmic dynein 1 light intermediate chain 1	DYNC1LI1	0	0	0	0	0	0	0	0	0	0	0	0	0	0	0	AGATSEGVLANFFNSLLSK
H3BTB7;Q5JPH6	H3BTB7;Q5JPH6	2;2	2;2	2;2	Probable glutamate--tRNA ligase, mitochondrial	EARS2	0	0	0	0	0	0	0	0	0	0	0	0	0	0	0	LVSNESQR;NMSQEQVAQK
K7EPL5;Q9BQ95;K7EIK2;K7EJI1;J3KTF5;K7EN32	K7EPL5;Q9BQ95;K7EIK2;K7EJI1;J3KTF5;K7EN32	2;2;1;1;1;1	2;2;1;1;1;1	2;2;1;1;1;1	Evolutionarily conserved signaling intermediate in Toll pathway, mitochondrial	ECSIT	0	0	0	0	0	0	0	0	0	0	0	0	0	0	0	ALVPFEDLFGQAPGGER;DLAVYNQLLNIFPK
Q96F86;H3BPN4;H3BSQ0	Q96F86	5;2;1	5;2;1	5;2;1	Enhancer of mRNA-decapping protein 3	EDC3	0	0	0	28194000	27130000	0	0	0	0	0	0	0	0	0	0	AAVAWANQNR;APVLSIDPPVHEVEQGIDAK;DLPTSPVDLVINCLDCPENVFLR;HGLTLER;TQGQQVSSLK
Q15075	Q15075	9	9	9	Early endosome antigen 1	EEA1	0	0	16907000	0	18473000	17331000	18412000	17156000	0	0	0	0	0	0	0	AAQLATEIADIK;DLDCQQLQSR;HTQALNR;IQNLEALLQK;ITTQLDQVTAK;KLEADSLEVK;LQQQLTQAAQELAAEK;LSLAQEDLISNR;NIQATLHQK
Q5VTE0;P68104;A0A087WVQ9;A0A087WV01;A0A2U3TZH3;Q05639;A0A2R8Y488;Q5JR01;A0A2R8Y660;A6PW80;A0A2R8YDN5	Q5VTE0;P68104;A0A087WVQ9;A0A087WV01	17;17;14;13;8;8;5;4;4;3;2	17;17;14;13;8;8;5;4;4;3;2	17;17;14;13;8;8;5;4;4;3;2	Putative elongation factor 1-alpha-like 3;Elongation factor 1-alpha 1;Elongation factor 1-alpha	EEF1A1P5;EEF1A1	365380000	401970000	427980000	279960000	323930000	327650000	314570000	335780000	339630000	92976000	88839000	117130000	92945000	169300000	74844000	DGNASGTTLLEALDCILPPTRPTDKPLR;EHALLAYTLGVK;EVSTYIK;IGGIGTVPVGR;IGYNPDTVAFVPISGWNGDNMLEPSANMPWFK;KLEDGPK;LPLQDVYK;MDSTEPPYSQK;NMITGTSQADCAVLIVAAGVGEFEAGISK;QLIVGVNK;QTVAVGVIK;RYEEIVK;SGDAAIVDMVPGKPMCVESFSDYPPLGR;STTTGHLIYK;THINIVVIGHVDSGK;VETGVLKPGMVVTFAPVNVTTEVK;YYVTIIDAPGHR
P29692;E9PK01;E9PQ49;E9PRY8;A0A087X1X7;E9PI39;E9PPR1;E9PL12;E9PMW7;E9PL71;E9PQZ1;E9PN91;H0YCK7;E9PIZ1;E9PK06;E9PNW6;E9PQC9;H0YE58;E9PJD0;E9PK72;E9PKK3;H0YE72	P29692;E9PK01;E9PQ49;E9PRY8;A0A087X1X7;E9PI39;E9PPR1;E9PL12;E9PMW7;E9PL71;E9PQZ1;E9PN91;H0YCK7;E9PIZ1	6;6;5;5;5;5;5;5;4;4;3;3;3;3;2;1;1;1;1;1;1;1	6;6;5;5;5;5;5;5;4;4;3;3;3;3;2;1;1;1;1;1;1;1	6;6;5;5;5;5;5;5;4;4;3;3;3;3;2;1;1;1;1;1;1;1	Elongation factor 1-delta	EEF1D	24793000	23590000	29948000	0	0	0	0	0	0	0	0	0	0	0	0	ATAPQTQHVSPMR;ATNFLAHEK;GVVQELQQAISK;IASLEVENQSLR;SIQLDGLVWGASK;SLAGSSGPGASSGTSGDHGELVVR
O43324;D6RBD7;C9J1V9;H0YAL7;H0YAH9;D6RCQ0	O43324;D6RBD7;C9J1V9;H0YAL7	6;5;5;4;1;1	6;5;5;4;1;1	6;5;5;4;1;1	Eukaryotic translation elongation factor 1 epsilon-1	EEF1E1;EEF1E1-BLOC1S5	0	24569000	25171000	17539000	13164000	15244000	19421000	22272000	17065000	0	0	0	0	0	0	AAAAELSLLEK;AIVQQWLEYR;NDIHTLLK;QHLSSVVFIK;QIPVLQTNNGPSLTGLTTIAAHLVK;VTQVDGHSSK
P26641	P26641	17	17	17	Elongation factor 1-gamma	EEF1G	109550000	106000000	116370000	63245000	73818000	65983000	61465000	65967000	59827000	0	0	0	0	0	0	AAAPAPEEEMDECEQALAAEPK;AAGTLYTYPENWR;AKDPFAHLPK;ALIAAQYSGAQVR;DPFAHLPK;EYFSWEGAFQHVGK;FPEELTQTFMSCNLITGMFQR;ILGLLDAYLK;KFAETQPK;KLDPGSEETQTLVR;LDPGSEETQTLVR;MAQFDAK;QAFPNTNR;QVLEPSFR;STFVLDEFKR;VLSAPPHFHFGQTNR;YSNEDTLSVALPYFWEHFDK
P13639	P13639	41	41	40	Elongation factor 2	EEF2	139470000	138320000	128470000	158050000	154880000	165730000	146450000	147100000	143910000	0	0	16907000	21422000	35896000	35290000	AGIIASAR;ALLELQLEPEELYQTFQR;ARPFPDGLAEDIDKGEVSAR;AYLPVNESFGFTADLR;CELLYEGPPDDEAAMGIK;CLYASVLTAQPR;DLEEDHACIPIK;DLEEDHACIPIKK;DSVVAGFQWATK;EDLYLKPIQR;EGALCEENMR;EGIPALDNFLDK;EGIPALDNFLDKL;ETVSEESNVLCLSK;FSVSPVVR;GEGQLGPAER;GGGQIIPTAR;GHVFEESQVAGTPMFVVK;GPLMMYISK;IKPVLMMNK;IMGPNYTPGK;IWCFGPDGTGPNILTDITK;KEDLYLKPIQR;KIWCFGPDGTGPNILTDITK;KVEDMMK;LMEPIYLVEIQCPEQVVGGIYGVLNR;NMSVIAHVDHGK;PSQVVAETR;QFAEM…
Q12805;A0A0U1RQV3	Q12805;A0A0U1RQV3	8;7	8;7	8;7	EGF-containing fibulin-like extracellular matrix protein 1	EFEMP1	30928000	32909000	26632000	0	0	7651500	0	0	0	0	0	0	0	0	0	ADQVCINLR;CVCPVSNAMCR;FSCMCPQGYQVVR;GSFACQCPPGYQK;LNCEDIDECR;QTSPVSAMLVLVK;SGNENGEFYLR;SVPSDIFQIQATTIYANTINTFR
Q15029;K7EP67;K7EJ74;K7EIT3	Q15029	27;13;6;1	26;12;5;1	26;12;5;1	116 kDa U5 small nuclear ribonucleoprotein component	EFTUD2	71910000	61712000	66533000	68205000	91407000	92734000	99555000	86384000	94473000	0	0	20079000	61904000	19355000	80377000	AFIPAIDSFGFETDLR;CFAETPNKK;DSIVQGFQWGTR;EGPLCDELIR;FFDDPMLLELAK;FNTTSVIK;GGGQIIPTAR;GLAEDIENEVVQITWNR;GLSEDVSISK;GNEEAQIFRPLK;IAVEPVNPSELPK;ILAQVVGDVDTSLPR;ILDAVVAQEPLHR;ITMIAEPLEK;LGEFFQTK;NVTLCGHLHHGK;SFVEFILEPLYK;SIVIRPLEPQPAPHLAR;SIWAFGPDATGPNILVDDTLPSEVDK;STPVTVVLPDTK;TATITEPR;TCFVDCLIEQTHPEIR;TLDELGIHLTK;VADPVVTFCETVVETSSLK;VLSGTIHAGQPVK;VPAGNWVLIEGVDQPIVK;YDWDLLAAR
P05198;H0YJS4;G3V4T5	P05198;H0YJS4;G3V4T5	9;8;8	9;8;8	9;8;8	Eukaryotic translation initiation factor 2 subunit 1	EIF2S1	32186000	30587000	37419000	24206000	32556000	34288000	24644000	29666000	28770000	0	0	0	0	0	0	DEQLESLFQR;EVLINNINR;HAVSDPSILDSLDLNEDER;INLIAPPR;NECVVVIR;TEGLSVLSQAMAVIK;TVYSILR;VVTDTDETELAR;YVMTTTTLER
P20042	P20042	9	9	9	Eukaryotic translation initiation factor 2 subunit 2	EIF2S2	0	17744000	19272000	19021000	21518000	18623000	16371000	16513000	18036000	0	0	0	0	0	0	CSVASIK;DASDDLDDLNFFNQK;DYTYEELLNR;EYVTCHTCR;IFDIDEAEEGVK;QIENVLR;SPDTILQK;TGFQAVTGK;TSFVNFTDICK
P41091;Q2VIR3;H7BZU1	P41091;Q2VIR3	13;11;5	13;11;5	13;11;5	Eukaryotic translation initiation factor 2 subunit 3;Putative eukaryotic translation initiation factor 2 subunit 3-like protein	EIF2S3;EIF2S3L	61758000	57515000	60482000	47939000	50799000	52083000	43277000	44002000	43309000	0	0	0	0	0	0	AGGEAGVTLGQPHLSR;AISGVHTVR;HILILQNK;IDPTLCR;IVLTNPVCTEVGEK;IVSLFAEHNDLQYAAPGGLIGVGTK;LDDPSCPRPECYR;LIGWGQIR;LTPLSHEVISR;NEVLMVNIGSLSTGGR;QATINIGTIGHVAHGK;QDLTTLDVTK;VGQEIEVRPGIVSK
Q14152	Q14152	65	65	65	Eukaryotic translation initiation factor 3 subunit A	EIF3A	136540000	156130000	151980000	205440000	214280000	218570000	173310000	192800000	173940000	35041000	45828000	49394000	60759000	51465000	57041000	AIVDAAR;ALEVIKPAHILQEK;ANEFLEVGK;AREESWGPPR;AVEDIHGLFSLSK;DIDIEDLEELDPDFIMAK;DLYNWLEVEFNPLK;EDAPIGPHLQSMPSEQIR;EEQHQLAVTAYLK;EESQQMVLDIEDLDNIQTPESVLLSAVSGEDTQDR;EEVSSWR;ELEIEER;EPELQQYVPQLQNNTILR;EQPEKEPELQQYVPQLQNNTILR;FCLQYTR;FLWESYR;FNVLQYVVPEVK;GADDDRPSWR;GAEDDRGPWR;GLDDDRGPR;GLDDDRGPWR;GPAEESSSWR;HCDLQVR;HHNQSTAINLNNPESQSMHLETR;IGLINDMVR;IHEPIMLK;IKDMDLWEQQEEER;ILQEHEQIK;ILQEHEQIKK;ITTMQLER;…
P55884;C9JZG1;C9JQN7	P55884	33;12;8	33;12;8	33;12;8	Eukaryotic translation initiation factor 3 subunit B	EIF3B	81196000	115200000	94920000	135080000	145000000	152870000	103580000	115440000	101390000	9579600	10385000	24597000	12855000	15395000	13480000	AQAVSEDAGGNEGR;DFSWSPGGNIIAFWVPEDK;DPVSIEER;DQYSVIFESGDR;DRPQEADGIDSVIVVDNVPQVGPDR;ETIIAFAWEPNGSK;FAVLHGEAPR;FCQLLWR;FSHQGVQLIDFSPCER;GFHCESSAHWPIFK;GIALWGGEK;GTQGVVTNFEIFR;GTYLATFHQR;GYIFLEYASPAHAVDAVK;ISVSFYHVK;ITNDFYPEEDGK;MAQELYMEQK;MQDAENVAVPEAAEER;MTLDTLSIYETPSMGLLDK;NGDYLCVK;NLFNVVDCK;PRPPTLLSQEQIK;QQANTIFWSPQGQFVVLAGLR;QVPVDVVEMK;TMMEDFRK;TSIFWNDVK;TSIFWNDVKDPVSIEER;VDNAYWLWTFQGR;VNLFTDFD…
Q99613;B5ME19;H3BPE3;H3BPE4;H3BTY8	Q99613;B5ME19	28;28;4;4;3	28;28;4;4;3	28;28;4;4;3	Eukaryotic translation initiation factor 3 subunit C;Eukaryotic translation initiation factor 3 subunit C-like protein	EIF3C;EIF3CL	121850000	127700000	125830000	142900000	140850000	152960000	112040000	112930000	111120000	50271000	84152000	44774000	59913000	48736000	60150000	CLEEFELLGK;DAHNALLDIQSSGR;DFESHITSYK;DLMLMSHLQDNIQHADPPVQILYNR;EHVVAASK;ELLGQGLLLR;FEELTNLIR;GCILTLVER;GTEITHAVVIK;GTTEEVCR;ILADLEDYLNELWEDK;ILADLEDYLNELWEDKEGK;ILHTYYK;KIQEESLR;KLNEILQAR;LGSLVENNER;LNEILQAR;MIINEELMASLDQPTQTVVMHR;QFHHQLR;QGTYGGYFR;QLTPPEGSSK;QPLLGPPESMR;SEQDQAENEGEDSAVLMER;TCHSFIINEK;TEPTAQQNLALQLAEK;TMVQLGICAFR;VWDLFPEADK;VWDLFPEADKVR
O15371;B0QYA5;B0QYA6;B0QYA8;B0QYA4	O15371;B0QYA5	17;9;5;4;3	17;9;5;4;3	17;9;5;4;3	Eukaryotic translation initiation factor 3 subunit D	EIF3D	81664000	96425000	93044000	99929000	119100000	140920000	81887000	81219000	56103000	32182000	32171000	22021000	15260000	24585000	14431000	CVIDICMK;DMPYQPFSK;EEMDFPQLMK;FMTPVIQDNPSGWGPCAVPEQFR;GAVIATELK;HCNGVDWR;IFHTVTTTDDPVIR;LGDDIDLIVR;NLAMEATYINHNFSQQCLR;NMLQFNLQILPK;SDWEVKEEMDFPQLMK;SVYSWDIVVQR;TLNEWDSR;TQGNVFATDAILATLMSCTR;VADWTGATYQDK;VADWTGATYQDKR;YNFPNPNPFVEDDMDKNEIASVAYR
P60228;E5RGA2;H0YBR5;E5RHS5;E5RIT4;H0YAW4;E5RII3;E5RIP5;E5RJ25;H0YBP5	P60228;E5RGA2	22;14;10;9;6;6;4;3;3;2	22;14;10;9;6;6;4;3;3;2	22;14;10;9;6;6;4;3;3;2	Eukaryotic translation initiation factor 3 subunit E	EIF3E	114570000	109020000	114710000	127870000	140370000	145510000	100110000	109350000	104800000	62306000	83527000	64781000	58583000	60056000	56441000	AEYDLTTR;ETIDNNSVSSPLQSLQQR;HLVFPLLEFLSVK;IAHFLDR;LASEILMQNWDAAMEDLTR;LDLLSDTNMVDFAMDVYK;LFIFETFCR;LGHVVMGNNAVSPYQQVIEK;LKETIDNNSVSSPLQSLQQR;LNMTPEEAER;MFEDPETTR;MLFDYLADK;NALSSLWGK;NLYSDDIPHALR;QEYLDTLYR;QLQAETEPIVK;RTTVVAQLK;SEAPNWATQDSGFY;SQMLAMNIEK;TTVVAQLK;VLVPATDR;YLTTAVITNK
O00303;H0YDT6;E9PQV8;A0A1W2PP79	O00303	13;4;1;1	13;4;1;1	13;4;1;1	Eukaryotic translation initiation factor 3 subunit F	EIF3F	102010000	102360000	100190000	118480000	132580000	143700000	93627000	102330000	100390000	51057000	16068000	46244000	10134000	59633000	16376000	AYVSTLMGVPGR;EAPNPIHLTVDTSLQNGR;FLMSLVNQVPK;IGVDLIMK;IQDALSTVLQYAEDVLSGK;LHPVILASIVDSYER;NMYELHK;TCFSPNR;TMGVMFTPLTVK;VIGLSSDLQQVGGASAR;VIGTLLGTVDK;VSADNTVGR;YAYYDTER
O75821;K7ER90;K7EL20;K7ENA8;K7EP16;K7EL60;K7ENH0	O75821;K7ER90;K7EL20;K7ENA8	10;9;9;7;4;3;1	10;9;9;7;4;3;1	10;9;9;7;4;3;1	Eukaryotic translation initiation factor 3 subunit G	EIF3G	60430000	49156000	47559000	58538000	68770000	81858000	55898000	55238000	60356000	0	30889000	26332000	33725000	0	0	CVTSELLK;EKLPGELEPVQATQNK;ELAEQLGLSTGEK;ETDLQELFRPFGSISR;EVINGNIK;GIPLATGDTSPEPELLPGAPLPPPK;LPGELEPVQATQNK;RADDNATIR;RGESMQPNR;VTNLSEDTR
B3KS98;O15372;A0A087WZK9;E5RJT0;E5RGU4;E5RFW7;E5RFH0;E5RHC7;E5RH59	B3KS98;O15372;A0A087WZK9	15;15;14;7;6;4;4;2;2	15;15;14;7;6;4;4;2;2	15;15;14;7;6;4;4;2;2	Eukaryotic translation initiation factor 3 subunit H	EIF3H	53758000	66013000	69198000	75851000	83543000	82521000	64473000	64452000	68238000	0	26261000	0	0	0	0	ANITFEYMFEEVPIVIK;EFTAQNLGK;EGTGSTATSSSSTAGAAGK;EKDFSPEALKK;GEPPLPEEDLSK;HYQEEGQGTEVVQGVLLGLVVEDR;KEGTGSTATSSSSTAGAAGK;LFKPPQPPAR;LFMAQALQEYNN;NLQLLMDR;NSHLINVLMWELEK;QVQIDGLVVLK;SAVADKHELLSLASSNHLGK;TAQGSLSLK;VDEMSQDIVK
Q13347;Q5TFK1	Q13347	13;6	13;6	13;6	Eukaryotic translation initiation factor 3 subunit I	EIF3I	89748000	72242000	79306000	90726000	98460000	88759000	72933000	74152000	76317000	54851000	53456000	43386000	44401000	42476000	33822000	DPIVNVWYSVNGER;EGDLLFTVAK;GHFGPINSVAFHPDGK;HVLTGSADNSCR;ITSAVWGPLGECIIAGHESGELNQYSAK;LFDSTTLEHQK;LWDCETGK;MKPILLQGHER;QINDIQLSR;QMGYQCFVSFFDLR;SGEVLVNVK;SYSSGGEDGYVR;TCGFDFGGNIIMFSTDK
K7ES31;K7ERF1;Q9UBQ5;K7EQM4;A0A087WVB9	K7ES31;K7ERF1;Q9UBQ5;K7EQM4;A0A087WVB9	4;4;4;2;2	4;4;4;2;2	4;4;4;2;2	Eukaryotic translation initiation factor 3 subunit K	EIF3K	37673000	39936000	46194000	39783000	54648000	54935000	46777000	43018000	39531000	0	0	0	0	0	0	ALTNLPHTDFTLCK;CMIDQAHQEERPIR;ENAYDLEANLAVLK;YNPENLATLER
B0QY89;Q9Y262;B0QY90;C9JHP4;C9K0Q7;H7C3A0;H0Y7E6	B0QY89;Q9Y262;B0QY90	27;27;20;8;8;5;2	27;27;20;8;8;5;2	27;27;20;8;8;5;2	Eukaryotic translation initiation factor 3 subunit L	EIF3L	109520000	96368000	118080000	137140000	141560000	143910000	109190000	110140000	111490000	15228000	22858000	10990000	9719100	9913000	12256000	DMIHIADTK;EPFLQQLK;FLSPVVPNYDNVHPNYHK;GDPQVYEELFSYSCPK;IDESIHLQLR;IQLLVFK;KSEEEIDFLR;LAGFLDLTEQEFR;LHSLLGDYYQAIK;LYTTMPVAK;MLGYFSLVGLLR;NTPWPEAEAIAPQVGNDAVFLILYK;QDLAYER;QLEVYTSGGDPESVAGEYGR;QNEQMHALLAIALTMYPMR;QYEQQTYQVIPEVIK;RYQDAIR;SEEEIDFLR;TVSDLIDQK;VFSDEVQQQAQLSTIR;VLENIELNK;VLENIELNKK;VSGGPSLEQR;VSSDVIDQK;VYEIQDIYENSWTK;VYELQASR;YGDFFIR
Q7L2H7;H0YCQ8;J3KNJ2;E9PN86;E9PRI2;E9PRY0;E7ESM3	Q7L2H7;H0YCQ8;J3KNJ2	16;9;8;4;2;2;2	16;9;8;4;2;2;2	16;9;8;4;2;2;2	Eukaryotic translation initiation factor 3 subunit M	EIF3M	58454000	64455000	66072000	45773000	47668000	34809000	48549000	46745000	55963000	14773000	15082000	9441800	13931000	10280000	8334200	ALKDPNAFLFDHLLTLKPVK;DFIDSLGLLHEQNMAK;DPNAFLFDHLLTLKPVK;EISFDTMQQELQIGADDVEAFVIDAVR;FYQNNKDFIDSLGLLHEQNMAK;GAEISEENSEGGLHVDLAQIIEACDVCLK;LLTFMGMAVENK;LLYEALVDCK;LQLLSNLFHGMDK;QQWQQLYDTLNAWK;SVPAFIDISEEDQAAELR;VAASCGAIQYIPTELDQVR;VAASCGAIQYIPTELDQVRK;VMVELLGSYTEDNASQAR;VVVSHSTHR;YTVYCSLIK
P60842;J3KT12;J3QS69;J3QL43;J3KTB5;J3KSZ0;Q14240;J3QR64;E7EQG2;J3KTN0;J3QLN6;J3KS25;J3QKZ9;J3KS93;J3KSN7;J3KT04;J3QL52;E7EMV8;J3QQP0	P60842;J3KT12;J3QS69;J3QL43;J3KTB5;J3KSZ0;Q14240;J3QR64;E7EQG2	22;18;16;14;14;12;11;11;11;9;9;8;8;4;4;4;4;3;3	22;18;16;14;14;12;11;11;11;9;9;8;8;4;4;4;4;3;3	17;13;11;9;12;9;6;9;6;6;7;6;6;2;2;2;1;1;1	Eukaryotic initiation factor 4A-I;Eukaryotic initiation factor 4A-II;Eukaryotic initiation factor 4A-II, N-terminally processed	EIF4A1;EIF4A2	141500000	170180000	163650000	83068000	82171000	109950000	63141000	87428000	71373000	16438000	20590000	17929000	18261000	32804000	12671000	AILPCIK;ATQALVLAPTR;DFTVSAMHGDMDQK;DIETFYNTSIEEMPLNVADLI;DQIYDIFQK;EELTLEGIR;ELAQQIQK;GFKDQIYDIFQK;GIDVQQVSLVINYDLPTNR;GIYAYGFEKPSAIQQR;GYDVIAQAQSGTGK;KEELTLEGIR;KGVAINMVTEEDKR;KVDWLTEK;LNSNTQVVLLSATMPSDVLEVTK;LQMEAPHIIVGTPGR;MFVLDEADEMLSR;PSAIQQR;RKVDWLTEK;VDWLTEK;VFDMLNR;VLITTDLLAR
P38919;I3L3H2;E9PBH4;F8WE11	P38919;I3L3H2	19;18;2;2	14;13;0;0	14;13;0;0	Eukaryotic initiation factor 4A-III;Eukaryotic initiation factor 4A-III, N-terminally processed	EIF4A3	61924000	58091000	68375000	67190000	71879000	69201000	72615000	61011000	66204000	92035000	104480000	92818000	82567000	97875000	77650000	ATTATMATSGSAR;DVIAQSQSGTGK;ELAVQIQK;EQIYDVYR;FMTDPIR;GIYAYGFEKPSAIQQR;GRDVIAQSQSGTGK;KLDYGQHVVAGTPGR;KVDWLTEK;LDYGQHVVAGTPGR;LLKEEDMTK;MLVLDEADEMLNK;PSAIQQR;QFFVAVER;RDELTLEGIK;RKVDWLTEK;VDWLTEK;VLISTDVWAR;YLPPATQVVLISATLPHEILEMTNK
B4E1E4;B9A023;B8ZZL3;C9JEL3;B9A044;B8ZZ50;O60573	B4E1E4;B9A023;B8ZZL3;C9JEL3;B9A044;B8ZZ50;O60573	2;2;2;2;2;2;2	2;2;2;2;2;2;2	2;2;2;2;2;2;2	Eukaryotic translation initiation factor 4E type 2	EIF4E2	0	0	0	0	0	0	0	0	0	0	0	0	0	0	0	FQEDIISIWNK;TASDQATTAR
P56537;B7ZBH1;A0A0U1RQV5	P56537	5;2;2	5;2;2	5;2;2	Eukaryotic translation initiation factor 6	EIF6	20526000	25555000	27240000	28918000	25614000	22421000	34662000	36721000	38483000	0	0	15367000	39974000	36756000	0	ETEEILADVLK;HGLLVPNNTTDQELQHIR;LNEAQPSTIATSMR;NSLPDTVQIR;TSIEDQDELSSLLQVPLVAGTVNR
V9GYS7;H7C2I4;E7ES68;G5E9D5;Q9BQ52	V9GYS7;H7C2I4;E7ES68;G5E9D5;Q9BQ52	1;1;1;1;1	1;1;1;1;1	1;1;1;1;1	Zinc phosphodiesterase ELAC protein 2	ELAC2	0	0	0	0	0	0	0	0	0	0	0	0	0	0	0	EMGLPVGTAAIAPIIAAVK
Q15717;M0QZR9;M0R055;A0A494C0Q5;A0A494C015;A0A0A0MRX1;A0A494C147;B1APY9;A0A494C0F8;A0A494C1D9;B1AM48;A0A494C0M6;A0A494C173;A0A494C011;A0A0R4J2E6;Q12926;P26378	Q15717	17;8;3;1;1;1;1;1;1;1;1;1;1;1;1;1;1	17;8;3;1;1;1;1;1;1;1;1;1;1;1;1;1;1	17;8;3;1;1;1;1;1;1;1;1;1;1;1;1;1;1	ELAV-like protein 1	ELAVL1	461530000	497480000	509110000	495480000	505460000	566050000	447980000	460060000	473390000	759810000	629400000	648860000	578690000	629890000	854430000	AINTLNGLR;DANLYISGLPR;DKVAGHSLGYGFVNYVTAK;DVEDMFSR;FAANPNQNK;FGGPVHHQAQR;GFGFVTMTNYEEAAMAIASLNGYR;ILQVSFK;NVALLSQLYHSPAR;PSSEVIK;RFGGPVHHQAQR;RSEAEEAITSFNGHKPPGSSEPITVK;SEAEEAITSFNGHKPPGSSEPITVK;SLFSSIGEVESAK;TNLIVNYLPQNMTQDELR;VAGHSLGYGFVNYVTAK;VLVDQTTGLSR
B4DKA4;Q9H9T3	B4DKA4;Q9H9T3	1;1	1;1	1;1	Elongator complex protein 3	ELP3	0	0	0	0	0	0	0	0	0	0	0	0	0	0	0	ILALVPPWTR
P50402;Q5HY57;F8WEQ1	P50402;Q5HY57;F8WEQ1	2;2;1	2;2;1	2;2;1	Emerin	EMD	0	0	0	0	0	0	0	0	0	0	0	0	0	0	0	MDNYADLSDTELTTLLR;TYGEPESAGPSR
P06733;A0A2R8Y6G6;K7EM90;A0A2R8Y879;A0A2R8YEM5;K7ERS8;A0A2R8Y6I8	P06733;A0A2R8Y6G6	11;10;5;3;3;2;1	11;10;5;3;3;2;1	8;7;3;1;1;1;1	Alpha-enolase	ENO1	146670000	124180000	122540000	77230000	91010000	88755000	90984000	89007000	60341000	0	0	0	0	0	0	AAVPSGASTGIYEALELR;DATNVGDEGGFAPNILENK;FGANAILGVSLAVCK;FTASAGIQVVGDDLTVTNPK;IEEELGSK;IGAEVYHNLK;LAMQEFMILPVGAANFR;SCNCLLLK;SGETEDTFIADLVVGLCTGQIK;TIAPALVSK;VNQIGSVTESLQACK
A0A669KB12;Q09472;I3L466;I3L0Q1;A0A0U1RR87;I3L3I5	A0A669KB12;Q09472	27;27;8;2;1;1	27;27;8;2;1;1	13;13;0;0;1;0	Histone acetyltransferase p300	EP300	58109000	48022000	57538000	52259000	47026000	58266000	39296000	38621000	42730000	33371000	24691000	13389000	12181000	0	8340400	AEYYHLLAEK;CIQSLVHACQCR;DAFLTLAR;DKHLEFSSLR;ELPYFEGDFWPNVLEESIK;FVYTCNECK;HDCPVCLPLK;KQWHEDITQDLR;LGTFLENR;LIAGPAANSLPPIVDPDPLIPCDLMDGR;LQQAQMLR;LVQAIFPTPDPAALK;LVQAIFPTPDPAALKDR;NANCSLPSCQK;NDTLDPELFVECTECGR;NVLNHMTHCQSGK;PQSQPPHSSPSPR;QALMPTLEALYR;QCNLPHCR;QDPESLPFR;QNHPESGEVTVR;QPVDPQLLGIPDYFDIVK;RLQEWYK;SCQVAHCASSR;SPMDLSTIK;TQAAGPVSQGK;TVEVKPGMK
P58107;A0A075B730	P58107;A0A075B730	121;119	121;119	114;112	Epiplakin	EPPK1	1449100	0	1609700	376090000	381750000	260260000	448800000	287000000	164700000	0	0	241880000	256220000	497150000	461950000	AAVIGPDVFAK;ACLWGTGCVAGVLLQPSGAK;AEAEAEAGSPRPDPR;AEAEAGSPRPDPR;AEGAIAGFR;AEIIDQDLYER;AGTLTVEELGATLTSLLAQAQAQAR;ALEAEQVEITVGR;ALQQGLVGLELK;AMAATLGAGTPPRPQAR;APGSGLALLPLK;ASIAQAVR;ATTGYPDPYGGEK;AVPVWDVLASGYVSGAAR;AVPVWDVLASGYVSR;AVTGYTDPYTGQQISLFQAMQK;CGCLDEDTQR;CQVSASELHTSGILGPETLR;CRPQEDTGWLLFPVNK;CVEDPETGLYLLQIIK;CVPDPDTGLYMLQLAGR;DATMEVQR;DELLAQHAAGALGLPDLVAVLTR;DETSGLHLLPLPESAPALPTEEQVQR;DGLLP…
P07814;V9GYZ6;V9GZ76	P07814;V9GYZ6	49;27;3	49;27;3	49;27;3	Bifunctional glutamate/proline--tRNA ligase;Glutamate--tRNA ligase;Proline--tRNA ligase	EPRS	138030000	129660000	135530000	107370000	106760000	112830000	89858000	99488000	93293000	0	0	6936800	3659800	6395800	4016100	AALLNQHYQVNFK;AIQGGTSHHLGQNFSK;AYVDDTPAEQMK;DQDLEPGAPSMGAK;DQVDIAVQELLQLK;EAPCVLIYIPDGHTK;ERPTPSLNNNCTTSEDSLVLYNR;EVIPVNVPEAQEEMK;EYIPGQPPLSQSSDSSPTR;FAGGDYTTTIEAFISASGR;FNHWELK;GNAAWQEQLK;GSQFGQSCCLR;HEELMLGDPCLK;HPQPFLR;IDMSSNNGCMR;INEAVECLLSLK;IVQIPFCGEIDCEDWIK;IVQIPFCGEIDCEDWIKK;KEENLADWYSQVITK;KGDIIQLQR;LGVENCYFPMFVSQSALEK;LLSVNIR;LNLNNTVLSK;LNQWCNVVR;LQAILEDIQVTLFTR;LSSCDSFTSTINELNHCLSLR;LT…
O75616;J3QSB2;J3QRV9;J3QT61;K7EQJ8	O75616;J3QSB2;J3QRV9	14;8;8;4;2	14;8;8;4;2	14;8;8;4;2	GTPase Era, mitochondrial	ERAL1	65772000	63554000	64195000	81996000	78893000	86381000	77814000	83915000	82595000	110040000	117450000	108000000	102230000	134100000	40470000	CQALGVITEK;DEQDVLLVHHPDMPENSR;DPNTQSVGNPQR;EIFMLSALSQEDVK;ETQVILLDTPGIISPGK;HHLELSLLEDPWK;LLEHLPQEVPYNVQQK;NQLSPQLLR;QAFHSHPGTHCPSPAVK;STLSNQLLGR;SVLLELTAALTEGVVNGK;TAVWEEGPGGELVIQQK;VVLLGAPNAGK;YSQIPSVLVMNK
O75477;B0QZ43	O75477;B0QZ43	5;4	2;1	2;1	Erlin-1	ERLIN1	0	0	0	0	0	0	0	0	0	0	0	0	0	0	0	EALEPSGENVIQNK;IEVVNMLAPYAVFDIVR;ISEIEDAAFLAR;LLIAAQK;SVQTTLQTDEVK
O94905;E5RHW4;E5RJ09	O94905;E5RHW4;E5RJ09	10;10;5	10;10;5	7;7;4	Erlin-2	ERLIN2	64345000	100360000	65240000	22337000	18757000	11859000	26244000	19958000	23094000	0	31117000	0	0	0	0	IEVVNFLVPNAVYDIVK;ISEIEDAAFLAR;LALQQDLTSMAPGLVIQAVR;LLIAAQK;LSFGLEDEPLETATK;LTPEYLQLMK;QFEGLADK;SVQTTLQTDEVK;VAQVAEITYGQK;VTKPNIPEAIR
Q96HE7	Q96HE7	2	2	2	ERO1-like protein alpha	ERO1L	13922000	13924000	12658000	0	0	0	9796300	8938800	10913000	0	0	0	0	0	0	QEIVSLFNAFGR;VLPFFERPDFQLFTGNK
Q9BSJ8;F8VZB1	Q9BSJ8	9;2	9;2	9;2	Extended synaptotagmin-1	ESYT1	18804000	20223000	20219000	13179000	6967800	5964000	13853000	11704000	15899000	0	0	0	0	0	0	ALTLGALTLPLAR;ELPAWVSFPDVEK;FEWELPLDEAQR;LGTQTFCSR;LLAETVAPAVR;LLVPLVPDLQDVAQLR;QLLDDEEQLTAK;TISQTSAPVWDESASFLIR;VQLDLAETDLSQGVAR
H0YL12;H0YKF0;H0YLU7;P13804;H0YK49;H0YNX6	H0YL12;H0YKF0;H0YLU7;P13804;H0YK49;H0YNX6	2;2;2;2;1;1	2;2;2;2;1;1	2;2;2;2;1;1	Electron transfer flavoprotein subunit alpha, mitochondrial	ETFA	0	0	0	0	0	0	0	0	0	0	0	0	0	0	0	GLLPEELTPLILATQK;LEVAPISDIIAIK
B0QYK0;Q01844;A0A0D9SFL3;C9JGE3	B0QYK0;Q01844;A0A0D9SFL3;C9JGE3	11;11;10;10	11;11;10;10	2;2;1;1	RNA-binding protein EWS	EWSR1	2470100000	2233200000	2582700000	2886700000	3.2565e+09	3.5411e+09	3.3868e+09	3.0677e+09	3.4312e+09	6.4667e+09	6.4746e+09	7.4547e+09	6.1375e+09	7.4409e+09	5749800000	AAVEWFDGK;AAVEWFDGKDFQGSK;AGDWQCPNPGCGNQNFAWR;GDATVSYEDPPTAK;GGPGGPGGPGGPMGR;GGPGGPPGPLMEQMGGR;GMPPPLR;QDHPSSMGVYGQESGGFSGPGENR;RTGQPMIHIYLDK;TGQPMIHIYLDK;TGQPMIHIYLDKETGKPK
H7BY36	H7BY36	11	2	2		EWSR1	0	104440000	0	0	188140000	134890000	146830000	0	149550000	0	0	250040000	0	407500000	616950000	AAVEWFDGK;AAVEWFDGKDFQGSK;AGDWQCPNPSIGDFCCDVIVCR;GCGNQNFAWR;GDATVSYEDPPTAK;GGPGGPGGPGGPMGR;GGPGGPPGPLMEQMGGR;GMPPPLR;RTGQPMIHIYLDK;TGQPMIHIYLDK;TGQPMIHIYLDKETGKPK
E7EQR4;P15311;A0A2R8Y7M3;A0A2R8Y5S7;P26038;P35241	E7EQR4;P15311;A0A2R8Y7M3;A0A2R8Y5S7;P26038;P35241	2;2;1;1;1;1	2;2;1;1;1;1	2;2;1;1;1;1	Ezrin;Moesin;Radixin	EZR;MSN;RDX	0	0	0	0	0	0	0	0	0	0	0	0	0	0	0	FYPEDVAEELIQDITQK;IGFPWSEIR
Q9NQP5;A6PVK5;P00488	Q9NQP5;A6PVK5;P00488	1;1;1	1;1;1	1;1;1	Coagulation factor XIII A chain	F13A1	0	0	0	0	0	0	0	0	0	0	0	0	0	0	0	GTYIPVPIVSELQSGK
O95864	O95864	7	7	7	Fatty acid desaturase 2	FADS2	37741000	41622000	37985000	37501000	35112000	46807000	32325000	36128000	34121000	0	0	0	0	0	21606000	AFHPDLEFVGK;ALLDIIR;EVSVPTFSWEEIQK;FLKPLLIGELAPEEPSQDHGK;HGIEYQEKPLLR;TAEDMNLFK;VIGHYAGEDATDAFR
Q96CS3	Q96CS3	7	7	7	FAS-associated factor 2	FAF2	30626000	30672000	27276000	18741000	0	16589000	0	14891000	20864000	0	0	0	0	0	0	FQIEANFPR;IYSYVVSRPQPR;LLQFQDLTGIESMDQCR;NQTQVLR;NTLCAPEVISLINTR;QQQDEAYLASLR;VTDPVGDIVSFMHSFEEK
Q9NZB2;A0A0C4DG79;A0A0C4DH52;A0A494C0Y9;F8W881;Q5T035;Q9NX05	Q9NZB2;A0A0C4DG79	27;14;8;5;1;1;1	27;14;8;5;1;1;1	27;14;8;5;1;1;1	Constitutive coactivator of PPAR-gamma-like protein 1	FAM120A	37911000	33308000	36806000	32174000	36581000	37883000	34455000	32823000	34202000	52656000	50810000	48072000	43803000	50687000	41090000	AEGSSTASSGSQLAEGK;APSHSESALNNDSK;DVFQHSQSR;EAALEAAVLNKEE;EWTCPNLK;GVISTPVIR;GVQGFQDYIEK;LEIAGTVVGHWAGSR;LLVDADNCLHR;LPPEFSPVIIK;LYEPDQLQELK;NHMDITTPPLPPVAPEVLR;NIQDTSDLDAIAK;NLTEQNSYSNIPHEGK;QELDAFLAQALSPK;QRPPQTPLR;QSHTLPFPPPPALPFYPASAYPR;QSVLEGLSFSR;QTAQQIVSHVQNK;QYVYGVLFSLAESR;RQELDAFLAQALSPK;SLTTSQYLMHEVAK;SPQTPELVEALAFR;SQGGVQPIPSQGGK;VAAASGHCGAFSGSDSSR;VAQSIEDHHQEVIGFCR;YMVQWPGAR
F5GY05;A0A0D9SEJ5;Q96EK7	F5GY05;A0A0D9SEJ5;Q96EK7	2;2;2	2;2;2	2;2;2	Constitutive coactivator of peroxisome proliferator-activated receptor gamma	FAM120B	0	0	0	0	0	0	0	0	0	0	0	0	0	0	0	ILWLNQEPEIQVR;LPVATDFEFK
J3KPS2;A0A494C1T9;Q6ZRV2	J3KPS2;A0A494C1T9;Q6ZRV2	2;2;2	2;2;2	2;2;2	Protein FAM83H	FAM83H	0	0	0	0	0	0	0	0	0	0	0	0	0	0	0	APAGDLLPSAFR;ILFAQSEPLVPSAAALAR
Q8NCA5;E9PH82;C9J3G8	Q8NCA5;E9PH82	10;9;2	6;6;2	6;6;2	Protein FAM98A	FAM98A	20553000	23717000	25308000	36578000	42654000	36801000	29649000	29019000	29128000	0	0	0	19730000	32160000	26256000	AQEGGGSEVFQELK;GGRPNEIEPPPPEMPPWQK;GPLLEDGALSQAVSAGASSPEFTK;IEAINQAIANEYEVR;KPMGPAHWEK;LCAWLVSELR;LDVTVQSFGWSDR;RLDVTVQSFGWSDR;TACAINK;TTISVAHLLAAR
Q52LJ0;H0YNA1	Q52LJ0	16;2	16;2	12;2	Protein FAM98B	FAM98B	211020000	213720000	212570000	283500000	289830000	282220000	259050000	246950000	247540000	365710000	363760000	300950000	325950000	336230000	285520000	AAEGGLSSPEFSELCIWLGSQIK;DDLESFQLEISGFLK;EMACPYSVLISGDIK;GGRPNEIEPPPPEMPPWQK;GPEPGPQPTMEGDVLDTLEALGYK;GPLLEEQALTK;INDALSCEYECR;LDVTVQSFGWSDR;MDLNSEQAEQLER;NHVGKPLLK;NSEVYQEVQAMFDTLGIPK;RLDVTVQSFGWSDR;SLCNLEESITSAGR;STTSDIPHMLNQVESK;TACAINK;TTITMAHLLAAR
Q9Y285;K7ER00;K7ER16;K7EK06;K7EPH2	Q9Y285;K7ER00;K7ER16;K7EK06	6;5;4;3;2	6;5;4;3;2	6;5;4;3;2	Phenylalanine--tRNA ligase alpha subunit	FARSA	19276000	21360000	22215000	0	0	0	6564500	8628900	7615700	0	0	0	0	0	0	ADGQVAELLLR;LDAEPRPPPTQEAA;LGITQLR;RLEASDGGLDSAELAAELGMEHQAVVGAVK;SLQALGEVIEAELR;VVDSMEDEVQR
P49327;A0A0U1RQF0;A0A0U1RRG3;A0A1B0GTR5;J3KTF0	P49327;A0A0U1RQF0	117;116;6;1;1	117;116;6;1;1	117;116;6;1;1	Fatty acid synthase;[Acyl-carrier-protein] S-acetyltransferase;[Acyl-carrier-protein] S-malonyltransferase;3-oxoacyl-[acyl-carrier-protein] synthase;3-oxoacyl-[acyl-carrier-protein] reductase;3-hydroxyacyl-[acyl-carrier-protein] dehydratase;Enoyl-[acyl-carrier-protein] reductase;Oleoyl-[acyl-carrier-protein] hydrolase	FASN	328480000	317180000	337880000	383350000	392950000	410330000	340730000	332810000	343410000	235850000	229670000	228100000	223660000	242080000	191290000	AAEQYTPK;AALQEELQLCK;AAPLDSIHSLAAYYIDCIR;ACLDTAVENMPSLK;ADEASELACPTPK;AFDTAGNGYCR;AFEVSENGNLVVSGK;AGLYGLPR;AINCATSGVVGLVNCLR;ALGLGVEQLPVVFEDVVLHQATILPK;AQVADVVVSR;CLATHGR;CPPGVVPACHNSK;CTVFHGAQVEDAFR;CVLLSNLSSTSHVPEVDPGSAELQK;DGAWGAFR;DGLLENQTPEFFQDVCKPK;DGVVRPLK;DIMLATGK;DLVEAVAHILGIR;DNLEFFLAGIGR;DNWVSFMDTMLQMSILGSAK;DPETLVGYSMVGCQR;DPSQQELPR;DTSFEQHVLWHTGGK;DTVTISGPQAPVFEFVEQLR;DTVTISGPQAPVFEF…
Q9NYY8	Q9NYY8	9	9	9	FAST kinase domain-containing protein 2	FASTKD2	9425400	16771000	10892000	8549700	5575300	0	0	8500000	7578800	0	0	0	9678200	0	8666800	DIALSLPQLPR;DIISELLTSDDMK;DLQYHNLDLFK;IVEDPESLNMK;LDDTVYLR;LGIPQNTILVQTLLR;LSEECNSLSDVLDAFSK;NQVLPLSDVDTTSATDIQR;VAEVLSSLLGGEGHFSK
Q7L8L6	Q7L8L6	4	4	4	FAST kinase domain-containing protein 5	FASTKD5	0	0	0	0	0	0	0	0	0	0	0	0	0	0	0	AAVPLGGFLCNVADK;EATPAENVAK;LAVQFTNR;QVSQDLMQK
E9PR30;P62861	E9PR30;P62861	1;1	1;1	1;1	40S ribosomal protein S30	FAU	0	0	0	0	0	0	0	0	0	0	0	0	0	0	0	FVNVVPTFGK
P22087;M0QXL5;M0R2Q4;M0R0P1;M0R299;M0R2U2;M0R1H0;M0R2B0;M0QXC9	P22087;M0QXL5;M0R2Q4;M0R0P1;M0R299;M0R2U2;M0R1H0;M0R2B0	10;9;9;8;8;5;5;5;1	10;9;9;8;8;5;5;5;1	9;8;8;7;7;5;5;5;1	rRNA 2-O-methyltransferase fibrillarin	FBL	44680000	48716000	55203000	63532000	71924000	69910000	65462000	64907000	61713000	0	47928000	50844000	51875000	68409000	53788000	ANCIDSTASAEAVFASEVK;DHAVVVGVYRPPPK;DLINLAK;GKEDALVTK;HEGVFICR;IVALNAHTFLR;LAAAILGGVDQIHIKPGAK;NGGHFVISIK;NVMVEPHR;VSISEGDDKIEYR
A6NHQ2	A6NHQ2	2	1	1	rRNA/tRNA 2-O-methyltransferase fibrillarin-like protein 1	FBLL1	0	0	0	0	0	0	0	0	0	0	0	0	0	0	0	IVALNAHTFLR;TNIIPVLEDAR
P35555	P35555	1	1	1	Fibrillin-1	FBN1	0	0	0	0	0	0	0	0	0	0	0	0	0	0	0	ILELLPALTTLTNHNR
Q9UKT8	Q9UKT8	1	1	1	F-box/WD repeat-containing protein 2	FBXW2	0	0	0	0	0	0	0	10038000	0	0	0	0	29211000	0	0	YLYIMDLR
P22830;A0A499FJN5;K7ELX4;K7EJM8;K7EJX5	P22830;A0A499FJN5;K7ELX4	8;6;5;2;2	8;6;5;2;2	8;6;5;2;2	Ferrochelatase, mitochondrial	FECH	22940000	25649000	24617000	0	0	0	0	0	0	0	0	0	0	0	0	ALADLVHSHIQSNELCSK;DLMTLPIQNK;ECGVENIR;ELDHFPLEK;LLDELSPNTAPHK;SGAAAAAVTTETAQHAQGAKPQVQPQK;TGILMLNMGGPETLGDVHDFLLR;VGPMPWLGPQTDESIK
P02671;A0A087WUA0;CON__P02672	P02671	37;10;1	37;10;1	37;10;1	Fibrinogen alpha chain;Fibrinopeptide A;Fibrinogen alpha chain	FGA	366720000	343020000	392650000	599000000	649360000	680520000	626460000	586750000	598410000	699520000	658790000	946060000	880030000	1088100000	909760000	ALTDMPQMR;AQLVDMK;DCDDVLQTHPSGTQSGIFNIK;DRQHLPLIK;DSDWPFCSDEDWNYK;DSHSLTTNIMEILR;EKVTSGSTTTTR;ESSSHHPGIAEFPSR;EVDLKDYEDQQK;EVVTSEDGSDCPEAMDLGTLSGIGTLDGFR;GADYSLR;GDFSSANNR;GGSTSYGTGSETESPR;GLIDEVNQDFTNR;GSAGHWTSESSVSGSTGQWHSESGSFRPDSPGSGNAR;GSESGIFTNTK;HPDEAAFFDTASTGK;HRHPDEAAFFDTASTGK;MADEAGSEADHEGTHSTK;MELERPGGNEITR;MKPVPDLVPGNFK;NNSPYEIENGVVWVSFR;NPGSSGTGGTATWK;NPSSAGSWNSGSSGPGSTGNR;NSLFEYQK;P…
P02675;D6REL8	P02675;D6REL8	32;20	32;20	28;17	Fibrinogen beta chain;Fibrinopeptide B;Fibrinogen beta chain	FGB	348230000	335470000	371040000	674330000	721000000	742060000	655540000	612720000	673940000	781670000	716410000	937920000	935980000	1086100000	679510000	AHYGGFTVQNEANK;APDAGGCLHADPDLGVLCPTGCQLQEALLQQERPIR;DNDGWLTSDPR;DNENVVNEYSSELEK;ECEEIIR;ECEEIIRK;EDGGGWWYNR;EEAPSLRPAPPPISGGGYR;GGETSEMYLIQPDSSVKPYR;GHRPLDK;GSWYSMR;HGTDDGVVWMNWK;HQLYIDETVNSNIPTNLR;IRPFFPQQ;KAPDAGGCLHADPDLGVLCPTGCQLQEALLQQERPIR;KGGETSEMYLIQPDSSVKPYR;KREEAPSLR;LESDVSAQMEYCR;MGPTELLIEMEDWK;MGPTELLIEMEDWKGDK;NSVDELNNNVEAVSQTSSSSFQYMYLLK;NYCGLPGEYWLGNDK;PAPPPISGGGYR;QDGSVDFGR;QGFGNVA…
P02679;C9JEU5;C9JC84	P02679;C9JEU5;C9JC84	27;25;25	27;25;25	15;15;15	Fibrinogen gamma chain	FGG	238820000	255430000	277300000	414540000	462840000	425690000	401750000	429130000	439490000	418510000	411220000	555560000	512000000	719310000	579210000	AIQLTYNPDESSKPNMIDAATLK;ANQQFLVYCEIDGSGNGWTVFQK;ASTPNGYDNGIIWATWK;CHAGHLNGVYYQGGTYSK;DCQDIANK;DNCCILDER;DTVQIHDITGK;EGFGHLSPTGTTEFWLGNEK;FGSYCPTTCGIADFLSTYQTK;IHLISTQSAIPYALR;KMLEEIMK;LDGSVDFK;LTIGEGQQHHLGGAK;LTYAYFAGGDAGDAFDGFDFGDDPSDK;MLEEIMK;QSGLYFIK;QSGLYFIKPLK;RLDGSVDFK;RLDGSVDFKK;TSTADYAMFK;VAQLEAQCQEPCK;VAQLEAQCQEPCKDTVQIHDITGK;VAQLEAQCQEPCKDTVQIHDITGKDCQDIANK;VELEDWNGR;VGPEADKYR;YEASILTHD…
Q6UN15;A0A0B4J203;H0Y8P7	Q6UN15;A0A0B4J203	7;5;1	7;5;1	7;5;1	Pre-mRNA 3-end-processing factor FIP1	FIP1L1	0	16310000	17094000	0	0	24481000	24343000	27186000	28959000	0	0	0	0	0	0	AEFTSPPSLFK;AFPYGNVAFPHLPGSAPSWPSLVDTSK;ANENSNIQVLSER;MGLEVIPVTSTTNK;RLPGAIDVIGQTITISR;TGAPQYGSYGTAPVNLNIK;VYGTTGTK
Q02790;H0YFG2;F5H1U3	Q02790	4;1;1	4;1;1	4;1;1	Peptidyl-prolyl cis-trans isomerase FKBP4;Peptidyl-prolyl cis-trans isomerase FKBP4, N-terminally processed	FKBP4	33095000	0	34492000	0	0	0	0	0	0	0	0	0	0	0	0	FDSSLDR;LQAFSAAIESCNK;QALLQYK;TQLAVCQQR
Q5T196;Q8NFF5	Q5T196;Q8NFF5	1;1	1;1	1;1	FAD synthase;Molybdenum cofactor biosynthesis protein-like region;FAD synthase region	FLAD1	0	0	0	0	0	0	0	0	0	0	0	0	0	0	0	NVYLFPGIPELLR
Q13045	Q13045	1	1	1	Protein flightless-1 homolog	FLII	0	0	0	0	0	0	0	0	0	0	0	0	0	0	0	VGLGLGYLELPQINYK
P21333;Q60FE5;A0A087WWY3;F8WE98;H0Y5C6;H0Y5F3;A0A669KBC6;H7C2E7	P21333;Q60FE5;A0A087WWY3	105;104;89;23;11;6;1;1	105;104;89;23;11;6;1;1	96;95;81;16;10;6;1;1	Filamin-A	FLNA	177240000	178640000	185640000	142070000	158760000	128580000	115910000	118710000	119490000	21397000	20613000	10933000	10188000	3139700	4199700	AEAGVPAEFSIWTR;AEFTVETR;AEGPGLSR;AEISFEDR;AFGPGLQGGSAGSPAR;AGNNMLLVGVHGPR;AGQSAAGAAPGGGVDTR;AGVAPLQVK;AHVVPCFDASK;ALGALVDSCAPGLCPDWDSWDASKPVTNAR;ALTQTGGPHVK;ANLPQSFQVDTSK;APSVANVGSHCDLSLK;ASGPGLNTTGVPASLPVEFTIDAK;ATCAPQHGAPGPGPADASK;AWGPGLEGGVVGK;AYGPGIEPTGNMVK;CAPGVVGPAEADIDFDIIR;CSGPGLER;CSGPGLSPGMVR;DAGEGGLSLAIEGPSK;DAGEGLLAVQITDPEGKPK;DAPQDFHPDR;DLAEDAPWK;DLAEDAPWKK;DVDIIDHHDNTYTVK;EAGAGGLAIA…
O75369;E7EN95;H7C5L4;A0A0A0MT44;A0A0C4DGA1	O75369;E7EN95	89;79;5;4;2	82;79;5;4;2	80;77;5;4;2	Filamin-B	FLNB	79036000	83021000	84915000	69904000	78571000	75114000	61111000	58706000	45796000	8822100	11624000	4787700	0	0	1788200	ADIEMPFDPSK;AEITFDDHK;AEVSIQNNK;AGLAPLEVR;AGPGTLSVTIEGPSK;AGSNMLLIGVHGPTTPCEEVSMK;AHGPGLEGGLVGKPAEFTIDTK;APLNVQFNSPLPGDAVK;APSVATVGSICDLNLK;AWGPGLHGGIVGR;AYGPGLEK;CLATGPGIASTVK;DAGEGLLAVQITDQEGKPK;DAGYGGISLAVEGPSK;DGTCTVTYLPTLPGDYSILVK;DGTYAVTYIPDK;DLAEDAPWK;DLAEDAPWKK;DQEFTVDTR;EAFTNKPNVFTVVTR;EAGAGGLSIAVEGPSK;EATTDFTVDSRPLTQVGGDHIK;EVGEHLVSIK;FADEHVPGSPFTVK;FIPHENGVHTIDVK;FNDEHIPESPYLVPVIAPSDDA…
O75955;A0A140T9R1;A2AB13;A2AB10;A2AB12;A0A0G2JJQ6;A2AB11;A0A140T9W4;A0A140T9X0;A2AB09;A0A140T974;A0A140T907;A0A140T959;A0A140T9C3;A0A140T910;A0A140T957;A0A140T9B1	O75955;A0A140T9R1;A2AB13;A2AB10;A2AB12;A0A0G2JJQ6;A2AB11;A0A140T9W4	8;5;4;4;4;4;4;4;3;3;2;2;1;1;1;1;1	8;5;4;4;4;4;4;4;3;3;2;2;1;1;1;1;1	8;5;4;4;4;4;4;4;3;3;2;2;1;1;1;1;1	Flotillin-1	FLOT1	22138000	21978000	23647000	0	0	0	0	0	0	0	0	0	0	0	0	AQQVAVQEQEIAR;ISLNTLTLNVK;LPESVER;SPPVMVAGGR;TEAEIAHIALETLEGHQR;VFVLPCIQQIQR;VQVQVVER;VTGEVLDILTR
J3QLD9;E7EMK3;Q14254;K7EKW9	J3QLD9;E7EMK3;Q14254	7;7;7;2	7;7;7;2	7;7;7;2	Flotillin-2	FLOT2	14160000	14037000	0	0	0	0	0	0	0	0	0	0	0	0	0	LLAELPASVHALTGVDLSK;MALVLEALPQIAAK;MGIEILSFTIK;NVVLQTLEGHLR;QVLLAQAEAEK;SILGTLTVEQIYQDR;TQTAVVQR
P02751;H0Y7Z1;H0Y4K8	P02751	62;24;3	62;24;3	62;24;3	Fibronectin;Anastellin;Ugl-Y1;Ugl-Y2;Ugl-Y3	FN1	146910000	140510000	158480000	84069000	90508000	96958000	89884000	89786000	88478000	129060000	123630000	25107000	24576000	21774000	33450000	AQITGYR;ATITGYR;CDPHEATCYDDGK;CTCVGNGR;DLQFVEVTDVK;DSMIWDCTCIGAGR;DTLTSRPAQGVVTTLENVSPPR;EATIPGHLNSYTIK;EESPLLIGQQSTVSDVPR;EINLAPDSSSVVVSGLMVATK;ESKPLTAQQTTK;EYLGAICSCTCFGGQR;FGFCPMAAHEEICTTNEGVMYR;FLATTPNSLLVSWQPPR;FTNIGPDTMR;FTQVTPTSLSAQWTPPNVQLTGYR;GATYNVIVEALK;GDSPASSKPISINYR;GEWTCIAYSQLR;GEWTCKPIAEK;GFNCESKPEAEETCFDK;GLAFTDVDVDSIK;GLKPGVVYEGQLISIQQYGHQEVTR;GNLLQCICTGNGR;HTSVQTTSSGSGPFTDVR;HY…
Q53EP0	Q53EP0	5	5	5	Fibronectin type III domain-containing protein 3B	FNDC3B	0	0	0	0	0	0	0	0	0	0	0	0	0	0	0	GDPVNYILQVLVGR;GHSGGSGGGGSGSGPGIK;IQAINEIGAGPFSQFIK;TLSIAPGQCRPPR;YTGEDLTCTVK
Q96CU9	Q96CU9	1	1	1	FAD-dependent oxidoreductase domain-containing protein 1	FOXRED1	0	0	0	0	0	0	0	0	0	0	0	0	0	0	0	FQTIDLSPFLFTR
Q5JU21;Q5JU20;Q5JU23;Q05932	Q5JU21;Q5JU20;Q5JU23;Q05932	1;1;1;1	1;1;1;1	1;1;1;1	Folylpolyglutamate synthase, mitochondrial	FPGS	0	0	0	0	0	0	0	0	0	0	0	0	0	0	0	QGVPAFTVLQPEGPLAVLR
Q86XX4;H0Y9C9;H0Y9A6	Q86XX4	15;1;1	15;1;1	15;1;1	Extracellular matrix protein FRAS1	FRAS1	31057000	32355000	32970000	18318000	0	21249000	0	0	0	0	0	0	0	0	0	AAATFTQEDVNLGLIR;CCPQCSAR;EPAGPDAIAILNIK;FDVVDGEGNR;HGFVENK;HGNLEQISIK;HSGAPAQSDSFR;ILQAEAPGASAEEIIYK;KPDHGHVLWR;NVNILSEPEAAYTFK;QTASEPLENGR;TGIQTDSVLSAR;VEDLLFHVVSTPTNGQLVLSR;VGHVGTPLR;VLWNPEQNLNSAYK
B7Z4K4;Q9UET6	B7Z4K4;Q9UET6	1;1	1;1	1;1	Putative tRNA (cytidine(32)/guanosine(34)-2-O)-methyltransferase	FTSJ1	0	0	0	0	0	0	0	0	0	0	0	0	0	0	0	IIVPFVTCGDLSSYDSDR
Q8IY81	Q8IY81	1	1	1	pre-rRNA processing protein FTSJ3	FTSJ3	0	0	0	0	0	0	0	0	0	0	0	0	0	0	0	ILDPEGLALGAVIASSK
Q96AE4;E9PEB5;C9JSZ1	Q96AE4;E9PEB5	23;23;9	18;18;8	18;18;8	Far upstream element-binding protein 1	FUBP1	105130000	106060000	116660000	37992000	51483000	50705000	37026000	42380000	35836000	77121000	81006000	18379000	36667000	0	0	AWEEYYK;AWEEYYKK;CQHAAEIITDLLR;GGEQISR;GRPAPGFHHGDGPGNAVQEIMIPASK;GTPQQIDYAR;IAQITGPPDR;IGGDAGTSLNSNDYGYGGQK;IGGNEGIDVPIPR;IQFKPDDGTTPER;IQIAPDSGGLPER;IQNDAGVR;ITGDPYK;KIQNDAGVR;LLDQIVEK;MVMIQDGPQNTGADKPLR;NPPPNADPNMK;RLLDQIVEK;RPLEDGDQPDAK;SCMLTGTPESVQSAK;SISQQSGAR;SVMTEEYK;VPDGMVGFIIGR
Q96I24;A0A494C1K6	Q96I24	27;2	25;2	24;2	Far upstream element-binding protein 3	FUBP3	149850000	151990000	158890000	153350000	173850000	187140000	139210000	126790000	124510000	71692000	93932000	104200000	57961000	43695000	30361000	AAQVMGPPDR;AEGFVDALHR;AELVQGQSAPVGMK;CGLVIGK;CQHAAHIISELILTAQER;DGFGGLAAAR;EKDQADFR;GDWSVGAPGGVQEITYTVPADK;GGEQISR;GVPQQIEVAR;IDSIPHLNNSTPLVDPSVYGYGVQK;IQFKPDDGISPER;IQIASESSGIPERPCVLTGTPESIEQAK;IQNDAGVR;ITGDAFK;KIQNDAGVR;LLGQIVDR;MGGGSIEVSVPR;MVGFIIGR;MVMIQDGPLPTGADKPLR;NGPGFHNDIDSNSTIQEILIPASK;NPPPNSDPNLR;RPLDDGVGNQLGALVHQR;SINQQSGAHVELQR;SSGCFPNMAAK;TVITEEFK;TVITEEFKVPDK
P35637;H3BPE7;H3BNZ4	P35637;H3BPE7	14;13;1	14;13;1	12;11;1	RNA-binding protein FUS	FUS	2.0154e+09	1.8255e+09	2.0144e+09	2.0474e+09	2.1438e+09	2.1262e+09	1.7858e+09	1.943e+09	1.86e+09	3.866e+09	4.1397e+09	4318400000	4421400000	5733300000	4.2523e+09	AAIDWFDGK;AAIDWFDGKEFSGNPIK;APKPDGPGGGPGGSHMGGNYGDDR;CPNPTCENMNFSWR;EFSGNPIK;GEATVSFDDPPSAK;GGFPSGGGGGGGQQR;GGSGGGGGGGGGGYNR;HDSEQDNSDNNTIFVQGLGENVTIESVADYFK;KTGQPMINLYTDR;LKGEATVSFDDPPSAK;PDGPGGGPGGSHMGGNYGDDR;TGQPMINLYTDR;TGQPMINLYTDRETGK
Q13283;E5RIZ6	Q13283	7;2	6;1	6;1	Ras GTPase-activating protein-binding protein 1	G3BP1	21283000	21476000	24025000	27986000	25873000	25616000	22571000	21958000	23254000	0	0	0	0	0	30660000	DFFQSYGNVVELR;FMQTFVLAPEGSVANK;HPDSHQLFIGNLPHEVDK;LPNFGFVVFDDSEPVQK;TFSWASVTSK;VLSNRPIMFR;VMEKPSPLLVGR
Q9UN86;D6RAC7;D6RB17;D6RBM9;D6REX8;D6RBR0;D6RE13;D6RBW8;D6RGJ4;D6R9X5;D6R9A4;E5RH00;E5RI46;E5RIF8;E5RH42;E5RJU8	Q9UN86;D6RAC7;D6RB17	10;5;5;4;4;4;4;4;4;2;2;1;1;1;1;1	10;5;5;4;4;4;4;4;4;2;2;1;1;1;1;1	9;4;4;3;3;3;3;3;3;1;1;0;0;0;0;0	Ras GTPase-activating protein-binding protein 2	G3BP2	68525000	63724000	78656000	151620000	173600000	182360000	132510000	125780000	125210000	52898000	65673000	133810000	121840000	133200000	97391000	APEYLHR;FYVHNDMFR;GIVGGGMMR;LPNFGFVVFDDSEPVQR;NLEELEEK;NSSYVHGGVDASGKPQEAVYGQNDIHHK;TEELKPQVEEK;VEAKPEVQSQPPR;VLSLNFSECHTK;VMEKPSPLLVGR
Q8TAE8	Q8TAE8	1	1	1	Growth arrest and DNA damage-inducible proteins-interacting protein 1	GADD45GIP1	0	0	0	0	0	0	0	0	0	0	0	0	0	0	0	VKQLAEEQK
D6RF16;D6RAQ7;D6RE78;D6RAW3;A0A087X1U9;O14976	D6RF16;D6RAQ7;D6RE78;D6RAW3;A0A087X1U9;O14976	1;1;1;1;1;1	1;1;1;1;1;1	1;1;1;1;1;1	Cyclin-G-associated kinase	GAK	0	0	0	0	0	0	0	0	0	0	0	0	0	0	0	SLLQSALDFLAGPGSLGGASGR
E9PKU7;E9PNH1	E9PKU7	31;6	2;2	2;2		GANAB	0	0	0	0	0	0	0	0	0	0	0	0	0	0	0	AEKDEPGAWEETFK;AFFAGSQR;AHAHLDTGR;AHAHLDTGRR;DAQHYGGWEHR;DENSVELTMAEGPYK;DEPGAWEETFK;DVHNIYGLYVHMATADGLR;EGIPVMR;EPWLLPSQHNDIIR;FGAVWTGDNTAEWDHLK;FSFSGNTLVSSSADPEGHFETPIWIER;GGTIVPR;GLLEFEHQR;HHGPQTLYLPVTLSSIPVFQR;KLVAIVDPHIK;KPGINVASDWSIHLR;LDLLEDR;LSFQHDPETSVLVLR;LVAIVDPHIK;NPEPELLVR;PAAVVLQTK;QGSKDPAEGDGAQPEETPR;QYASLTGTQALPPLFSLGYHQSR;REPWLLPSQHNDIIR;SGGMERPFVLAR;SLLLSVNAR;VNLTLGSIWDK;VTEGGEP…
Q14697;F5H6X6	Q14697;F5H6X6	36;32	36;32	7;3	Neutral alpha-glucosidase AB	GANAB	307660000	335170000	339450000	104700000	116150000	116780000	105690000	81158000	98473000	7554500	13354000	8137500	6794100	0	4798600	AEKDEPGAWEETFK;AFFAGSQR;AHAHLDTGR;AHAHLDTGRR;ALLDSLQLGPDSLTVHLIHEVTK;DAQHYGGWEHR;DENSVELTMAEGPYK;DEPGAWEETFK;DVHNIYGLYVHMATADGLR;EGIPVMR;EPWLLPSQHNDIIR;FGAVWTGDNTAEWDHLK;FRIDELEPR;FSFSGNTLVSSSADPEGHFETPIWIER;GGTIVPR;GLLEFEHQR;HHGPQTLYLPVTLSSIPVFQR;KLVAIVDPHIK;KPGINVASDWSIHLR;LDLLEDR;LSFQHDPETSVLVLR;LVAIVDPHIK;NPEPELLVR;PAAVVLQTK;QYASLTGTQALPPLFSLGYHQSR;REPWLLPSQHNDIIR;SGGMERPFVLAR;SIRPGLSPYR;SLLL…
P04406;E7EUT5;O14556	P04406;E7EUT5	13;11;1	13;11;1	13;11;1	Glyceraldehyde-3-phosphate dehydrogenase	GAPDH	118630000	123110000	76255000	45996000	64198000	34769000	67284000	58055000	52108000	71982000	90413000	49312000	59261000	0	36121000	AGAHLQGGAK;GALQNIIPASTGAAK;IISNASCTTNCLAPLAK;LISWYDNEFGYSNR;LTGMAFR;LVINGNPITIFQER;RVIISAPSADAPMFVMGVNHEK;VGVNGFGR;VIHDNFGIVEGLMTTVHAITATQK;VIISAPSADAPMFVMGVNHEK;VIPELNGK;VPTANVSVVDLTCR;VVDLMAHMASK
P41250	P41250	5	5	5	Glycine--tRNA ligase	GARS	26904000	37919000	32351000	25716000	10482000	21967000	12475000	11944000	19504000	0	0	0	0	0	0	LPFAAAQIGNSFR;TFFSFPAVVAPFK;VDDSSGSIGR;VGISPDK;VPLVAEKPLKEPK
P22102	P22102	1	1	1	Trifunctional purine biosynthetic protein adenosine-3;Phosphoribosylamine--glycine ligase;Phosphoribosylformylglycinamidine cyclo-ligase;Phosphoribosylglycinamide formyltransferase	GART	0	0	0	0	0	0	0	0	0	0	0	0	0	0	0	FGDPECQVILPLLK
E9PKS4;B3KUF4;A0A087WZ09;P43694	E9PKS4;B3KUF4;A0A087WZ09;P43694	1;1;1;1	1;1;1;1	1;1;1;1	Transcription factor GATA-4	GATA4	0	0	0	0	0	0	0	0	0	0	0	0	0	0	0	VGLSCANCQTTTTTLWR
Q86YP4;V9GYX5;C9JVY3;V9GY85;H7C3H1;C9JMI3;C9JGN4;C9JHD7;C9JJK9;A0A0U1RR30;A0A0U1RRM1;Q8WXI9	Q86YP4	3;1;1;1;1;1;1;1;1;1;1;1	3;1;1;1;1;1;1;1;1;1;1;1	3;1;1;1;1;1;1;1;1;1;1;1	Transcriptional repressor p66-alpha	GATAD2A	16963000	0	15845000	0	0	0	0	0	0	0	0	0	0	0	0	ALQQEQEIEQR;ATEATAMAMGR;LLQQGTAPAQAK
O75323;F8WBI5;C9J7B1;C9K068;H7C333	O75323;F8WBI5	6;4;1;1;1	4;2;1;1;1	4;2;1;1;1	Protein NipSnap homolog 2	GBAS	0	0	0	29814000	0	37111000	34808000	27833000	32588000	0	0	0	0	0	0	DAHSNLLAK;ETSNLYK;ICQEVLPK;KDAHSNLLAK;KETSNLYK;SGPNIYELR
Q92947	Q92947	1	1	1	Glutaryl-CoA dehydrogenase, mitochondrial	GCDH	0	0	0	0	0	0	0	0	0	0	0	0	0	0	0	AITGIQAFTASK
Q92616	Q92616	3	3	3	Translational activator GCN1	GCN1L1	0	0	0	0	0	0	0	0	0	0	0	0	0	0	0	ENVNSLLPVFEEFLK;ILPEIIPILEEGLR;VDPLFTELLNGIR
Q969S9	Q969S9	2	2	2	Ribosome-releasing factor 2, mitochondrial	GFM2	0	0	0	0	0	0	0	0	0	0	0	0	0	0	0	DYLSPVLADLAQR;ETILNSVR
Q06210;A0A6I8PRN4;A0A6I8PTT9;O94808;E5RJP4	Q06210;A0A6I8PRN4;A0A6I8PTT9	23;22;19;3;2	23;22;19;3;2	23;22;19;3;2	Glutamine--fructose-6-phosphate aminotransferase [isomerizing] 1	GFPT1	70743000	72834000	65029000	30403000	31332000	35956000	32576000	31239000	35546000	0	0	0	0	0	0	ALDEEVHK;AVQTLQMELQQIMK;CQNALQQVVAR;EIFEQPESVVNTMR;ETDCGVHINAGPEIGVASTK;EVLSMDDEIQK;GALTVGITNTVGSSISR;GNFSSFMQK;GSPLLIGVR;GYDFESETDTETIAK;GYHYATCLEGALK;HGPLALVDK;LATELYHQK;LILIACGTSYHAGVATR;LMPVIMIIMR;LSTDHIPILYR;PVVICDKEDTETIK;RLPDLIK;SDKNNEFIVIHNGIITNYK;VDSTTCLFPVEEK;VIFLEDDDVAAVVDGR;VIQQLEGAFALVFK;VNFDDYTVNLGGLK
Q6Y7W6;I1E4Y6;E7ESB6;C9JHW1;C9J0V6;C9JRZ2;C9JHT0;C9JPV7;C9JXQ0;F8WCD5;C9JH18;C9J7G1;B8ZZD2;C9JW88;C9J1A6;C9JH78;C9IYH5;C9JZC0;A0A1U8QZH8	Q6Y7W6;I1E4Y6;E7ESB6;C9JHW1	26;25;18;15;5;5;5;4;4;4;4;2;2;2;1;1;1;1;1	25;24;17;14;5;5;5;4;4;4;4;2;2;2;1;1;1;1;1	25;24;17;14;5;5;5;4;4;4;4;2;2;2;1;1;1;1;1	PERQ amino acid-rich with GYF domain-containing protein 2	GIGYF2	39835000	47011000	55805000	49236000	42662000	41567000	39288000	37996000	41180000	29373000	23849000	0	16630000	0	0	AAETQTLNFGPEWLR;AALSSQQQQQLALLLQQFQTLK;ACDESFQPLGDIMK;ADPSLLGFSVNASSER;ALQQQQQQQQQK;ALSSGGSITSPPLSPALPK;DVGRPNFEEGGPTSVGR;EEMLALFLK;EFLPILQEEPLPPLALVPFTEEEQR;HLEQQAEK;ISDQNIIPSVTR;LQQQQQQQQLAQMK;LSGWGNVSKPSGTTK;MENSLPAK;MVAYLQDSALDDER;NFSMSVNSAAVLR;NSNMGFWDDAVK;QQQQEALR;QQQQEALRR;QREQEIALR;RFEFDFR;RKQEELLR;RQEELRR;SLLEIQQEEAR;VGVEASEETPQTSSSSAR;VPFSPGPAPPPHMGELDQER
J3QRU8;A0A0C4DGN6;Q9Y2X7;F8W822;R4GNG3;K7EN79	J3QRU8;A0A0C4DGN6;Q9Y2X7;F8W822;R4GNG3	4;4;4;2;2;1	4;4;4;2;2;1	2;2;2;0;0;0	ARF GTPase-activating protein GIT1	GIT1;GIT2	0	0	17067000	0	0	22751000	0	0	0	0	0	0	0	0	0	EFATLIIDILSEAK;LLSLGAQANFFHPEK;QAGHHELAER;TGNLETCLR
O94925;H7BZD1	O94925;H7BZD1	2;1	2;1	2;1	Glutaminase kidney isoform, mitochondrial	GLS	0	0	0	0	0	0	0	0	0	0	0	0	0	0	0	GSTHPQPGVSPPAAPAAPGPK;VADYIPQLAK
P00367;P49448	P00367;P49448	21;15	21;15	21;15	Glutamate dehydrogenase 1, mitochondrial;Glutamate dehydrogenase 2, mitochondrial	GLUD1;GLUD2	25297000	30636000	30652000	107440000	115630000	107740000	106770000	107450000	103300000	0	0	42832000	15793000	58312000	82166000	AKPYEGSILEADCDILIPAASEK;ALASLMTYK;CAVVDVPFGGAK;CIAVGESDGSIWNPDGIDPK;DDGSWEVIEGYR;DIVHSGLAYTMER;DSNYHLLMSVQESLER;FTMELAK;GFIGPGIDVPAPDMSTGER;HGGTIPIVPTAEFQDR;IIAEGANGPTTPEADK;IIAEGANGPTTPEADKIFLER;IIKPCNHVLSLSFPIR;LQHGSILGFPK;MVEGFFDR;NLNHVSYGR;NYTDNELEK;TAAYVNAIEK;TFVVQGFGNVGLHSMR;YNLGLDLR;YSTDVSVDEVK
P15104;A0A2R8YDT1	P15104;A0A2R8YDT1	5;4	5;4	5;4	Glutamine synthetase	GLUL	0	40766000	36068000	66714000	85718000	72085000	82198000	79852000	47154000	0	0	0	0	0	69595000	DIVEAHYR;LTGFHETSNINDFSAGVANR;LVLCEVFK;RPSANCDPFSVTEALIR;TTSASSHLNK
Q96IJ6;A0A087WUI8;F8WD54;A0A0U1RRC2;C9JAH0;C9J255	Q96IJ6;A0A087WUI8	7;4;3;2;2;1	7;4;3;2;2;1	7;4;3;2;2;1	Mannose-1-phosphate guanyltransferase alpha	GMPPA	16208000	16454000	18673000	15353000	19086000	20959000	0	16129000	17256000	0	0	0	0	0	0	AVILIGGPQK;IPAEVLILNSIVLPHK;LLPAITILGCR;NQQDGQLEDSPGLWPGAGTIR;SAGSALYASR;VAPSAVLGPNVSIGK;VEGTPSDPNPNDPR
P63244;J3KPE3;D6RAC2;H0YAF8;H0Y8W2;D6REE5;H0YAM7;D6RHH4;D6R9L0;D6R9Z1;D6RFX4;D6RFZ9;D6RBD0;E9PD14;D6RAU2;D6RF23;H0Y8R5;D6RHJ5;H0Y9P0;D6RGK8;D6R909;D6RDI0	P63244;J3KPE3;D6RAC2;H0YAF8;H0Y8W2;D6REE5;H0YAM7;D6RHH4;D6R9L0;D6R9Z1	21;19;16;15;15;14;14;13;11;11;10;8;8;8;8;8;7;5;5;4;4;2	21;19;16;15;15;14;14;13;11;11;10;8;8;8;8;8;7;5;5;4;4;2	21;19;16;15;15;14;14;13;11;11;10;8;8;8;8;8;7;5;5;4;4;2	Guanine nucleotide-binding protein subunit beta-2-like 1;Guanine nucleotide-binding protein subunit beta-2-like 1, N-terminally processed	GNB2L1	264200000	263960000	267490000	280120000	305360000	306120000	294850000	294990000	277480000	261960000	274470000	269600000	151480000	123590000	129400000	AEPPQCTSLAWSADGQTLFAGYTDNLVR;DETNYGIPQR;DGQAMLWDLNEGK;DKTIIMWK;DVLSVAFSSDNR;FSPNSSNPIIVSCGWDK;GHNGWVTQIATTPQFPDMILSASR;HLYTLDGGDIINALCFSPNR;IIVDELK;IIVDELKQEVISTSSK;IWDLEGK;LWDLTTGTTTR;LWNTLGVCK;QEVISTSSK;QIVSGSR;TEQMTLR;TNHIGHTGYLNTVTVSPDGSLCASGGK;VWNLANCK;VWQVTIGTR;YTVQDESHSEWVSCVR;YWLCAATGPSIK
C9JD14;B1AKQ8;C9JZN1;F6X3N5;F6UT28;F5H8J8;F5H100;C9JIS1;C9JXA5;F5H0S8;E7EP32;E9PCP0;Q9HAV0;P62879;P62873;P16520	C9JD14;B1AKQ8;C9JZN1;F6X3N5;F6UT28;F5H8J8;F5H100;C9JIS1;C9JXA5;F5H0S8;E7EP32;E9PCP0;Q9HAV0;P62879;P62873;P16520	1;1;1;1;1;1;1;1;1;1;1;1;1;1;1;1	1;1;1;1;1;1;1;1;1;1;1;1;1;1;1;1	1;1;1;1;1;1;1;1;1;1;1;1;1;1;1;1	Guanine nucleotide-binding protein subunit beta-4;Guanine nucleotide-binding protein G(I)/G(S)/G(T) subunit beta-2;Guanine nucleotide-binding protein G(I)/G(S)/G(T) subunit beta-1;Guanine nucleotide-binding protein G(I)/G(S)/G(T) subunit beta-3	GNB4;GNB1;GNB2;GNB3	0	0	0	0	0	0	0	0	0	0	0	0	0	0	0	LLVSASQDGK
Q9Y223	Q9Y223	3	3	3	Bifunctional UDP-N-acetylglucosamine 2-epimerase/N-acetylmannosamine kinase;UDP-N-acetylglucosamine 2-epimerase (hydrolyzing);N-acetylmannosamine kinase	GNE	0	0	0	0	0	0	0	0	0	0	0	0	0	0	0	EVGAFGTPVINLGTR;FDALALATSAALMNIR;TLVLFPNIDAGSK
A0A6I8PS19;A0A6I8PL80;Q9NVN8	A0A6I8PS19;A0A6I8PL80;Q9NVN8	2;2;2	2;2;2	2;2;2	Guanine nucleotide-binding protein-like 3-like protein	GNL3L	0	0	0	0	0	0	0	0	0	0	0	0	0	0	0	LADPVTPVETILQR;LLDAPGIVPGPNSEVGTILR
A0A087WYC0;Q08379	A0A087WYC0;Q08379	1;1	1;1	1;1	Golgin subfamily A member 2	GOLGA2	0	0	0	0	0	0	0	0	0	0	0	0	0	0	0	LLELQELVLR
Q14789;H0Y867;E7EU81	Q14789;H0Y867;E7EU81	3;2;2	3;2;2	3;2;2	Golgin subfamily B member 1	GOLGB1	0	0	0	0	0	0	0	0	0	0	0	0	0	0	0	DQLLSQVK;QLEMNLAEAER;SMSSLQNSR
P51654;H0Y3U6;REV__Q96HE7	P51654;H0Y3U6	8;6;1	8;6;1	8;6;1	Glypican-3;Secreted glypican-3	GPC3	0	30573000	32127000	50767000	46782000	55715000	50274000	50476000	46505000	0	0	32961000	0	64329000	45626000	GPEPVVSQIIDK;HINQLLR;LIMTQVSK;LNMEQLLQSASMELK;LTTTIGK;MKGPEPVVSQIIDK;NQFNLHELK;VAHVEHEETLSSR
Q9BQ67;M0QX71	Q9BQ67;M0QX71	4;2	4;2	4;2	Glutamate-rich WD repeat-containing protein 1	GRWD1	15467000	0	12294000	27896000	10328000	10397000	0	24729000	24568000	0	0	0	12905000	0	0	AQTGAPCLSFDIVR;DPEAGDVEADPGLADLPQQLLFVHQGETELK;LLQVVEEPQALAAFLR;VSWLGEEPVAGVWSEK
P78347;A0A494C1K3;A0A494C0Q7	P78347;A0A494C1K3;A0A494C0Q7	10;10;7	10;10;7	10;10;7	General transcription factor II-I	GTF2I	30105000	31865000	32384000	22527000	0	24216000	21046000	20804000	20603000	0	0	0	0	26097000	0	DQSAVVVQGLPEGVAFK;EDLQLDKPASGVK;FAEALGSTEAK;FAQALGLTEAVK;FEAHPNDLYVEGLPENIPFR;IIQVGNR;KHELLNSTR;QVEEIFNLK;RPELLTHSTTEVTQPR;SILSPGGSCGPIK
Q5T7U1;Q9Y5Q8	Q5T7U1;Q9Y5Q8	1;1	1;1	1;1	General transcription factor 3C polypeptide 5	GTF3C5	0	0	0	0	0	0	0	0	0	0	0	0	0	0	0	AAEAADLGLGAAVPVELR
A4D1E9;C9J8R7;C9JNI1;C9JEQ8	A4D1E9;C9J8R7;C9JNI1	4;2;2;1	4;2;2;1	4;2;2;1	GTP-binding protein 10	GTPBP10	5654400	6234400	0	0	0	0	6843600	0	6484000	0	0	0	0	0	0	LIADVGLVGFPNAGK;LLTNFLPLK;TAFETIILLTK;TVEFQHIIPISAVTGEGIEELK
Q9BZE4;Q5T3R7	Q9BZE4;Q5T3R7	6;4	6;4	6;4	Nucleolar GTP-binding protein 1	GTPBP4	0	0	0	20204000	18576000	18585000	20767000	18948000	16427000	0	0	0	0	0	28356000	LALGQINIAK;LPTIDPNTR;LSQILTDFPK;NTIEMQAITALAHLR;TLLLCGYPNVGK;VNEVLNR
P13807;M0QYU1	P13807	10;2	10;2	10;2	Glycogen [starch] synthase, muscle	GYS1	19879000	19046000	21442000	32021000	37044000	38456000	30387000	28953000	28425000	0	0	0	0	0	0	AAAHCAHVFTTVSQITAIEAQHLLK;AIFATQR;GELWDTCNIGVPWYDR;IGLFNSSADR;LSDLLDWK;SLDDSCSQLTSFLYSFCQQSR;TLDSMNSK;TQVELLEAPTPALK;VGGIYTVLQTK;VIFHPEFLSSTSPLLPVDYEEFVR
Q71UI9;P0C0S5;C9J0D1;A0A494C189;C9J386	Q71UI9;P0C0S5;C9J0D1;A0A494C189;C9J386	4;4;3;3;2	2;2;1;1;1	2;2;1;1;1	Histone H2A.V;Histone H2A.Z;Histone H2A	H2AFV;H2AFZ	0	0	0	0	0	0	20367000	0	21624000	0	0	0	0	0	0	AGLQFPVGR;ATIAGGGVIPHIHK;GDEELDSLIK;HLQLAIR
P16104;Q96QV6;Q8IUE6	P16104;Q96QV6;Q8IUE6	3;3;2	1;1;1	1;1;1	Histone H2AX;Histone H2A type 1-A;Histone H2A type 2-B	H2AFX;HIST1H2AA;HIST2H2AB	0	0	0	0	0	0	0	0	0	0	0	0	0	0	0	AGLQFPVGR;HLQLAIR;LLGGVTIAQGGVLPNIQAVLLPK
K7EK07;Q71DI3;Q16695;P84243;P68431;K7EMV3;A0A590UJJ6;B4DEB1;K7ES00;Q6NXT2;K7EP01	K7EK07;Q71DI3;Q16695;P84243;P68431;K7EMV3;A0A590UJJ6;B4DEB1;K7ES00;Q6NXT2;K7EP01	4;4;4;4;4;3;3;3;3;3;2	4;4;4;4;4;3;3;3;3;3;2	1;1;1;1;1;1;1;1;1;0;0	Histone H3;Histone H3.2;Histone H3.1t;Histone H3.3;Histone H3.1;Histone H3.3C	H3F3B;HIST2H3A;HIST3H3;H3F3A;HIST1H3A;H3F3C	113370000	114640000	0	162970000	174930000	190950000	261560000	0	252520000	0	178320000	263560000	258430000	629740000	462290000	EIAQDFK;RVTIMPK;STELLIR;YRPGTVALR
Q6Y1H2	Q6Y1H2	1	1	1	Very-long-chain (3R)-3-hydroxyacyl-CoA dehydratase 2	HACD2	0	0	0	0	0	0	0	0	0	0	0	0	0	0	0	ILSHTEEHK
Q9P035;H3BS72;H3BPZ1;H3BRL8;H3BMZ1	Q9P035;H3BS72;H3BPZ1	8;7;6;2;1	8;7;6;2;1	8;7;6;2;1	Very-long-chain (3R)-3-hydroxyacyl-CoA dehydratase 3	HACD3	55285000	54613000	51455000	72081000	69346000	74421000	81023000	69469000	72897000	56362000	57510000	75492000	67378000	48000000	38739000	FSFTLPYPVK;GDNVYEFHLEFLDLVKPEPVYK;LESEGSPETLTNLR;MENQVLTPHVYWAQR;QVNITVQK;RPLFLAPDFDR;VELSDVQNPAISITENVLHFK;VSQWWER
H0YFD6;P40939;A0A2R8Y4F5;A0A2R8YG21;A0A2R8Y688	H0YFD6;P40939;A0A2R8Y4F5;A0A2R8YG21	15;15;14;8;3	15;15;14;8;3	15;15;14;8;3	Trifunctional enzyme subunit alpha, mitochondrial;Long-chain enoyl-CoA hydratase;Long chain 3-hydroxyacyl-CoA dehydrogenase	HADHA	26845000	29985000	25865000	29458000	26463000	22608000	55319000	37270000	55146000	0	0	14904000	14996000	35274000	35273000	ADMVIEAVFEDLSLK;ALTSFER;DATLTALDR;DLNSDMDSILASLK;DSIFSNLTGQLDYQGFEK;DTSASAVAVGLK;EVEAVIPDHCIFASNTSALPISEIAAVSK;GQQQVFK;HVAEDLGK;ILQEGVDPK;KLDSLTTSFGFPVGAATLVDEVGVDVAK;MQLLEIITTEK;TIEYLEEVAITFAK;TLQEVTQLSQEAQR;TVLGTPEVLLGALPGAGGTQR
P55084;B5MD38;C9JEY0;C9JE81;F5GZQ3;C9K0M0	P55084;B5MD38;C9JEY0;C9JE81;F5GZQ3	8;7;5;5;5;3	8;7;5;5;5;3	8;7;5;5;5;3	Trifunctional enzyme subunit beta, mitochondrial;3-ketoacyl-CoA thiolase	HADHB	17450000	0	18432000	22997000	0	26143000	22651000	28444000	23197000	0	0	0	0	0	0	AALTGLLHR;DLMPHDLAR;DQLLLGPTYATPK;EVVDYIIFGTVIQEVK;LAAAFAVSR;LVMAAANR;NVVVVDGVR;TPFLLSGTSYK
Q13547;Q5TEE2;E5RFI6;E5RJ04;E5RGV4;E5RHE7;E5RH52;E5RG37;E5RFP9;H3BM24;E5RK19;E7ESJ6	Q13547;Q5TEE2	7;5;2;2;2;2;2;2;2;2;1;1	3;1;0;0;0;0;0;0;0;0;0;0	3;1;0;0;0;0;0;0;0;0;0;0	Histone deacetylase 1	HDAC1	0	0	0	0	0	0	0	0	0	0	0	0	0	0	0	KMEIYRPHK;LGCFNLTIK;SFNLPMLMLGGGGYTIR;SIRPDNMSEYSK;VMTVSFHK;YGEYFPGTGDLR;YYAVNYPLR
Q92769	Q92769	7	7	3	Histone deacetylase 2	HDAC2	30352000	28495000	27651000	0	0	21899000	19666000	0	0	0	0	0	0	0	0	DGIDDESYGQIFKPIISK;KMEIYRPHK;LGCFNLTVK;SIRPDNMSEYSK;TFNLPLLMLGGGGYTIR;VMTVSFHK;YGEYFPGTGDLR
O15379	O15379	4	3	3	Histone deacetylase 3	HDAC3	0	0	0	0	0	0	0	0	0	0	0	0	0	0	0	SFNIPLLVLGGGGYTVR;VMTVSFHK;VSPTNMQGFTK;YTGASLQGATQLNNK
Q00341;A0A024R4E5;H0Y394;H7C0A4;C9JIZ1;H7C2D1;C9J5E5;C9JZI8;C9JES8;H7BZC3;C9JHZ8;C9JHS7;C9JK79;C9JT62;C9JHN6;C9JEJ8;C9JBS3;C9JQ82;C9JMQ6;C9J739;C9JHS9	Q00341;A0A024R4E5;H0Y394	27;27;20;10;7;6;6;5;4;4;4;4;3;3;2;2;2;2;2;1;1	27;27;20;10;7;6;6;5;4;4;4;4;3;3;2;2;2;2;2;1;1	27;27;20;10;7;6;6;5;4;4;4;4;3;3;2;2;2;2;2;1;1	Vigilin	HDLBP	37008000	65457000	44344000	37263000	38882000	43517000	32162000	35520000	29103000	14659000	14976000	0	0	0	15147000	ANSFTVSSVAAPSWLHR;ASVITQVFHVPLEER;DFSVQIK;DKFPEVIINFPDPAQK;DMNQFGEGEQAK;DQDLITIIGK;ELEALIQNLDNVVEDSMLVDPK;ELLELASR;EQLAQAVAR;GNSLQEILER;HEVLLISAEQDKR;IDLPAENSNSETIIITGK;IQIPRPDDPSNQIK;ITQQMPK;IVGELEQMVSEDVPLDHR;LGQALTEVYAK;LQTQASATVAIPK;LVGEIMQETGTR;QLLHLAEEK;RCDIIIISGR;SDIVQLR;SGANINR;SSVAVLTQESFAEHR;TEIVFTGEK;VATLNSEEESDPPTYK;VIFPAAEDK;VIFPAAEDKDQDLITIIGK
A0A087WSW7;F6XU50;A0A0B4J1V9;Q9NRZ9	A0A087WSW7;F6XU50;A0A0B4J1V9;Q9NRZ9	1;1;1;1	1;1;1;1	1;1;1;1	Lymphoid-specific helicase	HELLS	0	0	0	0	0	0	0	0	0	0	0	0	0	0	0	AVVEVNIPVESEVNLK
J3QS41;P42694;A0A075B6R3;J3QRR8	J3QS41;P42694;A0A075B6R3	7;7;4;2	7;7;4;2	7;7;4;2	Probable helicase with zinc finger domain	HELZ	11450000	11655000	9395000	0	0	0	14913000	11536000	12771000	0	0	0	0	0	14046000	AIAQPGPILPSHLNSFIDENPSGLPIGEALDR;AQSLVAVVGDPIALCSIGR;FLEQGICR;TIIDFEPNETTDLEK;TYVLNPLAPEFIPR;VNAVYLLPVPK;YQIPLSADQLFTQSVLDK
Q96JB3	Q96JB3	3	3	3	Hypermethylated in cancer 2 protein	HIC2	0	0	0	0	0	0	0	0	0	0	0	0	0	0	0	LSTASVIQAR;QLLLQLNQQR;TYKDPATLR
P16401	P16401	2	1	1	Histone H1.5	HIST1H1B	0	0	0	0	0	0	0	0	0	0	0	0	0	0	0	ALAAGGYDVEK;GTLVQTK
P16403;Q02539;P10412;P16402;P22492	P16403;Q02539;P10412;P16402	4;2;2;2;1	4;2;2;2;1	3;1;1;1;1	Histone H1.2;Histone H1.1;Histone H1.4;Histone H1.3	HIST1H1C;HIST1H1A;HIST1H1E;HIST1H1D	0	0	0	0	0	0	0	0	0	0	0	0	0	88418000	63859000	ALAAAGYDVEK;GTLVQTK;KPAAATVTK;SETAPAAPAAAPPAEK
A0A0U1RR32;A0A0U1RRH7;Q99878;Q96KK5;Q9BTM1;Q16777;Q6FI13;P20671;P0C0S8;H0YFX9;Q93077;Q7L7L0;P04908;A0A3B3IS11	A0A0U1RR32;A0A0U1RRH7;Q99878;Q96KK5;Q9BTM1;Q16777;Q6FI13;P20671;P0C0S8;H0YFX9;Q93077;Q7L7L0;P04908;A0A3B3IS11	4;4;4;4;4;4;4;4;4;3;3;3;3;2	4;4;4;4;4;4;4;4;4;3;3;3;3;2	2;2;2;2;2;2;2;2;2;2;1;1;1;0	Histone H2A type 1-J;Histone H2A type 1-H;Histone H2A.J;Histone H2A type 2-C;Histone H2A type 2-A;Histone H2A type 1-D;Histone H2A type 1;Histone H2A;Histone H2A type 1-C;Histone H2A type 3;Histone H2A type 1-B/E	HIST1H2AJ;HIST1H2AH;H2AFJ;HIST2H2AC;HIST2H2AA3;HIST1H2AD;HIST1H2AG;HIST1H2AC;HIST3H2A;HIST1H2AB	187500000	174530000	238640000	344810000	203460000	162240000	575990000	583660000	648680000	115800000	108560000	170800000	309320000	683460000	355190000	AGLQFPVGR;HLQLAIR;NDEELNKLLGK;VTIAQGGVLPNIQAVLLPK
Q99880;U3KQK0;Q99879;Q99877;Q93079;Q5QNW6;P62807;P58876;P57053;O60814;Q96A08	Q99880;U3KQK0;Q99879;Q99877;Q93079;Q5QNW6;P62807;P58876;P57053;O60814;Q96A08	7;6;6;6;6;6;6;6;6;6;4	7;6;6;6;6;6;6;6;6;6;4	2;2;2;2;2;2;2;2;2;2;0	Histone H2B type 1-L;Histone H2B;Histone H2B type 1-M;Histone H2B type 1-N;Histone H2B type 1-H;Histone H2B type 2-F;Histone H2B type 1-C/E/F/G/I;Histone H2B type 1-D;Histone H2B type F-S;Histone H2B type 1-K;Histone H2B type 1-A	HIST1H2BL;HIST1H2BN;HIST1H2BM;HIST1H2BH;HIST2H2BF;HIST1H2BC;HIST1H2BD;H2BFS;HIST1H2BK;HIST1H2BA	262570000	217700000	237160000	335140000	324820000	303630000	496310000	526100000	504630000	144560000	118840000	367350000	287630000	898370000	757450000	AMGIMNSFVNDIFER;EIQTAVR;ESYSVYVYK;IASEASR;KESYSVYVYK;LLLPGELAK;QVHPDTGISSK
P62805	P62805	7	7	7	Histone H4	HIST1H4A	62573000	61997000	68234000	98909000	105960000	122340000	223270000	234120000	211980000	78815000	63219000	128360000	128080000	410860000	362820000	DAVTYTEHAK;DNIQGITK;DNIQGITKPAIR;ISGLIYEETR;TLYGFGG;TVTAMDVVYALK;VFLENVIR
Q16778;P33778;P23527;P06899;A0A2R8Y619;Q6DRA6;Q6DN03	Q16778;P33778;P23527;P06899	5;5;5;5;1;1;1	1;1;1;1;0;1;1	0;0;0;0;0;0;0	Histone H2B type 2-E;Histone H2B type 1-B;Histone H2B type 1-O;Histone H2B type 1-J	HIST2H2BE;HIST1H2BB;HIST1H2BO;HIST1H2BJ	0	0	0	0	0	0	0	0	0	0	0	0	0	0	0	AMGIMNSFVNDIFER;EIQTAVR;ESYSIYVYK;LLLPGELAK;QVHPDTGISSK
A0A087WXV4;P41235;A0A6E1WB48;Q14541	A0A087WXV4;P41235;A0A6E1WB48;Q14541	2;2;1;1	2;2;1;1	2;2;1;1	Hepatocyte nuclear factor 4-alpha;Hepatocyte nuclear factor 4-gamma	HNF4A;HNF4G	0	0	0	0	0	0	0	0	0	0	0	0	0	0	0	DVLLLGNDYIVPR;YIPAFCELPLDDQVALLR
Q13151	Q13151	15	15	15	Heterogeneous nuclear ribonucleoprotein A0	HNRNPA0	1.0144e+09	1.0112e+09	1132900000	1279700000	1267000000	1331200000	1287300000	1298800000	1192100000	2309200000	2268300000	2605100000	3.2876e+09	3.8389e+09	5.9746e+09	AEIIADK;AVPKEDIYSGGGGGGSR;CFGFVTYSNVEEADAAMAASPHAVDGNTVELK;CFGFVTYSNVEEADAAMAASPHAVDGNTVELKR;EDIYSGGGGGGSR;FHPIQGHR;GDVAEGDLIEHFSQFGTVEK;GFGFVYFQNHDAADK;GHFEAFGTLTDCVVVVNPQTK;KLFVGGLK;LFIGGLNVQTSESGLR;LFVGGLK;MENSQLCK;RGFGFVYFQNHDAADK;SGGGGGGGGSSWGGR
F8W6I7;P09651;F8VZ49;F8VTQ5;F8W646;F8VYN5	F8W6I7;P09651;F8VZ49;F8VTQ5	29;29;23;17;13;9	28;28;22;16;13;8	2;2;0;2;2;0	Heterogeneous nuclear ribonucleoprotein A1;Heterogeneous nuclear ribonucleoprotein A1, N-terminally processed	HNRNPA1	5216800000	4743400000	5039900000	5285100000	6.0435e+09	6.1097e+09	6.2173e+09	6.43e+09	6.2437e+09	5.9306e+09	5.8638e+09	5756600000	4996000000	5418500000	5721400000	DYFEQYGK;EDSQRPGAHLTVK;EDSQRPGAHLTVKK;EDTEEHHLR;EDTEEHHLRDYFEQYGK;EPEQLRK;GFAFVTFDDHDSVDK;GFAFVTFDDHDSVDKIVIQK;GFGFVTYATVEEVDAAMNAR;GFGFVTYATVEEVDAAMNARPHK;GGGFGGNDNFGR;IEVIEIMTDR;KLFIGGLSFETTDESLR;LFIGGLSFETTDESLR;NQGGYGGSSSSSSYGSGR;PGAHLTVK;QEMASASSSQR;RGFAFVTFDDHDSVDK;RGFAFVTFDDHDSVDKIVIQK;SESPKEPEQLR;SESPKEPEQLRK;SGSGNFGGGR;SHFEQWGTLTDCVVMR;SHFEQWGTLTDCVVMRDPNTK;SHFEQWGTLTDCVVMRDPNTKR;SSGPYGG…
P22626;A0A087WUI2	P22626;A0A087WUI2	33;26	33;26	32;25	Heterogeneous nuclear ribonucleoproteins A2/B1	HNRNPA2B1	8.4499e+09	8.3353e+09	9321100000	9499300000	10792000000	10498000000	10927000000	10807000000	11060000000	16526000000	15280000000	13253000000	11842000000	13498000000	12308000000	DYFEEYGK;DYFEEYGKIDTIEIITDR;EDTEEHHLR;EDTEEHHLRDYFEEYGK;EESGKPGAHVTVK;EESGKPGAHVTVKK;EKEQFRK;GFGDGYNGYGGGPGGGNFGGSPGYGGGR;GFGFVTFDDHDPVDK;GFGFVTFDDHDPVDKIVLQK;GFGFVTFSSMAEVDAAMAAR;GFGFVTFSSMAEVDAAMAARPHSIDGR;GGGGNFGPGPGSNFR;GGNFGFGDSR;GGSDGYGSGR;IDTIEIITDR;KLFIGGLSFETTEESLR;KLFVGGIKEDTEEHHLR;LFIGGLSFETTEESLR;LFVGGIKEDTEEHHLR;LTDCVVMR;LTDCVVMRDPASK;LTDCVVMRDPASKR;NMGGPYGGGNYGPGGSGGSGGYGGR;NYYEQWGK…
P51991;H7C1J8	P51991	27;3	25;3	25;3	Heterogeneous nuclear ribonucleoprotein A3	HNRNPA3	3.3662e+09	3.3345e+09	3.6112e+09	3.4554e+09	3.7382e+09	3.688e+09	3.9543e+09	3.8765e+09	3.6845e+09	3.8328e+09	3.9081e+09	4319300000	3.8165e+09	4987700000	4396600000	EDSVKPGAHLTVK;EDSVKPGAHLTVKK;EDTEEYNLR;EPEQLRK;GEEGHDPKEPEQLR;GEEGHDPKEPEQLRK;GFAFVTFDDHDTVDK;GFAFVTFDDHDTVDKIVVQK;GFGFVTYSCVEEVDAAMCAR;GFGFVTYSCVEEVDAAMCARPHK;GGNFGGGGGNFGR;IETIEVMEDR;IFVGGIKEDTEEYNLR;KIFVGGIKEDTEEYNLR;KLFIGGLSFETTDDSLR;KLFIGGLSFETTDDSLREHFEK;LFIGGLSFETTDDSLR;LFIGGLSFETTDDSLREHFEK;MEVKPPPGR;MEVKPPPGRPQPDSGR;PGAHLTVK;QEMQSAGSQR;RGEEGHDPKEPEQLR;RGFAFVTFDDHDTVDK;SSGSPYGGGYGSGGGSGGY…
D6R9P3;D6RD18;D6RBZ0;Q99729	D6R9P3;D6RD18;D6RBZ0;Q99729	14;14;14;13	14;14;14;13	14;14;14;13	Heterogeneous nuclear ribonucleoprotein A/B	HNRNPAB	810780000	914660000	909680000	683500000	780590000	757220000	794700000	829220000	823630000	1453200000	1454400000	912770000	777230000	619120000	638020000	DLKDYFTK;EVYQQQQYGSGGR;EYFGEFGEIEAIELPMDPK;FHTVSGSK;GFGFILFK;GFVFITFK;GFVFITFKEEEPVKK;IFVGGLNPEATEEK;KFHTVSGSK;MFVGGLSWDTSK;MFVGGLSWDTSKK;NEEDAGKMFVGGLSWDTSKK;RGFVFITFK;RGGHQNNYKPY
G3V4C1;B2R5W2;B4DY08;G3V4W0;G3V2D6;G3V5V7;G3V251;A0A0G2JNQ3;A0A0G2JPF8;O60812;G3V3K6;G3V5X6;B2RXH8;B7ZW38;P0DMR1;B4DSU6;G3V4M8;G3V2H6;B3KT61;E5RG71;Q86SE5	G3V4C1;B2R5W2;B4DY08;G3V4W0;G3V2D6;G3V5V7	21;21;19;19;13;12;9;9;9;9;9;9;9;9;9;8;6;5;1;1;1	21;21;19;19;13;12;9;9;9;9;9;9;9;9;9;8;6;5;1;1;1	1;1;1;1;1;0;1;0;0;0;1;1;0;0;0;0;0;0;0;0;0		HNRNPC	1196700000	1183900000	1367700000	1.0518e+09	1139700000	1152900000	997820000	1.0271e+09	1.0466e+09	1.9348e+09	1.9194e+09	1.5886e+09	1.5414e+09	1.8586e+09	1.484e+09	AAVAGEDGR;ASNVTNK;AVVPSKR;GDDLQAIK;GDDLQAIKK;GDDQLELIK;GDDQLELIKDDEK;GFAFVQYVNER;IVGCSVHK;KSDVEAIFSK;LKGDDLQAIK;LKGDDLQAIKK;MIAGQVLDINLAAEPK;MYSYPAR;NDKSEEEQSSSSVK;QKVDSLLENLEK;SAAEMYGSSFDLDYDFQR;SDVEAIFSK;VDSLLENLEK;VFIGNLNTLVVK;VPPPPPIAR
G3V2Q1;P07910;G3V576;G3V555;G3V575	G3V2Q1;P07910;G3V576;G3V555;G3V575	21;21;18;12;12	1;1;1;1;1	1;1;1;1;1	Heterogeneous nuclear ribonucleoproteins C1/C2	HNRNPC	0	0	0	0	0	0	0	0	0	0	0	0	0	0	0	AAVAGEDGR;ASNVTNK;AVVPSKR;GDDLQAIK;GDDLQAIKK;GDDQLELIK;GDDQLELIKDDEK;GFAFVQYVNER;IVGCSVHK;KSDVEAIFSK;LKGDDLQAIK;LKGDDLQAIKK;MIAGQVLDINLAAEPK;MYSYPAR;NDKSEEEQSSSSVK;QKVDSLLENLEK;SAAEMYGSVTEHPSPSPLLSSSFDLDYDFQR;SDVEAIFSK;VDSLLENLEK;VFIGNLNTLVVK;VPPPPPIAR
Q14103;H0Y8G5;H0YA96;D6RAF8;D6RD83;D6RF44;D6RBQ9	Q14103;H0Y8G5;H0YA96;D6RAF8	19;18;16;13;8;8;7	19;18;16;13;8;8;7	18;17;15;12;8;7;6	Heterogeneous nuclear ribonucleoprotein D0	HNRNPD	1.5218e+09	1.6475e+09	1.5723e+09	1.4584e+09	1.6661e+09	1.5607e+09	1.587e+09	1.8454e+09	1.6571e+09	2231700000	2.1203e+09	1441100000	1.8595e+09	1349900000	1358200000	DLKDYFSK;ESESVDKVMDQK;EYFGGFGEVESIELPMDNK;FGEVVDCTLK;GFCFITFK;GFCFITFKEEEPVK;GFCFITFKEEEPVKK;GFGFVLFK;HSEAATAQR;HSEAATAQREEWK;IDASKNEEDEGHSNSSPR;IFVGGLSPDTPEEK;IREYFGGFGEVESIELPMDNK;KYHNVGLSK;LDPITGR;MFIGGLSWDTTK;MFIGGLSWDTTKK;RGFCFITFK;YHNVGLSK
A0A087WU03	A0A087WU03	1	1	1		HNRNPDL	0	0	42855000	0	0	0	0	0	0	230470000	260460000	0	0	0	136890000	MEDMNEYSNIEEFAEGSK
A0A087WUK2;O14979	A0A087WUK2;O14979	18;18	17;17	17;17	Heterogeneous nuclear ribonucleoprotein D-like	HNRNPDL	702550000	754380000	878100000	694880000	775880000	769530000	782150000	787220000	808440000	674310000	607660000	634910000	905250000	525710000	979950000	DLTEYLSR;EYFGAFGEIENIELPMDTK;GFCFITYTDEEPVK;GFCFITYTDEEPVKK;GFGFVLFK;HVTAQQPSR;KDLTEYLSR;KVFVGGLSPDTSEEQIK;MFIGGLSWDTSK;MFIGGLSWDTSKK;QLAPLLPSLAPSSAR;RGFCFITYTDEEPVK;RGFCFITYTDEEPVKK;SAAAAAATR;TDPVTGR;VFVGGLSPDTSEEQIK;VFVGGLSPDTSEEQIKEYFGAFGEIENIELPMDTK;YHQIGSGK
P52597;A0A1B0GW42	P52597	14;3	12;3	12;3	Heterogeneous nuclear ribonucleoprotein F;Heterogeneous nuclear ribonucleoprotein F, N-terminally processed	HNRNPF	207770000	199940000	281050000	200810000	175410000	206230000	195580000	206400000	211390000	117780000	80969000	26310000	53379000	53049000	115770000	ATENDIYNFFSPLNPVR;DLSYCLSGMYDHR;EEIVQFFSGLEIVPNGITLPVDPEGK;FMSVQRPGPYDRPGTAR;HSGPNSADSANDGFVR;ITGEAFVQFASQELAEK;MLGPEGGEGFVVK;PGPYDRPGTAR;QSGEAFVELGSEDDVK;RYIGIVK;TEMDWVLK;VHIEIGPDGR;VTGEADVEFATHEEAVAAMSK;YGDSEFTVQSTTGHCVHMR
P31943;G8JLB6;E9PCY7;D6RBM0;H0YB39;E7EN40;E5RGV0;D6RIU0;H0YBD7;D6RFM3;D6RIT2;D6RAM1;D6RJ04;D6RIH9;D6RDU3;D6R9T0;E7EQJ0;D6RDL0;H0YBG7;E5RGH4;D6RF17;H0YAQ2;E5RJ94	P31943;G8JLB6;E9PCY7;D6RBM0;H0YB39;E7EN40;E5RGV0;D6RIU0	22;22;21;16;12;12;11;11;10;10;10;9;9;9;9;9;8;6;5;5;4;3;2	22;22;21;16;12;12;11;11;10;10;10;9;9;9;9;9;8;6;5;5;4;3;2	8;8;7;5;3;3;2;5;2;5;5;4;4;4;4;4;4;3;2;2;1;1;0	Heterogeneous nuclear ribonucleoprotein H;Heterogeneous nuclear ribonucleoprotein H, N-terminally processed	HNRNPH1	3.3691e+09	3.5502e+09	3.629e+09	3.873e+09	4.0281e+09	4.1869e+09	4.1039e+09	3.8836e+09	3.8576e+09	5357600000	5100200000	5385600000	4530900000	3.9869e+09	3.7178e+09	ATENDIYNFFSPLNPVR;DLNYCFSGMSDHR;EEIVQFFSGLEIVPNGITLPVDFQGR;EGRPSGEAFVELESEDEVK;GLPFGCSK;GLPWSCSADEVQR;HTGPNSPDTANDGFVR;IQNGAQGIR;KLMAMQR;KLMAMQRPGPYDR;LMAMQRPGPYDR;MLGTEGGEGFVVK;MMLGTEGGEGFVVK;PSGEAFVELESEDEVK;SNNVEMDWVLK;STGEAFVQFASQEIAEK;THYDPPR;THYDPPRK;VHIEIGPDGR;VTGEADVEFATHEDAVAAMSK;YGDGGSTFQSTTGHCVHMR;YVELFLNSTAGASGGAYEHR
P55795	P55795	20	10	10	Heterogeneous nuclear ribonucleoprotein H2	HNRNPH2	554230000	554430000	616660000	490700000	457590000	517630000	510590000	497510000	489580000	933110000	973210000	689110000	620270000	571610000	588000000	ATENDIYNFFSPLNPMR;DLNYCFSGMSDHR;EEIVQFFSGLEIVPNGMTLPVDFQGR;EGRPSGEAFVELESEEEVK;GLPFGCSK;GLPWSCSADEVMR;HTGPNSPDTANDGFVR;IQNGTSGIR;KLMAMQR;KLMAMQRPGPYDR;LMAMQRPGPYDR;MMLSTEGR;PSGEAFVELESEEEVK;SNSVEMDWVLK;STGEAFVQFASQEIAEK;THYDPPR;THYDPPRK;VHIEIGPDGR;VTGEADVEFATHEDAVAAMAK;YGDGGSSFQSTTGHCVHMR
P31942	P31942	17	16	16	Heterogeneous nuclear ribonucleoprotein H3	HNRNPH3	745520000	759640000	879640000	804310000	793910000	821190000	759940000	727990000	706430000	2.0605e+09	1.7174e+09	1328000000	1375100000	1.4749e+09	925340000	ATENDIANFFSPLNPIR;ATGEADVEFVTHEDAVAAMSK;DGMDNQGGYGSVGR;EEIVQFFQGLEIVPNGITLTMDYQGR;EIAENALGK;GFYDPPRR;GGGGSGGYYGQGGMSGGGWR;GLPFGCSK;GMGGHGYGGAGDASSGFHGGHFVHMR;HNGPNDASDGTVR;LLGQRPGPYDR;LLGQRPGPYDRPIGGR;MGMGNNYSGGYGTPDGLGGYGR;PGPYDRPIGGR;STGEAFVQFASK;VHIDIGADGR;YIELFLNSTPGGGSGMGGSGMGGYGR
P61978;S4R457;S4R359	P61978	23;5;4	23;5;4	5;0;3	Heterogeneous nuclear ribonucleoprotein K	HNRNPK	384110000	384650000	390800000	430780000	495770000	484060000	410240000	414420000	419820000	425970000	391170000	426070000	447610000	523830000	446760000	DLAGSIIGK;DYDDMSPR;ENTQTTIK;GGDLMAYDR;GSDFDCELR;GSYGDLGGPIITTQVTIPK;HESGASIK;IDEPLEGSEDR;IILDLISESPIK;IIPTLEEGLQLPSPTATSQLPLESDAVECLNYQHYK;IITITGTQDQIQNAQYLLQNSVK;ILSISADIETIGEILK;ILSISADIETIGEILKK;LFQECCPHSTDR;LLIHQSLAGGIIGVK;METEQPEETFPNTETNGEFGK;NAGAVIGK;NLPLPPPPPPR;NTDEMVELR;RPAEDMEEEQAFK;RPAEDMEEEQAFKR;TDYNASVSVPDSSGPER;VVLIGGKPDR
Q5T6W2	Q5T6W2	19	1	1		HNRNPK	0	0	0	0	0	0	0	0	0	0	0	0	0	0	0	DYDDMSPR;ENTQTTIK;GGDLMAYDR;GSDFDCELR;GSYGDLGGPIITTQVTIPK;IILDLISESPIK;IIPTLEEYQHYK;ILSISADIETIGEILK;ILSISADIETIGEILKK;LFQECCPHSTDR;LLIHQSLAGGIIGVK;METEQPEETFPNTETNGEFGK;NAGAVIGK;NLPLPPPPPPR;NTDEMVELR;RPAEDMEEEQAFK;RPAEDMEEEQAFKR;TDYNASVSVPDSSGPER;VVLIGGKPDR
P14866	P14866	27	27	5	Heterogeneous nuclear ribonucleoprotein L	HNRNPL	937300000	894160000	1.0175e+09	907590000	1.0075e+09	1.0033e+09	870860000	834520000	826710000	1.7214e+09	1.6792e+09	1289200000	1231700000	1.5769e+09	977510000	AITHLNNNFMFGQK;ASLNGADIYSGCCTLK;FSTPEQAAK;IEYAKPTR;ISRPGDSDDSR;LCFSTAQHAS;LKTDNAGDQHGGGGGGGGGAGAAGGGGGGENYDDPHK;LNVCVSK;MAAAGGGGGGGR;MGPPVGGHR;NDQDTWDYTNPNLSGQGDPGSNPNK;NDQDTWDYTNPNLSGQGDPGSNPNKR;NGVQAMVEFDSVQSAQR;NPNGPYPYTLK;QALVEFEDVLGACNAVNYAADNQIYIAGHPAFVNYSTSQK;QPAIMPGQSYGLEDGSCSYK;QPAIMPGQSYGLEDGSCSYKDFSESR;RMGPPVGGHR;SDALETLGFLNHYQMK;SKPGAAMVEMADGYAVDR;SSSGLLEWESK;TDNAGDQHGGGGGGGGGAGAAGGGG…
M0QZM1	M0QZM1	27	1	1		HNRNPM	0	0	0	0	0	0	0	0	0	0	0	0	0	0	0	ADILEDKDGK;EVFSMAGVVVR;FGSGMNMGR;GDFFPPERPQQLPHGLGGIGMGLGPGGQPIDANHLNK;GIGMGNIGPAGMGMEGIGFGINK;IGSGVER;INGGGGGSVPGIER;LGGAGMER;LKEVFSMAGVVVR;MAAPIDR;MATGLER;MGAGLGHGMDR;MGAGMGFGLER;MGANNLER;MGANSLER;MGGMEGPFGGGMENMGR;MGLSMER;MGLVMDR;MGPAIER;MGPAMGPALGAGIER;MGPGIDR;MGPLGLDHMASSIER;MGPVMDR;MGSGVER;MVPAGMGAGLER;VGQTIER;VGSEIER
P52272;A0A087X0X3;M0R019;M0R2T0;M0R2I7;M0R0N3;M0QYQ7;M0QY96;M0R0Y6;M0QYL3	P52272;A0A087X0X3	48;47;19;19;17;14;12;7;6;4	48;47;19;19;17;14;12;7;6;4	22;21;14;13;5;10;9;5;6;1	Heterogeneous nuclear ribonucleoprotein M	HNRNPM	421030000	419040000	442570000	490880000	527960000	528000000	473320000	461420000	458310000	728610000	737670000	748270000	715330000	781220000	639330000	AAEVLNK;AAGVEAAAEVAATEIK;AAGVEAAAEVAATEIKMEEESGAPGVPSGNGAPGPK;ACQIFVR;ADILEDKDGK;AFITNIPFDVK;DKFNECGHVLYADIK;EVFSMAGVVVR;FEPYANPTK;FEPYANPTKR;FESPEVAER;FGSGMNMGR;FNECGHVLYADIK;GCAVVEFK;GDFFPPERPQQLPHGLGGIGMGLGPGGQPIDANHLNK;GIGMGNIGPAGMGMEGIGFGINK;GNFGGSFAGSFGGAGGHAPGVAR;IGSGVER;INEILSNALK;KAAEVLNK;KACQIFVR;LGGAGMER;LGSTVFVANLDYK;LKEVFSMAGVVVR;MAAPIDR;MATGLER;MEEESGAPGVPSGNGAPGPK;MGAGLGHGMDR;MGAGM…
O43390;B4DT28;A0A286YEZ8	O43390;B4DT28	31;23;4	23;17;4	23;17;4	Heterogeneous nuclear ribonucleoprotein R	HNRNPR	359420000	357360000	375580000	496400000	523870000	526010000	494230000	487460000	487870000	445820000	430200000	472250000	499540000	457430000	581720000	ADGYNQPDSK;AGPIWDLR;ANQVNGNAVQLK;DLYEDELVPLFEK;DYAFVHFEDR;EAAQEAVK;EFNEEGALSVLQQFK;EIEGEEIEIVLAKPPDK;EIEGEEIEIVLAKPPDKK;ENILEEFSK;ESDLSHVQNK;GFCFLEYEDHK;GYAFITFCGK;HLGVCISVANNR;KADGYNQPDSK;KYGGPPPDSVYSGVQPGIGTEVFVGK;LCDSYEIRPGK;LFVGSIPK;LKDYAFVHFEDR;LMMDPLSGQNR;NLATTVTEEILEK;SAFLCGVMK;SFSEFGK;STAYEDYYYHPPPR;TGYTLDVTTGQR;TKENILEEFSK;TLIEAGLPQK;VQESTKGPDEAK;VTEGLVDVILYHQPDDK;VWGNVVTVEWADPVEEPDPEVMA…
Q00839;A0A1W2PPS1;A0A1X7SBS1;A0A1W2PP35;A0A1W2PPH7;A0A1W2PPL4;A0A1W2PQL0;A0A1W2PP34;A0A1W2PQ74;A0A1W2PRZ7;A0A1W2PQD4;A0A1W2PRI6;A0A1W2PPE9;A0A1W2PNG3;A0A1W2PP22;A0A087WZF3;A0A087WVI9	Q00839;A0A1W2PPS1;A0A1X7SBS1;A0A1W2PP35;A0A1W2PPH7;A0A1W2PPL4;A0A1W2PQL0;A0A1W2PP34;A0A1W2PQ74	48;41;40;36;32;32;30;30;25;22;21;8;3;3;1;1;1	48;41;40;36;32;32;30;30;25;22;21;8;3;3;1;1;1	13;8;8;1;0;0;0;0;0;0;0;2;0;0;1;0;0	Heterogeneous nuclear ribonucleoprotein U	HNRNPU	2.0077e+09	2.0509e+09	2171900000	2581300000	2791700000	2823200000	2414400000	2495600000	2330500000	3.2675e+09	3.4245e+09	3.6229e+09	3.3356e+09	3.8992e+09	2811100000	AEGGGGGGRPGAPAAGDGK;AEGGGGGGRPGAPAAGDGKTEQK;APQCLGK;ASYGVSK;AVVVCPK;DCEVVMMIGLPGAGK;DIDIHEVR;DLPEHAVLK;DRLSASSLTMESFAFLWAGGR;EKPYFPIPEEYTFIQNVPLEDR;EVLAGRPLFPHVLCHNCAVEFNFGQK;FDENDVITCFANFESDEVELSYAK;FIEIAAR;GNFTLPEVAECFDEITYVELQK;GNFTLPEVAECFDEITYVELQKEEAQK;GYFEYIEENK;GYFEYIEENKYSR;HAAENPGK;KAEGGGGGGRPGAPAAGDGK;KALPPEK;KAVVVCPK;KDCEVVMMIGLPGAGK;KMCLFAGFQR;LLEQYKEESK;LLEQYKEESKK;LNTLLQR;LQAALDDEE…
Q9BUJ2;A0A0A0MRA5;B7Z4B8;M0R3F1;M0QYZ0;M0R0K8;M0QYI8;M0QZV6;M0R203;M0QYM5;M0R247;A0A087X1I2	Q9BUJ2;A0A0A0MRA5;B7Z4B8;M0R3F1;M0QYZ0	34;32;32;28;19;7;7;6;5;3;2;2	34;32;32;28;19;7;7;6;5;3;2;2	34;32;32;28;19;7;7;6;5;3;2;2	Heterogeneous nuclear ribonucleoprotein U-like protein 1	HNRNPUL1	834320000	839560000	896440000	929180000	969620000	987340000	858650000	820040000	839400000	1.6059e+09	1.7196e+09	1.7792e+09	1.5469e+09	2.0141e+09	1.575e+09	AECEILMMVGLPAAGK;AEPYCSVLPGFTFIQHLPLSER;AIVICPTDEDLK;AIVICPTDEDLKDR;APQQQPPPQQPPPPQPPPQQPPPPPSYSPAR;DVPDHAVLEMK;EALGGQALYPHVLVK;FAENDVIGCFADFECGNDVELSFTK;FENYGDK;GYFEHREDR;HLPSTEPDPHVVR;IGWSLDSCSTQLGEEPFSYGYGGTGK;INEEISVK;KAIVICPTDEDLKDR;KRPYEENR;KYNILGTNAIMDK;LIQIAAR;LQAALEAEEPDDER;MRPFEGFQR;NCAVEFNFGQR;NPPGASTYNK;NYILDQTNVYGSAQR;PFEGFQR;QENESGYER;QGAPTSFLPPEASQLKPDR;QNQFYDTQVIK;RPLEMEQQQAYRPEMK…
Q1KMD3;H3BQZ7	Q1KMD3;H3BQZ7	28;26	28;26	28;26	Heterogeneous nuclear ribonucleoprotein U-like protein 2	HNRNPUL2;HNRNPUL2-BSCL2	123260000	117280000	135870000	180290000	189160000	201910000	165560000	175950000	150650000	231260000	200510000	247220000	168230000	237410000	155930000	ALLPHVLCK;ANFSLPEK;CDYMDEVTYGELEKEEAQPIVTK;DWQSYYYHHPQDR;EEAQPIVTK;EEPFFPPPEEFVFIHAVPVEER;EGCTEVSLLR;EVEGDDVPESIMLEMK;FPTLWSGAR;GLEEPEMDPK;GQGYVGGQR;KVVVVVPNEEDWK;KVVVVVPNEEDWKK;LVQIASR;NCVVELNFGQK;NFILDQCNVYNSGQR;NGEDLGVAFWISK;NYYGYQGYR;PQLGEDEFSYGFDGR;SGDETPGSEVPGDK;SRDLLVQQASQCLSK;TIEECEVILMVGLPGSGK;VGWSVDFSRPQLGEDEFSYGFDGR;VTQNLPMK;VVVVVPNEEDWK;VVVVVPNEEDWKK;YGGQPLFSEK;YNVLGAETVLNQMR
B0QZK4;Q5SWC8;Q5SSJ5	B0QZK4;Q5SWC8;Q5SSJ5	2;2;2	2;2;2	2;2;2	Heterochromatin protein 1-binding protein 3	HP1BP3	0	0	0	0	0	0	0	0	0	0	0	0	0	0	0	LEDVLPLAFTR;TIPSWATLSASQLAR
D6RCD0;Q8NBQ5	D6RCD0;Q8NBQ5	9;9	9;9	9;9	Estradiol 17-beta-dehydrogenase 11	HSD17B11	60603000	62664000	59182000	36467000	43092000	0	42363000	39424000	29781000	0	0	0	0	0	0	FAAVGFHK;FDAVIGYK;HGLEETAAK;LMHGILTEQK;LVLWDINK;MIFIPSSIAFLTTLER;NPSTSLGPTLEPEEVVNR;TLTDELAALQITGVK;TTCLCPNFVNTGFIK
P51659;A0A2R8YD50;E7ER27;E7ET17;A0A2R8Y7L2;E7EPL9;A0A2R8YDT8;A0A2R8YF45;A0A2R8YEG2;A0A2R8Y7W2;A0A2R8YF39	P51659;A0A2R8YD50;E7ER27;E7ET17;A0A2R8Y7L2;E7EPL9	28;27;20;19;18;14;10;9;2;2;1	28;27;20;19;18;14;10;9;2;2;1	28;27;20;19;18;14;10;9;2;2;1	Peroxisomal multifunctional enzyme type 2;(3R)-hydroxyacyl-CoA dehydrogenase;Enoyl-CoA hydratase 2	HSD17B4	4331700	5928500	9914300	147450000	155330000	149240000	156640000	155290000	160580000	0	0	103740000	124110000	186150000	140850000	AAWEHMK;ATSTATSGFAGAIGQK;AVANYDSVEEGEK;AYALAFAER;CEAVVADVLDK;DIGPEVVK;FAKPVYPGQTLQTEMWK;FIYEGSSDFSCLPTFGVIIGQK;GAADTTIILSDEDFMEVVLGK;GALVVVNDLGGDFK;GNIMLSQK;GSFQVTR;ICDFENASKPQSIQESTGSIIEVLSK;IDSEGGVSANHTSR;IDVVVNNAGILR;IIMTSSASGIYGNFGQANYSAAK;ISDEDWDIIHR;LGLLGLANSLAIEGR;LQSTFVFEEIGR;LQSTFVFEEIGRR;NHPMTPEAVK;SMMGGGLAEIPGLSINFAK;TALDAFGR;TLGAIVR;VAVAIPNRPPDAVLTDTTSLNQAALYR;VLHGEQYLELYKPLPR;VLQQFAD…
P07900;G3V2J8;Q58FG0;Q14568	P07900	49;12;7;7	32;6;4;2	31;6;4;2	Heat shock protein HSP 90-alpha	HSP90AA1	519780000	538800000	566510000	712730000	759310000	777980000	690050000	692890000	694780000	0	0	0	0	0	0	ADLINNLGTIAK;ALLFVPR;APFDLFENR;CLELFTELAEDK;CLELFTELAEDKENYK;CLELFTELAEDKENYKK;DNSTMGYMAAK;DQVANSAFVER;EDQTEYLEER;EDQTEYLEERR;EGLELPEDEEEK;EGLELPEDEEEKK;EGLELPEDEEEKKK;EKYIDQEELNK;ELHINLIPNK;ELHINLIPNKQDR;ELISNSSDALDK;ELISNSSDALDKIR;EMLQQSK;FYEQFSK;GVVDSEDLPLNISR;HFSVEGQLEFR;HGLEVIYMIEPIDEYCVQQLK;HIYYITGETK;HLEINPDHSIIETLR;HNDDEQYAWESSAGGSFTVR;HSQFIGYPITLFVEK;IRYESLTDPSK;KHGLEVIYMIEPIDEYCVQQLK;KH…
Q58FG1	Q58FG1	3	1	1	Putative heat shock protein HSP 90-alpha A4	HSP90AA4P	0	0	0	0	0	0	0	0	0	0	0	0	0	0	0	HFSVEGQLEFR;STYGWTANMER;TLVSVTK
P08238;Q58FF7	P08238	55;21	55;21	33;9	Heat shock protein HSP 90-beta	HSP90AB1	2.9954e+09	3.0843e+09	3.184e+09	2677700000	2.945e+09	2879500000	2677100000	2742600000	2680600000	24435000	27009000	6717400	21737000	23091000	12747000	ADHGEPIGR;ADLINNLGTIAK;AKFENLCK;ALLFIPR;APFDLFENK;APFDLFENKK;CLELFSELAEDK;CLELFSELAEDKENYK;CLELFSELAEDKENYKK;DLVVLLFETALLSSGFSLEDPQTHSNR;DNSTMGYMMAK;EDQTEYLEER;EDQTEYLEERR;EGLELPEDEEEK;EGLELPEDEEEKK;EGLELPEDEEEKKK;EKYIDQEELNK;ELISNASDALDK;ELISNASDALDKIR;ELISNASDALDKIRYESLTDPSK;ELKIDIIPNPQER;EMLQQSK;EQVANSAFVER;FYEAFSK;GFEVVYMTEPIDEYCVQQLK;GVVDSEDLPLNISR;HFSVEGQLEFR;HLEINPDHPIVETLR;HNDDEQYAWESSAGG…
Q58FF8	Q58FF8	10	1	1	Putative heat shock protein HSP 90-beta 2	HSP90AB2P	447670000	491130000	163150000	176140000	186930000	180390000	222100000	474090000	450820000	0	0	0	0	0	0	ADLINNLGTIAK;AKFENLCK;EKYIDQEELNK;HSQFLGYPITLYLEK;IRYESLTDPSK;SIYYITGESK;SLVSVTK;YESLTDPSK;YESLTDPSKLDSGK;YIDQEELNK
Q58FF6	Q58FF6	7	1	1	Putative heat shock protein HSP 90-beta 4	HSP90AB4P	0	0	0	0	0	0	0	0	0	0	0	0	0	0	0	EDQTEYLEER;EGLELPEDEEEK;EGLELPEDEEEKK;IRYESLTDPSK;SLIINTFYSNK;VILHLKEDQTEYLEER;YESLTDPSK
P14625;Q96GW1;A0A1W2PRR1;Q58FF3;H0YIV0;F8W026	P14625	24;10;10;5;4;3	22;8;8;5;4;1	22;8;8;5;4;1	Endoplasmin	HSP90B1	86439000	78695000	82602000	61182000	73837000	75128000	68366000	67712000	66532000	31787000	68983000	47822000	57665000	78612000	61282000	AQAYQTGK;DISTNYYASQK;EAESSPFVER;EEASDYLELDTIK;EEEAIQLDGLNASQIR;EFEPLLNWMK;EFGTNIK;ELISNASDALDK;ELISNASDALDKIR;ETLQQHK;FAFQAEVNR;FQSSHHPTDITSLDQYVER;GVVDSDDLPLNVSR;LGVIEDHSNR;LIINSLYK;LISLTDENALSGNEELTVK;LSLNIDPDAK;NLLHVTDTGVGMTR;SGTSEFLNK;SILFVPTSAPR;TFEINPR;VFITDDFHDMMPK;YNDTFWK;YSQFINFPIYVWSSK
A0A0G2JIW1;P0DMV9;P0DMV8;V9GZ37	A0A0G2JIW1;P0DMV9;P0DMV8;V9GZ37	10;10;10;6	8;8;8;5	2;2;2;1	Heat shock 70 kDa protein 1B;Heat shock 70 kDa protein 1A	HSPA1B;HSPA1A	17233000	17407000	17581000	13230000	0	15976000	0	0	0	0	0	0	0	0	0	AQIHDLVLVGGSTR;DAGVIAGLNVLR;FEELCSDLFR;FGDPVVQSDMK;IINEPTAAAIAYGLDR;ITITNDK;NALESYAFNMK;STLEPVEK;TTPSYVAFTDTER;YKAEDEVQR
A0A087WTS8;A0A087WYC1;P34932;D6RJ96;E9PDE8;O95757	A0A087WTS8;A0A087WYC1;P34932	10;10;10;1;1;1	10;10;10;1;1;1	10;10;10;1;1;1	Heat shock 70 kDa protein 4	HSPA4	33469000	31672000	35681000	24093000	24321000	23577000	24481000	25520000	28731000	0	0	0	0	0	0	AFSDPFVEAEK;EFSITDVVPYPISLR;ELSTTLNADEAVTR;KFDEVLVNHFCEEFGK;LKETAESVLK;LMNETTAVALAYGIYK;NFTTEQVTAMLLSK;QDLPALEEKPR;SVMDATQIAGLNCLR;VLATAFDTTLGGR
P11021	P11021	23	22	22	78 kDa glucose-regulated protein	HSPA5	101060000	99141000	100270000	51185000	53023000	60471000	51937000	55725000	53121000	84514000	70100000	36646000	20350000	0	41021000	ALSSQHQAR;DAGTIAGLNVMR;DNHLLGTFDLTGIPPAPR;ELEEIVQPIISK;FEELNMDLFR;IEIESFYEGEDFSETLTR;IEWLESHQDADIEDFK;IINEPTAAAIAYGLDK;IINEPTAAAIAYGLDKR;ITITNDQNR;ITPSYVAFTPEGER;NELESYAYSLK;NQLTSNPENTVFDAK;NTVVPTKK;SDIDEIVLVGGSTR;SQIFSTASDNQPTVTIK;STMKPVQK;TFAPEEISAMVLTK;TKPYIQVDIGGGQTK;TWNDPSVQQDIK;VLEDSDLKK;VTHAVVTVPAYFNDAQR;VYEGERPLTK
P17066;P48741	P17066;P48741	7;4	1;1	1;1	Heat shock 70 kDa protein 6;Putative heat shock 70 kDa protein 7	HSPA6;HSPA7	0	0	0	0	0	0	0	0	0	0	0	0	0	0	0	FEELCSDLFR;IINEPTAAAIAYGLDR;ITITNDK;LLQDFFNGK;STLEPVEK;TTPSYVAFTDTER;VEILANDQGNR
P11142;E9PKE3;E9PNE6;E9PN89;A8K7Q2;E9PLF4;E9PQQ4;E9PQK7;E9PK54;E9PPY6;E9PI65;P54652;E9PS65;E9PN25;E9PM13	P11142;E9PKE3;E9PNE6;E9PN89;A8K7Q2	28;27;19;16;14;12;11;11;11;9;9;9;8;7;6	28;27;19;16;14;12;11;11;11;9;9;9;8;7;6	24;23;16;14;12;10;10;10;10;8;7;5;7;6;5	Heat shock cognate 71 kDa protein	HSPA8	389410000	382550000	423740000	314840000	327020000	342000000	263970000	262890000	260630000	212290000	181720000	153290000	163530000	197420000	151720000	ARFEELNADLFR;CNEIINWLDK;DAGTIAGLNVLR;DNNLLGK;EEFEHQQK;EIAEAYLGK;FDDAVVQSDMK;FEELNADLFR;GPAVGIDLGTTYSCVGVFQHGK;HWPFMVVNDAGRPK;IINEPTAAAIAYGLDK;IINEPTAAAIAYGLDKK;ITITNDK;LLQDFFNGK;MKEIAEAYLGK;MVNHFIAEFK;NQTAEKEEFEHQQK;NQVAMNPTNTVFDAK;NSLESYAFNMK;QTQTFTTYSDNQPGVLIQVYEGER;RFDDAVVQSDMK;SFYPEEVSSMVLTK;SINPDEAVAYGAAVQAAILSGDK;SQIHDIVLVGGSTR;STAGDTHLGGEDFDNR;TTPSYVAFTDTER;TVTNAVVTVPAYFNDSQR;VCNPIITK
P38646;A0A3B3ITI4;D6RJI2;D6RA73;H0YBG6;H0Y8S0	P38646	24;7;6;4;3;2	24;7;6;4;3;2	24;7;6;4;3;2	Stress-70 protein, mitochondrial	HSPA9	146380000	166840000	165670000	33755000	37173000	32206000	43398000	45944000	52090000	92207000	87527000	24576000	15664000	20025000	18824000	AMQDAEVSK;AQFEGIVTDLIR;ASNGDAWVEAHGK;DAGQISGLNVLR;EQQIVIQSSGGLSK;ERVEAVNMAEGIIHDTETK;LFEMAYK;LKEEISK;LLGQFTLIGIPPAPR;LVGMPAK;LYSPSQIGAFVLMK;MEEFKDQLPADECNK;MKETAENYLGHTAK;NAVITVPAYFNDSQR;QAASSLQQASLK;QAVTNPNNTFYATK;RYDDPEVQK;SDIGEVILVGGMTR;STNGDTFLGGEDFDQALLR;TTPSVVAFTADGER;VEAVNMAEGIIHDTETK;VINEPTAAALAYGLDK;VLENAEGAR;VQQTVQDLFGR
P04792;F8WE04;C9J3N8	P04792;F8WE04	8;5;1	8;5;1	8;5;1	Heat shock protein beta-1	HSPB1	27519000	23534000	25757000	95454000	114300000	121330000	99113000	91075000	101300000	0	0	40896000	50599000	23485000	64443000	DGVVEITGK;GPSWDPFR;LATQSNEITIPVTFESR;LFDQAFGLPR;QLSSGVSEIR;TKDGVVEITGK;VPFSLLR;VSLDVNHFAPDELTVK
P10809;E7ESH4;E7EXB4;C9JL25;C9JL19;C9JCQ4;C9J0S9	P10809	25;8;7;3;2;2;1	25;8;7;3;2;2;1	25;8;7;3;2;2;1	60 kDa heat shock protein, mitochondrial	HSPD1	109160000	102090000	117810000	87924000	79944000	86440000	70557000	76109000	72731000	49144000	59674000	49117000	27953000	75664000	42352000	AAVEEGIVLGGGCALLR;ALMLQGVDLLADAVAVTMGPK;APGFGDNRK;CEFQDAYVLLSEK;CIPALDSLTPANEDQK;EIGNIISDAMK;GANPVEIR;GIIDPTK;GVMLAVDAVIAELKK;GYISPYFINTSK;IGIEIIK;IPAMTIAK;ISSIQSIVPALEIANAHR;KPLVIIAEDVDGEALSTLVLNR;LSDGVAVLK;LVQDVANNTNEEAGDGTTTATVLAR;NAGVEGSLIVEK;TALLDAAGVASLLTTAEVVVTEIPK;TALLDAAGVASLLTTAEVVVTEIPKEEK;TLNDELEIIEGMK;TVIIEQSWGSPK;VGEVIVTK;VGGTSDVEVNEK;VGLQVVAVK;VTDALNATR
E9PJ21;A0A087WWI4;K7EQK2;A0A087X054;A0A494C039;Q9Y4L1;J3KTF1	E9PJ21;A0A087WWI4;K7EQK2;A0A087X054;A0A494C039;Q9Y4L1;J3KTF1	2;2;2;2;2;2;1	2;2;2;2;2;2;1	2;2;2;2;2;2;1	Hypoxia up-regulated protein 1	HYOU1	0	9591100	8710100	0	0	0	0	0	8063200	0	0	0	0	0	0	VLQLINDNTATALSYGVFR;VQEVLLK
P41252;A0A0A0MSX9;J3KR24;Q5TCD1;Q5TCC6;Q5TCC9	P41252;A0A0A0MSX9;J3KR24	35;33;32;6;4;1	35;33;32;6;4;1	35;33;32;6;4;1	Isoleucine--tRNA ligase, cytoplasmic	IARS	54153000	50921000	54078000	43827000	45547000	41666000	40678000	38824000	42335000	0	0	0	0	0	0	APLKPYPVSPSDK;AVPSWFVR;CNLVPTDEITVYYK;DVLLPWYNAYR;EFEDAFPADFIAEGIDQTR;EIVVIHQDPEALK;ESPNITDR;ESVDHLTIPSR;FGWDCHGLPVEYEIDK;FLIQNVLR;FVDILTNWYVR;GSELEITLTR;LFLNETQTQEITEDIPVK;LLILMEAR;LMAPYTPFLTELMYQNLK;LRAEPDHMVLGK;LYLINSPVVR;LYTVVPR;MLQQVPENINFPAEEEK;NNDLCYWVPELVR;NTELAVFHDETEIQNQTDLLSLSGK;NVIVNGLVLASDGQK;QLSSEELEQFQK;SDTPLIYK;SEGTYLNSVIESHTEFIFTTIK;SVVTSIFGVK;TGTIVVEGHELHDEDIR;TVYVSVLPTTADF;VCMD…
Q9NSE4	Q9NSE4	9	9	9	Isoleucine--tRNA ligase, mitochondrial	IARS2	14297000	13965000	17269000	0	0	0	0	11741000	14948000	0	0	0	0	0	0	ASPLLPANHVTMAK;AVLEEGTDVVIK;ELSNFYFSIIK;FLINLEGGDIR;FPLLKPSPK;LVEQHGSDIWWTLPPEQLLPK;QWFINITDIK;SCQTALVEILDVIVR;TALAEAELEYNPEHVSR
P05362	P05362	1	1	1	Intercellular adhesion molecule 1	ICAM1	0	0	0	0	0	0	0	0	0	0	0	0	0	0	0	VELAPLPSWQPVGK
O75874;C9J4N6	O75874	3;1	2;0	2;0	Isocitrate dehydrogenase [NADP] cytoplasmic	IDH1	25230000	25551000	26047000	0	0	0	0	0	0	0	0	0	0	0	0	GQETSTNPIASIFAWTR;NILGGTVFR;TVEAEAAHGTVTR
P48735;H0YL11	P48735;H0YL11	16;8	16;8	15;8	Isocitrate dehydrogenase [NADP], mitochondrial	IDH2	53539000	48654000	59477000	11046000	15429000	7988800	14861000	22370000	19976000	0	0	0	0	0	0	ATDFVADR;CATITPDEAR;DIFQEIFDK;DLAGCIHGLSNVK;FAQMLEK;FKDIFQEIFDK;IIWQFIK;LDGNQDLIR;LIDDMVAQVLK;LILPHVDIQLK;LNEHFLNTTDFLDTIK;LVPGWTKPITIGR;NILGGTVFR;SSGGFVWACK;TIEAEAAHGTVTR;YFDLGLPNR
A0A087WZN1;O43837;A0A087X2E5;A0A0D9SG66	A0A087WZN1;O43837;A0A087X2E5	10;10;9;3	10;10;9;3	10;10;9;3	Isocitrate dehydrogenase [NAD] subunit, mitochondrial;Isocitrate dehydrogenase [NAD] subunit beta, mitochondrial	IDH3B	26115000	31577000	28181000	0	0	0	0	24339000	0	0	0	0	0	0	0	EQTEGEYSSLEHESAR;FAFDYATK;HNNLDLVIIR;HPFAQAVGR;KLDLFANVVHVK;LDLFANVVHVK;LGDGLFLQCCEEVAELYPK;NIANPTAMLLSASNMLR;SVIGHLQTK;VEGSFPVTMLPGDGVGPELMHAVK
H7C1W2;E9PF84;G5E9Q7;E7EQB8;P51553;H0Y5Q7	H7C1W2;E9PF84;G5E9Q7;E7EQB8;P51553;H0Y5Q7	2;2;2;2;2;1	2;2;2;2;2;1	2;2;2;2;2;1	Isocitrate dehydrogenase [NAD] subunit, mitochondrial;Isocitrate dehydrogenase [NAD] subunit gamma, mitochondrial	IDH3G	0	0	0	0	0	0	0	0	0	0	0	0	0	0	0	HKDIDILIVR;LGDGLFLQCCR
Q9NZI8	Q9NZI8	26	26	24	Insulin-like growth factor 2 mRNA-binding protein 1	IGF2BP1	266130000	264220000	283890000	259270000	292840000	290020000	246390000	245180000	243150000	349610000	323850000	340910000	342410000	403390000	301560000	AEQEIMK;AIETFSGK;DQTPDENDQVIVK;EEVKLETHIR;FASASIK;GAIENCCR;IAPPETPDSK;IIGHFYASQMAQR;ILAHNNFVGR;IRDILAQVK;ISYSGQFLVK;ITISSLQDLTLYNPER;LKEENFFGPK;LLVPTQYVGAIIGK;LNGHQLENHALK;LYIGNLNESVTPADLEK;MILEIMHK;MVIITGPPEAQFK;QGSPVAAGAPAK;QQQVDIPLR;RLEIEHSVPK;SGYAFVDCPDEHWAMK;TVNELQNLTAAEVVVPR;VEQDTETKITISSLQDLTLYNPER;VPASAAGR;VSYIPDEQIAQGPENGR
F8W930;Q9Y6M1	F8W930;Q9Y6M1	12;12	11;11	11;11	Insulin-like growth factor 2 mRNA-binding protein 2	IGF2BP2	38311000	41789000	38370000	0	26816000	41720000	27660000	42507000	32185000	38981000	45476000	52289000	32785000	55220000	51888000	DQTPDENEEVIVR;EIVQQVK;EQGHAPGGTSQAR;IAPAEGPDVSER;ITISSLQDLSIYNPER;LAEEIPLK;LSGHQFENYSFK;LYIGNLSPAVTADDLR;MVIITGPPEAQFK;QIDFPLR;TVNELQNLTSAEVIVPR;YPQGVASQR
O00425;F8WD15	O00425	19;4	17;4	17;4	Insulin-like growth factor 2 mRNA-binding protein 3	IGF2BP3	54694000	51860000	56957000	50776000	43536000	46804000	64999000	56116000	50365000	41945000	58031000	44111000	53849000	55102000	58553000	AIEALSGK;ALQSGPPQSR;DQTPDENDQVVVK;FTEEIPLK;IAPAEAPDAK;IELHGKPIEVEHSVPK;IKEENFVSPK;ILAHNNFVGR;IPVSGPFLVK;ITISPLQELTLYNPER;KIQEILTQVK;LLVPTQFVGAIIGK;LNGFQLENFTLK;LYIGNLSENAAPSDLESIFK;MVIITGPPEAQFK;QKPCDLPLR;SILEIMHK;SITILSTPEGTSAACK;TVNELQNLSSAEVVVPR
A0A286YES1;A0A4W9A917;P01860	A0A286YES1;A0A4W9A917;P01860	1;1;1	1;1;1	1;1;1	Ig gamma-3 chain C region	IGHG3	0	0	0	0	0	0	0	0	0	0	0	0	0	0	0	CPAPELLGGPSVFLFPPK
A0A0A0MS14	A0A0A0MS14	1	1	1		IGHV1-45	0	0	0	0	0	0	0	0	0	244000000	255250000	122440000	128560000	0	88106000	SEDTAMYYCAR
A0A075B7D0	A0A075B7D0	1	1	1		IGHV1OR15-1	0	0	0	0	0	0	0	0	0	0	0	0	0	0	0	SEDTATYYCAR
A0A0B4J2B8;A0A087WYE8	A0A0B4J2B8;A0A087WYE8	1;1	1;1	1;1		IGHV1OR15-9;IGHV1OR21-1	0	0	0	0	0	0	0	0	0	0	0	0	0	0	0	SEDTAMYYCVR
A0A5H1ZRS9;A2NJV5;A0A075B6S2;A0A0A0MRZ7;A0A0C4DH68;A0A075B6R9	A0A5H1ZRS9;A2NJV5;A0A075B6S2;A0A0A0MRZ7	3;3;3;2;1;1	3;3;3;2;1;1	2;2;2;1;1;1		IGKV A18;IGKV2D-29;IGKV2D-26	0	0	0	0	0	0	0	0	0	10217000000	10596000000	5122300000	5264400000	5054600000	1.8785e+09	FSGSGSGTDFTLK;FSGVPDR;SSQSLLHSDGK
A0A0C4DH90;A0A075B6H7;A0A0C4DH55;P01624	A0A0C4DH90;A0A075B6H7;A0A0C4DH55;P01624	1;1;1;1	1;1;1;1	1;1;1;1	Ig kappa chain V-III region POM	IGKV3OR2-268;IGKV3-7;IGKV3D-7	0	0	0	0	0	0	0	0	0	0	0	0	0	0	0	LLIYGASTR
P06312	P06312	2	2	2	Ig kappa chain V-IV region	IGKV4-1	0	0	0	0	0	0	0	0	0	0	0	50449000	62059000	58154000	116220000	LLIYWASTR;NYLAWYQQK
A0A0A0MT36;A0A0C4DH26	A0A0A0MT36;A0A0C4DH26	1;1	1;1	1;1		IGKV6D-21;IGKV6D-41	0	0	0	0	0	0	0	0	0	0	0	0	0	0	0	YASQSISGVPSR
A0A075B6I1	A0A075B6I1	1	1	1		IGLV4-60	0	0	0	0	0	0	0	0	0	0	0	0	0	0	0	FSGSSSGADR
O95163;F5H2T0	O95163;F5H2T0	9;6	9;6	9;6	Elongator complex protein 1	IKBKAP	0	0	0	26349000	19558000	16855000	22618000	22758000	20551000	0	0	0	0	0	0	AVMESINPHK;DIQGPGNPQCFSLR;IVTVVPQDTK;KETQFHGSEGR;LGAVGGSGFK;NEVSLVAEGFLPEDGSGR;TLQAGLSSNHVSHGEVLR;TSVPVLDAELFIPPK;VHELQGNAPSDPDAVSAEEALK
B4DY09;Q12905;X6R6Z1;A0A0A0MRL0	B4DY09;Q12905	19;19;7;6	19;19;7;6	19;19;7;6	Interleukin enhancer-binding factor 2	ILF2	274530000	284760000	258230000	331960000	341430000	322170000	332300000	342190000	364140000	334360000	325210000	277960000	389520000	226390000	317510000	AQDPSEVLTMLTNETGFEISSSDATVK;AYEKPPEK;AYEKPPEKK;CLQILAAGLFLPGSVGITDPCESGNFR;GTMTTGHNVADLVVILK;ILGQEGDASYLASEISTWDGVIVTPSEK;ILITTVPPNLR;ILPTLEAVAALGNK;ILSHGGFR;INNVIDNLIVAPGTFEVQIEEVR;KGTMTTGHNVADLVVILK;KLDPELHLDIK;LDPELHLDIK;NQDLAPNSAEQASILSLVTK;QPLALNVAYR;RNQDLAPNSAEQASILSLVTK;VHTVMTLEQQDMVCYTAQTLVR;VKPAPDETSFSEALLK;VLQSALAAIR
Q12906;K7EKJ9;K7EQR9;K7ER69;K7ERM6;K7ENK6;K7EM82;K7EJ09;K7ELV3;K7EKY0;K7EQ75;K7EPG3	Q12906	34;8;7;4;3;3;3;3;2;2;1;1	34;8;7;4;3;3;3;3;2;2;1;1	30;8;7;4;3;3;3;3;2;2;1;1	Interleukin enhancer-binding factor 3	ILF3	204190000	201720000	229780000	294980000	307330000	316050000	250730000	252130000	264360000	324970000	363620000	375690000	393000000	449370000	384500000	AEPPQAMNALMR;AVSDWIDEQEK;AYAALAALEK;CLAALASLR;EATDAIGHLDR;EDITQSAQHALR;EKPTTALLDK;EPPLSLTIHLTSPVVR;FNYSGSGGR;FQGAGSNK;FVMEVEVDGQK;GEDSAEETEAKPAVVAPAPVVEAVSTPSAAFPSDATAEQGPILTK;GWPLELLCEK;HSSVYPTQEELEAVQNMVSHTER;IFVNDDR;LAAFGQLHK;LFPDTPLALDANK;LFPDTPLALDANKK;LNQLKPGLQYK;LVSQTGPVHAPIFTMSVEVDGNSFEASGPSK;LVSQTGPVHAPIFTMSVEVDGNSFEASGPSKK;NADHSMNYQYR;NPVMELNEK;PAVVAPAPVVEAVSTPSAAFPSDATAEQGPILTK;SGGNSYG…
A0A0A0MTH3;Q13418	A0A0A0MTH3;Q13418	6;6	6;6	6;6	Integrin-linked protein kinase	ILK	16157000	17455000	16754000	0	0	0	0	0	0	0	0	0	0	0	0	FDMIVPILEK;FSFQCPGR;GMAFLHTLEPLIPR;HSGIDFK;MGQNLNR;QLNFLTK
A1L0T0;M0R026;E9PJS0;M0R1B5;M0QZX5;E9PL44	A1L0T0;M0R026	11;10;5;4;3;2	11;10;5;4;3;2	11;10;5;4;3;2	Acetolactate synthase-like protein	ILVBL	32481000	25510000	31666000	23402000	16418000	15189000	21552000	23045000	21476000	0	0	0	0	0	0	AAMAAAQSGTPGPVFVELPVDVLYPYFMVQK;AAMGLGAR;AAVETLGVPCFLGGMAR;CVEILSR;EQVPSLGSNVACGLAYTDYHK;GALQAVDQLSLFR;GALQAVDQLSLFRPLCK;HGGENVAAVLR;LVEGLQGQTWAPDWVEELR;NAQMAQSPILLLGGAASTLLQNR;VLHDAQQQCR
B9A067;Q16891;H7C463;C9J406;D6RAW4;A0A087WYS0	B9A067;Q16891;H7C463;C9J406	5;5;4;4;1;1	5;5;4;4;1;1	5;5;4;4;1;1	MICOS complex subunit MIC60	IMMT	0	0	0	0	0	0	0	0	0	0	0	0	0	0	0	ELDSITPEVLPGWK;IDQLNRELAEQK;LSEQELQFR;TSSAETPTIPLGSAVEAIK;YSTSGSSGLTTGK
P12268;H0Y4R1;E7ETK5;C9K0R9;A0A3B3IRL5;C9J381;P20839	P12268;H0Y4R1	22;21;10;1;1;1;1	22;21;10;1;1;1;1	22;21;10;1;1;1;1	Inosine-5-monophosphate dehydrogenase 2	IMPDH2	98777000	107140000	113350000	150500000	148290000	171520000	155940000	145320000	137350000	0	0	19994000	0	0	30443000	AMMYSGELK;DIDFLKEEEHDCFLEEIMTK;DKYPNLQVIGGNVVTAAQAK;EANEILQR;EDLVVAPAGITLK;FGVPVIADGGIQNVGHIAK;FVPYLIAGIQHSCQDIGAK;GKLPIVNEDDELVAIIAR;GMGSLDAMDK;KYEQGFITDPVVLSPK;LPIVNEDDELVAIIAR;LVGIISSR;NLIDAGVDALR;QLLCGAAIGTHEDDKYR;REDLVVAPAGITLK;RFGVPVIADGGIQNVGHIAK;TSSAQVEGGVHSLHSYEK;VAQGVSGAVQDK;VGMGSGSICITQEVLACGRPQATAVYK;VRDVFEAK;YEQGFITDPVVLSPK;YFSEADKIK
G5E9X1;B3KQH5;Q9UL03	G5E9X1;B3KQH5;Q9UL03	1;1;1	1;1;1	1;1;1	Integrator complex subunit 6	INTS6	0	0	0	0	0	0	0	0	0	0	0	0	0	0	0	DFQQLLQGISEDVPHR
H0Y8C6;O00410;C9J875;C9JQT6;C9JZD8;E7ETV8;E7ESZ1;E7EWK4;E7EX05;E7EV12;E7EQT5;E7ETV3	H0Y8C6;O00410	5;5;1;1;1;1;1;1;1;1;1;1	5;5;1;1;1;1;1;1;1;1;1;1	5;5;1;1;1;1;1;1;1;1;1;1	Importin-5	IPO5	22457000	23885000	23134000	15586000	0	0	16125000	16709000	20663000	0	0	0	0	0	0	HIVENAVQK;ITFLLQAIR;LVLEQVVTSIASVADTAEEK;SLLIPYLDNLVK;SLVEIADTVPK
O95373;E9PLJ0;E9PLB2	O95373	6;1;1	6;1;1	6;1;1	Importin-7	IPO7	10780000	11360000	14110000	10709000	9193300	0	10840000	0	11024000	0	0	0	0	0	0	AFAVGVQQVLLK;ENIVEAIIHSPELIR;EYNEFAEVFLK;GIDQCIPLFVEAALER;MDPNTIIEALR;SDQNLQTALELTR
Q96P70	Q96P70	6	6	6	Importin-9	IPO9	0	0	6782600	0	0	0	6277000	4682800	0	0	0	0	0	0	0	EALVDTLTGILSPVQEVR;ELGENLDQILR;HLQEAEQTK;IPAGLCATAIDILTTVVR;VLTEFTR;YSNDPVVASLAQDIFK
A0A0J9YXZ5;P46940;H0YLE8;A0A087WWP1;E9PDT6;F2Z2E2;Q86VI3	A0A0J9YXZ5;P46940;H0YLE8	4;4;3;1;1;1;1	4;4;3;1;1;1;1	3;3;2;1;0;0;0	Ras GTPase-activating-like protein IQGAP1	IQGAP1	12399000	12664000	12883000	0	0	0	0	0	0	0	0	0	0	0	0	EQLWLANEGLITR;ILAIGLINEALDEGDAQK;LIFQMPQNK;VDQIQEIVTGNPTVIK
E7EWC2;F5H7S7;Q13576;D6R939	E7EWC2;F5H7S7;Q13576;D6R939	2;2;2;1	1;1;1;1	1;1;1;1	Ras GTPase-activating-like protein IQGAP2	IQGAP2	0	0	0	0	0	0	0	0	0	0	0	0	0	0	0	LGIAPQIQDLLGK;LIFQMPQNK
A0A2R8Y695;A0A3B3IU98;A0A0C4DGT3;A0A2R8Y7T6;A0A3B3IRZ4;Q6DN90	A0A2R8Y695;A0A3B3IU98;A0A0C4DGT3;A0A2R8Y7T6;A0A3B3IRZ4;Q6DN90	1;1;1;1;1;1	1;1;1;1;1;1	1;1;1;1;1;1	IQ motif and SEC7 domain-containing protein 1	IQSEC1	0	0	0	0	0	0	0	0	0	0	0	0	0	0	0	SPAPSSDFADAITELEDAFSR
Q5T985;P19823	Q5T985;P19823	9;9	1;1	1;1	Inter-alpha-trypsin inhibitor heavy chain H2	ITIH2	0	0	0	0	0	0	0	0	0	0	0	0	0	0	0	ALYAQAR;IQPSGGTNINEALLR;KLGSYEHR;LGSYEHR;LSNENHGIAQR;QTVEAMK;TILDDLR;VQFELHYQEVK;VQSTITSR
Q14571	Q14571	1	1	1	Inositol 1,4,5-trisphosphate receptor type 2	ITPR2	0	0	0	0	0	0	0	0	0	0	0	0	0	0	0	EQNILAQVFGILK
A0A5F9ZHW0;A0A5F9ZH07;A0A5F9ZHN8;A0A5F9ZI39;P23458	A0A5F9ZHW0;A0A5F9ZH07;A0A5F9ZHN8;A0A5F9ZI39;P23458	1;1;1;1;1	1;1;1;1;1	1;1;1;1;1	Tyrosine-protein kinase JAK1	JAK1	0	0	0	0	0	0	0	0	0	0	0	0	0	0	0	LSDPGIPITVLSR
D6RD17;D6RHJ6;P01591	D6RD17;D6RHJ6;P01591	1;1;1	1;1;1	1;1;1	Immunoglobulin J chain	JCHAIN;IGJ	0	0	0	0	0	0	0	0	0	0	0	0	0	0	0	FVYHLSDLCK
P14923;C9JTX4;C9J826;C9JK18;C9JKY1;C9JPI2;K7ERP3	P14923	17;7;7;7;7;1;1	14;6;6;6;6;1;1	14;6;6;6;6;1;1	Junction plakoglobin	JUP	24535000	21951000	25565000	0	26041000	0	0	0	0	91673000	54325000	36271000	47308000	0	14414000	AAMIVNQLSK;ALMGSPQLVAAVVR;EGLLAIFK;EVMNLMEQPIK;HLTSNSPR;HPEAEMAQNSVR;LAEPSQLLK;LLNDEDPVVVTK;LLNQPNQWPLVK;LVQLLVK;LVQNCLWTLR;NEGTATYAAAVLFR;NLALCPANHAPLQEAAVIPR;QEGLESVLK;TLVTQNSGVEALIHAILR;TMQNTSDLDTAR;VAAGVLCELAQDK
J3KRL2;H3BPV7;Q15046	J3KRL2;H3BPV7;Q15046	1;1;1	1;1;1	1;1;1	Lysine--tRNA ligase	KARS	0	0	0	0	0	0	0	0	0	0	0	0	0	0	0	YLDLILNDFVR
K7EM02;K7EIJ8;Q8IYT4	K7EM02;K7EIJ8;Q8IYT4	1;1;1	1;1;1	1;1;1	Katanin p60 ATPase-containing subunit A-like 2	KATNAL2	0	0	0	0	0	0	0	0	0	0	0	0	0	0	0	GLLLYGPPGTGK
Q9P0J7	Q9P0J7	1	1	1	E3 ubiquitin-protein ligase KCMF1	KCMF1	0	0	0	0	0	0	0	0	0	0	0	0	0	0	0	EAMDPIAELLSQLSGVR
Q9Y597;H0Y566;H0Y5P8	Q9Y597	22;9;5	22;9;5	18;8;2	BTB/POZ domain-containing protein KCTD3	KCTD3	5598200	0	0	64926000	77548000	78135000	48006000	73441000	42835000	0	0	18449000	16073000	0	18661000	AVPENGNLGPIQAEVK;DDQQVFIQK;DETGAIFIDR;DETGAIFIDRDPAAFAPILNFLR;DFQTINLNR;DPAAFAPILNFLR;DVGGPTEEELLK;ELDSGLEVHK;GGFEGGGFLGR;GMISTQPGSTPLASFK;GNGTQPVLSGTGEETVR;GVSINVLR;HEAEFYGITPLVR;HLVSVCADNNHVR;IAEGFSESK;KINNTVR;LGFPVDPR;LLDQCDLSTSR;QTLMWIPDSFFSSLLSGR;SSEDENENKIEFR;TSVSGNWIEIAYGTSSGAVR;VIVQHPETVGSGPQLFQTFTVHR
M0R1Y2;P33947;P24390	M0R1Y2;P33947;P24390	1;1;1	1;1;1	1;1;1	ER lumen protein-retaining receptor;ER lumen protein-retaining receptor 2;ER lumen protein-retaining receptor 1	KDELR1;KDELR2	0	0	0	0	0	0	0	0	0	0	0	0	0	0	0	ATYDGNHDTFR
O60341;R4GMQ1;R4GMP9	O60341;R4GMQ1;R4GMP9	7;7;5	7;7;5	7;7;5	Lysine-specific histone demethylase 1A	KDM1A	13037000	16979000	16728000	12629000	0	0	10762000	11335000	16050000	0	0	0	0	0	0	CDAVLCTLPLGVLK;HWDQDDDFEFTGSHLTVR;IADQFLGAMYTLPR;LFFAGEHTIR;QQPPAVQFVPPLPEWK;VFWDPSVNLFGHVGSTTASR;VIIIGSGVSGLAAAR
I3VM54;Q9Y2K7	I3VM54;Q9Y2K7	2;2	2;2	2;2	Lysine-specific demethylase 2A	KDM2A	0	0	0	0	0	0	0	0	0	0	0	0	0	0	0	LAGLDITDATLR;LQAITASSANLR
A0A087X0R0;O15550;F5H5V6;F5H6S1;A0A096LPD8;A0A087X2I9;F8W8R6;F5H8B4;A0A087WUN6;F5H3N7;F5GWV3;A0A087X0Y2;O14607;A6NCS7;H7C1F1;A0A087X248	A0A087X0R0;O15550;F5H5V6;F5H6S1;A0A096LPD8;A0A087X2I9;F8W8R6;F5H8B4;A0A087WUN6;F5H3N7;F5GWV3;A0A087X0Y2;O14607	4;4;3;3;3;3;3;3;2;2;2;2;2;1;1;1	4;4;3;3;3;3;3;3;2;2;2;2;2;1;1;1	4;4;3;3;3;3;3;3;2;2;2;2;2;1;1;1	Lysine-specific demethylase 6A;Histone demethylase UTY	KDM6A;UTY	0	0	0	25363000	22533000	0	32291000	0	28442000	0	0	0	0	0	0	ALSAYQR;ASGESEEASPSLTAEER;LLPSIEEAWSLPIPAELTSR;SLEADPNSGQSWYFLGR
Q07666;Q5VWX1;O75525	Q07666	9;2;1	9;2;1	9;2;1	KH domain-containing, RNA-binding, signal transduction-associated protein 1	KHDRBS1	270660000	295480000	244050000	298490000	323150000	320440000	341080000	336500000	352050000	137190000	171530000	119710000	155730000	162680000	142980000	ASPATQPPPLLPPSATGPDATVGGPAPTPLLPPSATASVK;DDEENYLDLFSHK;DSLDPSFTHAMQLLTAEIEK;GAAPPPPPVPR;ILGPQGNTIK;KDDEENYLDLFSHK;RLQEETGAK;SGSMDPSGAHPSVR;YLPELMAEK
Q92945;A0A087WTP3;M0R0I5;M0QYH3;M0R3J3;M0QXW7;M0R0C6;M0R251;M0QYG1;M0R263	Q92945;A0A087WTP3;M0R0I5	36;35;18;7;7;5;4;3;3;3	36;35;18;7;7;5;4;3;3;3	32;31;16;7;5;5;2;1;1;1	Far upstream element-binding protein 2	KHSRP	356720000	332050000	385810000	513490000	572830000	547700000	411830000	407300000	411530000	284000000	278080000	276640000	288200000	261550000	205260000	AINQQTGAFVEISR;AWEEYYK;AWEEYYKK;CGLVIGR;DAFADAVQR;DQGGFGDRNEYGSR;ERDQGGFGDR;GGGGPGGGGPGGGSAGGPSQPPGGGGPGIR;GGGGPGGGGPGGGSAGGPSQPPGGGGPGIRK;GGPPGQFHDNANGGQNGTVQEIMIPAGK;GQGNWGPPGGEMTFSIPTHK;GSPQQIDHAK;HSVGVVIGR;IAHIMGPPDR;IGGDAATTVNNSTPDFGFGGQK;IGGGIDVPVPR;IGQQPQQPGAPPQQDYTK;IINDLLQSLR;IQNDAGVR;KDAFADAVQR;KIQNDAGVR;KLASQGDSISSQLGPIHPPPR;LASQGDSISSQLGPIHPPPR;MILIQDGSQNTNVDKPLR;MMLDDIVSR;QAQVATGGGPG…
Q15397	Q15397	1	1	1	Pumilio domain-containing protein KIAA0020	KIAA0020	0	0	0	0	0	0	0	0	0	0	0	0	0	0	0	QIIISEIISSLPSIVNDK
Q5T5P2;A0A0U1RRK8;Q5T5P0;Q5T5P1	Q5T5P2	3;1;1;1	3;1;1;1	3;1;1;1	Sickle tail protein homolog	KIAA1217	0	0	0	0	0	0	0	0	0	0	0	0	0	0	0	NHTDSAGTPHVSGGK;QIASLTGLVQSALFK;VTTGAVR
P33176;A0A0G2JMZ6;J3KNA1;O60282;Q12840	P33176;A0A0G2JMZ6;J3KNA1;O60282;Q12840	2;1;1;1;1	2;1;1;1;1	2;1;1;1;1	Kinesin-1 heavy chain;Kinesin-like protein;Kinesin heavy chain isoform 5C;Kinesin heavy chain isoform 5A	KIF5B;KIF5A;KIF5C	0	0	0	0	0	0	0	0	0	0	0	0	0	0	0	HVAVTNMNEHSSR;LITDLQDQNQK
Q53G59;Q9H7R2;J3QSX3	Q53G59;Q9H7R2;J3QSX3	2;1;1	2;1;1	2;1;1	Kelch-like protein 12	KLHL12	0	0	0	0	0	0	0	0	0	0	0	0	0	0	0	TQEWSFLPSITR;YITDVIDAEPFIR
O14686	O14686	7	7	7	Histone-lysine N-methyltransferase 2D	KMT2D	10453000	9471000	0	0	0	0	0	0	0	0	0	0	0	0	0	ASIPVFPDTKPYGALGLEVPGK;FAAEDIIDPIAK;LPVTTWEK;LQGTPSNKEDAAAR;SQLDILSLLK;VIEQGLEDLVFTDASPQAVWNR;VLSSPQLAQQGQGLMGHR
P52294;C9JYI4;C9J352;C9JWD9;F2Z3G4;C9J4U1;O15131	P52294;C9JYI4	9;6;3;3;3;3;3	9;6;3;3;3;3;3	6;5;3;3;3;3;1	Importin subunit alpha-5;Importin subunit alpha-5, N-terminally processed	KPNA1	25641000	22283000	24568000	49442000	43404000	40813000	52077000	41367000	17649000	0	0	21087000	0	0	45985000	DYVLDCNILPPLLQLFSK;EACWTISNITAGNR;EPNPPIDEVISTPGVVAR;IVQVALNGLENILR;NAVWALSNLCR;RREEEGLQLR;SPEQQLSATQK;VVSPALR;YLVELGCIKPLCDLLTVMDSK
P52292;J3QLL0;J3KS65	P52292	8;2;2	8;2;2	8;2;2	Importin subunit alpha-1	KPNA2	14277000	14382000	9470000	18997000	23837000	16261000	27660000	25798000	29023000	0	0	0	0	0	0	EATWTMSNITAGR;FVSFLGR;GINSSNVENQLQATQAAR;LLGASELPIVTPALR;NLTWTLSNLCR;NPAPPIDAVEQILPTLVR;QDQIQQVVNHGLVPFLVSVLSK;YGAVDPLLALLAVPDMSSLACGYLR
O00505;H0Y4S9	O00505	6;1	6;1	3;1	Importin subunit alpha-4	KPNA3	27113000	26904000	29133000	20404000	0	22074000	29144000	24289000	29633000	0	0	32521000	31275000	40232000	28631000	AVGNIVTGTDEQTQVVLNCDVLSHFPNLLSHPK;DSQVVQVVLDGLK;EAAWAISNLTISGR;KDQVEYLVQQNVIPPFCNLLSVK;NPPIDDLIK;VQTAALR
O00629;H7C4F6	O00629	5;2	2;1	2;1	Importin subunit alpha-3	KPNA4	7121600	0	0	0	0	0	0	0	10889000	0	0	0	0	0	0	DAQVVQVVLDGLSNILK;EAAWAISNLTISGR;NPPIDDLIK;SGILPILVHCLER;VQTAALR
O60684;Q5TFJ7	O60684;Q5TFJ7	4;3	1;1	1;1	Importin subunit alpha-7	KPNA6	0	0	0	0	0	0	0	0	0	0	0	0	0	0	0	DYVLNCSILNPLLTLLTK;EACWTISNITAGNR;IVQVALNGLENILR;NAVWALSNLCR
Q14974;J3KTM9;J3QR48;J3QKQ5;J3QRG4	Q14974;J3KTM9	20;13;6;5;1	20;13;6;5;1	20;13;6;5;1	Importin subunit beta-1	KPNB1	50950000	58228000	57931000	65516000	50007000	39208000	55620000	64209000	69307000	0	0	17975000	25245000	17941000	22633000	AAVENLPTFLVELSR;DPSVVVR;DTAAWTVGR;ELITILEK;ESCLEAYTGIVQGLK;GALQYLVPILTQTLTK;GDQENVHPDVMLVQPR;LAATNALLNSLEFTK;LLETTDRPDGHQNNLR;LQQVLQMESHIQSTSDR;MELITILEK;SNEILTAIIQGMR;SSAYESLMEIVK;TTLVIMER;TVSPDRLELEAAQK;VAAGLQIK;VAALQNLVK;VLANPGNSQVAR;VQHQDALQISDVVMASLLR;YLEVVLNTLQQASQAQVDK
Q5T749	Q5T749	9	9	9	Keratinocyte proline-rich protein	KPRP	0	0	0	0	0	0	0	0	0	158570000	169480000	109310000	106030000	62610000	55362000	CPVEIPPIR;GRPAVCQPQGR;IEISSPCCPR;LDQCPESPLQR;PGQCEIPEPR;PLPSFCPPR;RLDQCPESPLQR;RPISSCSQR;RSEPIYNSR
P05783;F8VZY9;CON__H-INV:HIT000015463;CON__Q92764;C4AM86;CON__Q497I4;Q92764	P05783;F8VZY9	27;25;2;2;2;2;2	26;24;2;1;1;1;1	18;16;2;1;1;1;1	Keratin, type I cytoskeletal 18	KRT18	156310000	167180000	176040000	227440000	249620000	254790000	198990000	196900000	190770000	258400000	274340000	453410000	406740000	543330000	457510000	AQIFANTVDNAR;AQYDELAR;ASLENSLR;DWSHYFK;ETMQSLNDR;GGMGSGGLATGIAGGLAGMGGIQNEK;GLQAQIASSGLTVEVDAPK;IVLQIDNAR;LAADDFR;LASYLDR;LEAEIATYR;LLEDGEDFNLGDALDSSNSMQTIQK;LQLETEIEALKEELLFMK;PVSSAASVYAGAGGSGSR;QAQEYEALLNIK;QSVENDIHGLR;QSVENDIHGLRK;SLETENR;SLGSVQAPSYGAR;STFSTNYR;TVQSLEIDLDSMR;VIDDTNITR;VKLEAEIATYR;VKYETELAMR;VVSETNDTK;YALQMEQLNGILLHLESELAQTR;YETELAMR
K7EMS3	K7EMS3	7	1	1		KRT19	0	0	0	0	0	0	0	0	0	0	0	0	0	0	0	AALEDTLAETEAR;MSVEADINGLR;MSVEADINGLRR;NHEEEISTLR;SVEADINGLRR;TLQGLEIELQSQLSMK;VLDELTLAR
P04259	P04259	42	24	1	Keratin, type II cytoskeletal 6B	KRT6B	48737000	39877000	29914000	24194000	12843000	39758000	26081000	28317000	37652000	448040000	451420000	150890000	190470000	211310000	163520000	ADTLTDEINFLR;AEAESWYQTK;ALYDAELSQMQTHISDTSVVLSMDNNR;AQYEEIAQR;ATGGGLSSVGGGSSTIK;DVDAAYMNK;EQIKTLNNK;EYQELMNVK;FASFIDK;FASFIDKVR;FLEQQNK;GRLDSELR;GSGGLGGACGGAGFGSR;ISIGGGSCAISGGYGSR;KLLEGEECR;LALDVEIATYR;LEGLEDALQK;LLEGEECR;LRSEIDHVK;NKLEGLEDALQK;NKYEDEINK;NKYEDEINKR;NLDLDSIIAEVK;NMQDLVEDLK;NTKQEIAEINR;QEIAEINR;QLDNIVGER;QNLEPLFEQYINNLR;QNLEPLFEQYINNLRR;RGFSANSAR;SEIDHVK;SEIDHVKK;SGFSSISVSR;SLYGLG…
H0YJZ8;G3V5G2;G3V4Y7;Q86UP2	H0YJZ8;G3V5G2;G3V4Y7;Q86UP2	1;1;1;1	1;1;1;1	1;1;1;1	Kinectin	KTN1	0	0	0	0	0	0	0	0	0	0	0	0	0	0	0	SVEELLEAELLK
Q9UN81	Q9UN81	13	13	13	LINE-1 retrotransposable element ORF1 protein	L1RE1	61587000	53985000	56065000	58138000	59770000	62303000	49911000	48073000	47398000	115920000	124350000	93047000	101180000	97034000	77839000	DFVTTRPALK;EALNMER;EWGPIFNILK;LENTLQDIIQENFPNLAR;LIGVPESDVENGTK;LSFISEGEIK;LTADLSAETLQAR;NEQSLQEIWDYVK;NLEECITR;QANVQIQEIQR;REWGPIFNILK;SNYSELR;YQPLQNHAK
O15230	O15230	16	16	16	Laminin subunit alpha-5	LAMA5	30861000	30184000	27990000	0	0	0	0	0	0	0	0	0	0	0	0	AHVEGPSCDR;AIEASNAYSR;AVAAEAQDTATR;DGFFGLDQADYFGCR;DLGAPQAAAEAELAAAQR;DTLASVFR;FFLHGVTLVPIEEFSPEFVEPR;FGFNPLEFENFSWR;GFGEPFVLNPGTWALR;IAASATCGEEAPAR;LELEEAATPEGHAVR;LGGQAVGTR;LGLVWAALQGAR;LVGGPVAGGDPNQTIR;PRPPTAVDPDAEPTLLR;TYQPWQFFASSK
P07942;G3XAI2;E7EPA6	P07942;G3XAI2	10;10;3	10;10;3	10;10;3	Laminin subunit beta-1	LAMB1	18279000	0	22325000	0	0	0	0	0	0	0	0	0	0	0	0	AMDLDQDVLSALAEVEQLSK;ELAEQLEFIK;ISGVIGPYR;LHTLGDNLLDSR;LLDELAGK;NIGNLFEEAEK;QSAEDILLK;TPMTDVCR;VESLSQVEVILQHSAADIAR;YSDIEPSTEGEVIFR
P55268	P55268	2	2	2	Laminin subunit beta-2	LAMB2	0	0	0	0	0	0	0	0	0	0	0	0	0	0	0	LQEGQTLEFLVASVPK;VLELSIPASAEQIQHLAGAIAER
P11047;R4GNC7	P11047	14;1	14;1	14;1	Laminin subunit gamma-1	LAMC1	78337000	98212000	47902000	0	0	9235700	0	0	0	0	0	0	0	0	0	DGFFGNPLAPNPADK;DTLQEANDILNNLK;EAQQALGSAAADATEAK;EVVCTNCPTGTTGK;HKQEADDIVR;HNTYGVDCEK;LCQCSDNIDPNAVGNCNR;LNEIEGTLNK;LSAEDLVLEGAGLR;NTIEETGNLAEQAR;QDIAVISDSYFPR;SAGYLDDVTLASAR;TEQQTADQLLAR;TLPSGCFNTPSIEKP
Q6PKG0;A0A0B4J210;E5RH50;H0YBW1;H0YC73;H0YC33;A0A3B3ISF0;Q659C4;H0YAX9;H0YAN4;D6RJB0	Q6PKG0;A0A0B4J210;E5RH50	28;18;15;8;7;5;4;4;1;1;1	28;18;15;8;7;5;4;4;1;1;1	28;18;15;8;7;5;4;4;1;1;1	La-related protein 1	LARP1	61504000	71438000	75581000	103970000	102570000	102350000	82847000	77699000	80935000	103990000	57306000	108250000	105280000	128220000	96617000	ATQVEPLLPGGATLLQAEEHGGLVR;AVTPVPTK;DYEAGQLYGLEK;EQFDTLTPEPPVDPNQEVPPGPPR;FQHPSHELLK;FQQVPTDALANK;FSHLTSLPQQLPSQQLMSK;GLSASLPDLDSENWIEVK;HSVVAGGGGGEGR;ILIVTQTPHYMR;KFDGVEGPR;KMDADGFLPITLIASFHR;LFGAPEPSTIAR;LGIGQSQEMNTLFR;LQEYLGK;MDADGFLPITLIASFHR;NLDIDPK;PAAMISQPPTPPTGQPVR;QEVENFKK;QLALEDAK;SLPTTVPESPNYR;SVQPQSHKPQPTR;TEEVSNLK;VGDFGDAINWPTPGEIAHK;VQALTTDISLIFAALK;VVEIVDEK;YGLECLFR;YYSYGLEK
Q71RC2;Q96J85;X6RLN4;Q8TBL5;A0A087WTL9;F8W1I4;F8VY40;E5RHZ8;F8W1Z5	Q71RC2;Q96J85;X6RLN4	9;6;6;3;3;2;2;1;1	9;6;6;3;3;2;2;1;1	9;6;6;3;3;2;2;1;1	La-related protein 4	LARP4	86315000	70646000	79542000	73129000	66648000	65134000	0	54640000	69558000	0	0	28679000	43161000	0	0	AINTFFAK;EIPETTPIEEVK;FDLLASNFPPLPGSSSR;HNPTVTGHQEQTYLQK;ISRPHPSTAESK;LSYAEVCQKPPK;LTTDPDLILEVLR;QLEFCFSR;SSGGSEHSTEGSVSLGDGQLNR
Q92615	Q92615	3	3	3	La-related protein 4B	LARP4B	0	12785000	0	15114000	0	0	0	0	13858000	0	0	0	0	0	0	EISESTPVEEVEALFK;GPGLLESPSIFNFTADR;HAIPSAER
Q4G0J3;D6R9Z6;D6RFF0;H0YA82	Q4G0J3;D6R9Z6;D6RFF0;H0YA82	2;1;1;1	2;1;1;1	2;1;1;1	La-related protein 7	LARP7	0	0	0	0	0	0	0	0	0	0	0	0	0	0	0	AIEFLNNPPEEAPR;VNATGPQFVSGVIVK
A0A6I8PL42;A0A6I8PIT3;A0A6I8PIV1;Q9P2J5;A0A6I8PRS0;B4DER1;A0A6I8PS05;A0A6I8PLB8;A0A6I8PLB3;A0A6I8PIP7;A0A6I8PTV8;A0A6I8PRU9;A0A6I8PRP1	A0A6I8PL42;A0A6I8PIT3;A0A6I8PIV1;Q9P2J5;A0A6I8PRS0;B4DER1;A0A6I8PS05;A0A6I8PLB8;A0A6I8PLB3;A0A6I8PIP7;A0A6I8PTV8	17;17;17;17;16;16;15;15;14;12;9;8;1	17;17;17;17;16;16;15;15;14;12;9;8;1	17;17;17;17;16;16;15;15;14;12;9;8;1	Leucine--tRNA ligase, cytoplasmic	LARS	43075000	37880000	37790000	21600000	23599000	22900000	19545000	20005000	23145000	0	0	0	0	0	0	CEFAVGYQR;ELAVEGMHR;FDDPLLGPR;GTGVVTSVPSDSPDDIAALR;LALADAGDTVEDANFVEAMADAGILR;LHLGHTFSLSK;LYTWVEWVK;NMSYQGFTK;QEFEFWYPVDLR;QTGEGVGPQEYTLLK;SFITTDVNPYYDSFVR;STGNFLTLTQAIDK;TGFFEFQAAK;VDIGDTIIYLVH;VFASELNAGIIK;VFEVNASNLEK;VIYVLPMLTIK
C9J9W2;Q14847	C9J9W2;Q14847	2;2	2;2	2;2	LIM and SH3 domain protein 1	LASP1	0	0	0	0	0	0	0	0	0	0	0	0	0	0	0	GFSVVADTPELQR;TQDQISNIK
O95835;Q6PJG3	O95835	3;1	3;1	3;1	Serine/threonine-protein kinase LATS1	LATS1	0	0	0	0	0	0	0	0	0	0	0	0	0	0	0	LSPEASDLIIK;NSLLPFANETNSSR;YYQSGDHPR
Q14739;A0A494C1L1;C9JXK0	Q14739;A0A494C1L1	3;3;1	3;3;1	3;3;1	Lamin-B receptor	LBR	0	5828500	0	0	11457000	0	11370000	0	0	0	0	0	11940000	0	0	NDLSPASSGNAVYDFFIGR;SASASHQADIK;VVEGTPLIDGR
Q86U70;A0A6E1WJ75;E9PFI4;G5E9Y7;O43679;H0YA09	Q86U70;A0A6E1WJ75	10;9;2;2;2;1	10;9;2;2;2;1	10;9;2;2;2;1	LIM domain-binding protein 1	LDB1	27602000	22671000	32829000	70706000	67950000	65856000	61516000	57284000	49944000	80470000	55280000	130180000	141290000	152400000	124810000	CGLSNSTLNYLR;DVGPTPMYPPTYLEPGIGR;HTPYGNQTDYR;LCVILEPMQELMSR;MVAPPAEPTR;PMFTQVCVEGR;SIFEGGATELYYVLK;SILAMHAQDPQMLDQLSK;SPASTFALSSQVPDVMVVGEPTLMGGEFGDEDER;TYSLSPR
F5H5G7;F5H155;A8MW50;A0A087WUM2;G3XAP5;A0A3B3IS95;F5H245;A0A5F9ZHM4;Q6ZMR3;P07864;P00338;P07195	F5H5G7;F5H155;A8MW50;A0A087WUM2;G3XAP5;A0A3B3IS95;F5H245;A0A5F9ZHM4;Q6ZMR3;P07864;P00338;P07195	1;1;1;1;1;1;1;1;1;1;1;1	1;1;1;1;1;1;1;1;1;1;1;1	1;1;1;1;1;1;1;1;1;1;1;1	L-lactate dehydrogenase;L-lactate dehydrogenase A-like 6A;L-lactate dehydrogenase C chain;L-lactate dehydrogenase A chain;L-lactate dehydrogenase B chain	LDHC;LDHB;LDHAL6A;LDHA	0	0	0	0	0	0	0	0	0	0	0	0	0	0	0	VIGSGCNLDSAR
Q32P28;E2QRI1	Q32P28	3;1	3;1	3;1	Prolyl 3-hydroxylase 1	LEPRE1	0	0	0	0	0	0	0	0	0	0	0	0	0	0	0	AVGFSSGTENPHGVK;DLSFFGGLLR;TVTAEVQPQCGR
P17931;G3V3R6	P17931;G3V3R6	8;5	8;5	8;5	Galectin-3;Galectin	LGALS3	68900000	80590000	81011000	21682000	23847000	25875000	13475000	18943000	10607000	0	0	0	0	0	0	GNDVAFHFNPR;IALDFQR;IQVLVEPDHFK;KLNEISK;MLITILGTVKPNANR;QSVFPFESGKPFK;VAVNDAHLLQYNHR;VIVCNTK
O00214;E9PN19;F6V2D4;H7BXD8;B1ANM0;Q5T3P9;E9PJ77;E9PRN3;E9PNC2	O00214;E9PN19;F6V2D4;H7BXD8;B1ANM0;Q5T3P9	12;11;11;9;6;6;5;5;1	12;11;11;9;6;6;5;5;1	12;11;11;9;6;6;5;5;1	Galectin-8;Galectin	LGALS8	36390000	35078000	40679000	22349000	25281000	23882000	18022000	18901000	19910000	0	0	0	0	0	0	ADVAFHFNPR;AGCIVCNTLINEK;DIALHLNPR;EEITYDTPFK;EEITYDTPFKR;GHVPSDADR;IDTLGIYGK;LNTPMGPGR;NSFLQESWGEEER;SFNVDLLAGK;SKDIALHLNPR;VAVNGVHSLEYK
Q9UHB6;F8VQE1;F8VRN8;F8VS07;F8VTU2;F8VVQ7	Q9UHB6;F8VQE1;F8VRN8;F8VS07	15;10;9;8;5;3	15;10;9;8;5;3	15;10;9;8;5;3	LIM domain and actin-binding protein 1	LIMA1	75357000	18965000	86552000	9575600	0	8965500	8508200	7848000	0	0	0	0	0	0	0	ADHPPAEVTSHAASGAK;ADQEEQIHPR;ETPHSPGVEDAPIAK;IAWPPPTELGSSGSALEEGIK;ISANENSLAVR;LLANQQVFHISCFR;LSLGTYASLHGR;NENEEILERPAQLANAR;QSSSTNYTNELK;QWTSLSLR;SEVQQPVHPKPLSPDSR;SNTENLSQHFR;SSAIVEIFSK;VGVLAASMEAK;YNVPLNR
A0A0J9YXC7;P48059;C9JF46;A0A0M3HER1	A0A0J9YXC7;P48059;C9JF46	3;3;2;1	3;3;2;1	3;3;2;1	LIM and senescent cell antigen-like-containing domain protein 1	LIMS1	33010000	0	0	0	0	0	26541000	22336000	0	0	0	0	0	0	0	CDLCQEVLADIGFVK;CHAIIDEQPLIFK;VIEGDVVSALNK
A0A1B0GVD3;Q6ZN17;A0A1B0GTK2	A0A1B0GVD3;Q6ZN17;A0A1B0GTK2	12;11;9	12;11;9	12;11;9	Protein lin-28 homolog B	LIN28B	86919000	80096000	80247000	75260000	81599000	78236000	84442000	71442000	73575000	109990000	113040000	94322000	96882000	108220000	98805000	EGEPVEFTFK;EGEPVEFTFKK;EGSPLDIPVDVFVHQSK;EVGGGHGCTSPPFPQEAR;GGGEEPGKLPEPAEEESQVLR;LFMEGFR;MGFGFISMINR;NVAQPPASSQGR;QEAESQPCTSTLPR;SFNQVSSAPGGASK;SSIAPEEQSK;VTGPGGSPCLGSER
P49257	P49257	13	13	13	Protein ERGIC-53	LMAN1	85895000	96909000	102420000	0	0	8194500	7668700	7639300	0	16688000	18320000	0	0	0	0	DIDNLVQR;EHLHIVK;EKYQEEFEHFQQELDK;GAGMPGQHGQITQQELDTVVK;GHPDLQGQPAEEIFESVGDR;GPHLVQSDGTVPFWAHAGNAIPSSDQIR;LVSGMQHPGSAGGVYETTQHFIDIK;NSMSETVR;QVFEGQNR;TQHEILR;YQEEFEHFQQELDK;YVSSLTEEISK;YVSSLTEEISKR
P02545;Q3BDU5;Q5TCI8;H0YAB0;A0A0C4DGC5	P02545;Q3BDU5;Q5TCI8	11;10;8;4;2	11;10;8;4;2	11;10;8;4;2	Prelamin-A/C;Lamin-A/C	LMNA	15139000	14934000	15016000	20081000	23529000	27236000	22003000	28983000	27069000	0	0	15112000	0	28948000	25942000	AQHEDQVEQYKK;EAALSTALSEK;IDSLSAQLSQLQK;ITESEEVVSR;LADALQELR;LVEIDNGK;NSNLVGAAHEELQQSR;SGAQASSTPLSPTR;SLETENAGLR;SNEDQSMGNWQIK;SSFSQHAR
P20700;E9PBF6;A0A0D9SFE5;A0A0D9SFY5;Q03252	P20700;E9PBF6;A0A0D9SFE5	12;8;7;2;1	12;8;7;2;1	12;8;7;2;1	Lamin-B1	LMNB1	27190000	23929000	32171000	27373000	37594000	32186000	32858000	33410000	15534000	0	0	0	0	33878000	38209000	DAALATALGDKK;IESLSSQLSNLQK;IGDTSVSYK;IQELEDLLAK;LAQALHEMR;LQIELGK;LSPSPSSR;LSSEMNTSTVNSAR;LVEVDSGR;NQNSWGTGEDVK;QLADETLLK;TTIPEEEEEEEEAAGVVVEEELFHQQGTPR
P61968	P61968	2	2	2	LIM domain transcription factor LMO4	LMO4	0	0	0	0	0	0	0	0	0	0	0	0	0	0	0	CFTCSTCR;VNPGSSSQPPPVTAGSLSWK
E9PMS6;E9PMT2;F8WD26;J3KP06;Q8WWI1;A0A0A0MTE2;E9PMP7;H0Y424;H0YDQ3;E9PJ10;H0YDG6;E9PK58;E9PLU6;H0YE95;E9PRE3;E9PRJ0	E9PMS6;E9PMT2;F8WD26;J3KP06;Q8WWI1;A0A0A0MTE2;E9PMP7;H0Y424	39;38;38;38;38;35;26;25;7;5;5;4;3;2;1;1	39;38;38;38;38;35;26;25;7;5;5;4;3;2;1;1	39;38;38;38;38;35;26;25;7;5;5;4;3;2;1;1	LIM domain only protein 7	LMO7	102960000	101290000	108490000	107430000	121420000	123450000	113510000	104780000	97262000	0	27330000	22535000	20528000	25384000	17634000	CVACECDLGGSSSGAEVR;EINGIHDESNAFESK;EPSLATWEATWSEGSK;EPVSLPGIMR;EQVPSGAELER;EVAATEEDVTR;FSYNDSK;GISSLPR;ICSYCNNILGK;ISINQTPGK;KPQDQLVIER;KWEQQLQEEQEQK;KWEQQLQEEQEQKR;LPSPTSPFSSLSQDQAATSK;LTSVVTPR;LTSVVTPRPFGSQTR;MYSFDDVLEEGK;NHQLYCNDCYLR;NPSSSVPPPSAGSVK;PFGSQTR;QPSYVPAPLR;QQILQEMR;RGESLDNLDSPR;RPVDSYDIPK;RQPQEEVVHEDQGK;SASVNKEPVSLPGIMR;SHSPSASQSGSQLR;SMSDVSAEDVQNLR;SQDQFSDMR;SQFFEQGSSDSVVPDLPVPTIS…
P23490	P23490	1	1	1	Loricrin	LOR	0	0	0	0	0	0	0	0	0	0	0	0	0	0	0	QPTPQPPVDCVK
P28300	P28300	5	5	5	Protein-lysine 6-oxidase	LOX	32242000	29557000	35676000	0	0	0	0	0	0	43162000	0	0	0	0	0	NQGTSDFLPSRPR;TAGSSGVTAGR;TAGSSGVTAGRPR;TPILLIR;VDGMVGDDPYNPYK
Q92604	Q92604	6	6	6	Acyl-CoA:lysophosphatidylglycerol acyltransferase 1	LPGAT1	16232000	15785000	15376000	15337000	14513000	15656000	13986000	16555000	14462000	0	0	0	0	0	0	AEPIDIQTWILGYR;DQQLLLLK;DVPLETDDLTTWLYQR;HLENNYR;IILNALVAQQK;NNLPFLTNVTLPR
Q93052;A0A087WZF1;C9JUT4;C9JXK9;C9J2R5;C9JIY7;C9JT42;C9J3U9;C9J1K7;C9J5C8;C9J4E3;C9JE51	Q93052;A0A087WZF1;C9JUT4	10;9;6;4;2;2;2;2;2;2;2;1	10;9;6;4;2;2;2;2;2;2;2;1	10;9;6;4;2;2;2;2;2;2;2;1	Lipoma-preferred partner	LPP	28111000	9907500	25888000	55583000	46970000	50900000	49687000	46342000	47990000	0	0	0	0	0	0	DFHVHCYR;EPIMPAPGQEETVR;FAPVVAPK;GGHSGQLGPSSVAPSFRPEDELEHLTK;GQPFYAVEK;KTYITDPVSAPCAPPLQPK;MVIPNQPPLTATK;NDSDPTYGQQGHPNTWK;SLDGIPFTVDAGGLIHCIEDFHK;STGEPLGHVPAR
Q07954;H0YJI8	Q07954	7;1	7;1	7;1	Prolow-density lipoprotein receptor-related protein 1;Low-density lipoprotein receptor-related protein 1 85 kDa subunit;Low-density lipoprotein receptor-related protein 1 515 kDa subunit;Low-density lipoprotein receptor-related protein 1 intracellular domain	LRP1	13058000	11042000	11385000	0	0	0	0	6876700	10343000	0	0	0	0	0	0	AALSGANVLTLIEK;AGTSPGTPNR;AVTDEEPFLIFANR;IEAASMSGAGR;SLDPFKPFIIFSNR;TTLLAGDIEHPR;TVLWPNGLSLDIPAGR
P98164;A0A3B3IT64	P98164;A0A3B3IT64	2;1	2;1	2;1	Low-density lipoprotein receptor-related protein 2	LRP2	0	0	0	0	0	0	0	0	0	0	0	0	0	0	0	GIAVDWVAGNLYFTNAFVSETLIEVLR;TLVVNPWLTQVR
P42704;B8ZZ38;A0A0C4DG06;C9JCA9	P42704	17;6;6;5	17;6;6;5	17;6;6;5	Leucine-rich PPR motif-containing protein, mitochondrial	LRPPRC	20395000	19859000	20089000	19687000	23124000	16247000	21848000	20378000	21808000	0	0	0	0	0	0	AFAETHIK;CVANNQVETLEK;DLPVTEAVFSALVTGHAR;GDVENIEVVQK;IQEENVIPR;IWDTLQK;LDSSAVLDTGK;LQDAINILK;MEEANIQPNR;NLLESYHVPELIK;NVQGIIEILK;SEAANGNLDFVLSFLK;SGGLGGSHALLLLR;SNTLPISLQSIR;TVLDQQQTPSR;VFNDTCR;VIEPQYFGLAYLFR
Q96AG4	Q96AG4	1	1	1	Leucine-rich repeat-containing protein 59	LRRC59	0	0	0	0	0	0	0	0	0	0	0	0	0	0	0	LVTLPVSFAQLK
Q8ND56;A0A140TA76;K7EMZ9;A0A0G2JQ95;A0A096LP11	Q8ND56;A0A140TA76;K7EMZ9	4;3;2;1;1	4;3;2;1;1	4;3;2;1;1	Protein LSM14 homolog A	LSM14A	0	35315000	0	0	0	0	0	0	0	0	0	62514000	0	0	0	DFDFESANAQFNKEEIDR;SFFDNISCDDNR;TQLSQGR;VSRPENEQLR
Q96GA3	Q96GA3	1	1	1	Protein LTV1 homolog	LTV1	0	0	0	0	0	0	0	0	0	0	0	0	0	0	0	LPSSVFASEFEEDVGLLNK
E7EN55;C9JL41;D6RDI2;J3KPP4;O95232	E7EN55;C9JL41;D6RDI2;J3KPP4;O95232	1;1;1;1;1	1;1;1;1;1	1;1;1;1;1	Luc7-like protein 3	LUC7L3	0	0	0	0	0	0	0	0	0	0	0	0	0	0	0	MISAAQLLDELMGR
Q9NX58	Q9NX58	8	8	8	Cell growth-regulating nucleolar protein	LYAR	23132000	0	0	30311000	38039000	37017000	24262000	41733000	35468000	0	0	0	0	43849000	74001000	ELLEQISAFDNVPR;EQDQRPLHPVANPHAEISTK;LPEHPEGGEPEDDEAPAK;QAPDNEITIK;SEEELLVIFNK;VHNESILDQVWNIFSEASNSEPVNK;VKDAVEQQGEVK;VKDAVEQQGEVKK
F8VV32;A0A0B4J259;P61626	F8VV32;A0A0B4J259;P61626	1;1;1	1;1;1	1;1;1	Lysozyme;Lysozyme C	LYZ	0	0	0	0	0	0	0	0	0	0	0	0	0	0	0	STDYGIFQINSR
D6RA86;D6RE80;D6RDW4;D6REW7;D6RIB6;E7ESC7;Q7L5Y9;D6R8Z3;D6RID6;B4DQT1;B4DVN3	D6RA86;D6RE80;D6RDW4;D6REW7;D6RIB6;E7ESC7;Q7L5Y9;D6R8Z3;D6RID6;B4DQT1;B4DVN3	2;2;2;2;2;2;2;1;1;1;1	2;2;2;2;2;2;2;1;1;1;1	2;2;2;2;2;2;2;1;1;1;1	Macrophage erythroblast attacher	MAEA	0	0	0	0	0	0	0	0	0	0	0	0	0	0	0	AVQESAAQLSMTLK;TLSGCPAVDSVVSLLDGVVEK
Q16706	Q16706	7	7	7	Alpha-mannosidase 2	MAN2A1	20868000	24302000	19089000	18671000	21511000	0	22257000	19310000	17778000	0	0	0	0	0	18471000	FIWSEISYLSK;FLSSSLYTALTEAR;GLEQGIQDNK;GTGLFCSTTQGK;IQFGTLSDFFDALDK;LLAENNEIISNIR;VLLAPLGDDFR
B1AMB1;B1AMB2;Q9BPZ7	B1AMB1;B1AMB2;Q9BPZ7	1;1;1	1;1;1	1;1;1	Target of rapamycin complex 2 subunit MAPKAP1	MAPKAP1	0	0	0	0	0	0	0	0	0	0	0	0	0	0	0	AFLDNPTIILAHIR
P56192;H0YHV5;H0YIP0;F5H2V6;F8VS26;F8W0M7;F8W0S4;F8VZZ9;H0YI94;H0YIC2;F8VPL7;H0YHL6;H0YI27	P56192	24;7;5;4;3;3;3;3;2;1;1;1;1	24;7;5;4;3;3;3;3;2;1;1;1;1	24;7;5;4;3;3;3;3;2;1;1;1;1	Methionine--tRNA ligase, cytoplasmic	MARS	70342000	67729000	69518000	35822000	35422000	55185000	49023000	47712000	46212000	0	0	0	0	0	3519100	ADKNEVAAEVAK;AEVLISTVGPEDCVVPFLTRPK;ALEEGLTPQEICDK;ALTHIDHSLSR;AVTNEPEEEELATLSEEEIAMAVTAWEK;FFGGYVPEMVLTPDDQR;GFVLQDTVEQLR;GLESLPPLRPQQNPVLPVAGER;GVGVFGDMAQDTGIPADIWR;ITQDIFQQLLK;LENDQIESLR;LFVSDGVPGCLPVLAAAGR;LINAVELK;NNSELLNNLGNFINR;NPEQVDLYQFMAK;PAVVETVTTAKPQQIQALMDEVTK;QLAVAEGKPPEAPK;QPQPSPAEGR;QQGVLALRPYLQK;RLEEWLGR;SCPVVQSSQHLFLDLPK;TLPGSDWTPNAQFITR;VPVLQLDSGNYLFSTSAICR;YHIIHADIYR
Q96GW9	Q96GW9	1	1	1	Methionine--tRNA ligase, mitochondrial	MARS2	0	0	0	0	0	0	0	0	0	0	0	0	0	0	0	LLNSELADALGGLLNR
P31153	P31153	2	2	2	S-adenosylmethionine synthase isoform type-2	MAT2A	0	0	0	0	0	0	0	0	0	0	0	0	0	0	0	FVIGGPQGDAGLTGR;TCNVLVALEQQSPDIAQGVHLDR
P43243;A8MXP9;A0A0R4J2E8;D6REM6;D6R991;H0Y8T4;B3KM87;Q68E03;D6R8Z5;D6RE02;D6RIA2;D6RBK5;D6RBI2;D6REK4;D6RCM3;A0A1B0GX04;D6RBS2;D6RAY2;D6RAM9;D6R9F3;D6RB45	P43243;A8MXP9;A0A0R4J2E8;D6REM6;D6R991	33;33;33;30;23;14;13;5;4;3;3;3;3;3;3;2;2;2;2;2;2	33;33;33;30;23;14;13;5;4;3;3;3;3;3;3;2;2;2;2;2;2	33;33;33;30;23;14;13;5;4;3;3;3;3;3;3;2;2;2;2;2;2	Matrin-3	MATR3	329590000	359180000	345760000	242210000	260340000	247510000	252910000	252590000	249440000	446260000	483700000	278610000	278460000	334100000	316010000	ALWFQGR;CRDDSFFGETSHNYHK;DLDELSR;DLDELSRYPEDK;DLSAAGIGLLAAATQSLSMPASLGR;EDAMAMVDHCLK;EWSQHINGASHSR;FDSEYER;GAPPSSNIEDFHGLLPK;GDADQASNILASFGLSAR;GIDLLKK;GNLGAGNGNLQGPR;GPGPLQER;GPLPLSSQHR;GPSLNPVLDYDHGSR;GYPHLCSICDLPVHSNK;IEELDQENEAALENGIK;IGPYQPNVPVGIDYVIPK;ITPENLPQILLQLK;LAEPYGK;LASLMNLGMSSSLNQQGAHSALSSASTSSHNLQSIFNIGSR;LCSLFYTNEEVAK;MDYEDDRLR;NTHCSSLPHYQK;RTEEGPTLSYGR;SFQQSSLSR;SQAFIEMETR;SQESG…
A0A087WT34;A0A087X1H1;A0A0A0MTS6;K7EIE8;O95983	A0A087WT34;A0A087X1H1;A0A0A0MTS6;K7EIE8;O95983	1;1;1;1;1	1;1;1;1;1	1;1;1;1;1	Methyl-CpG-binding domain protein 3	MBD3	0	0	0	0	0	0	0	0	0	0	0	0	0	0	0	LSGLNAFDIAEELVK
Q86VM6;C9JP00;A0A0A0MQX8;Q9NR56;C9J4T8;O95205;H7C4T5;B1AKI6;Q9NUK0;Q5VZF2	Q86VM6;C9JP00;A0A0A0MQX8;Q9NR56;C9J4T8;O95205;H7C4T5;B1AKI6;Q9NUK0;Q5VZF2	2;2;2;2;1;1;1;1;1;1	2;2;2;2;1;1;1;1;1;1	2;2;2;2;1;1;1;1;1;1	Muscleblind-like protein 1;Muscleblind-like protein 3;Muscleblind-like protein 2	MBNL1;MBLL;MBNL3;MBNL2	0	0	0	0	0	0	0	0	0	0	0	0	0	0	0	NNLIQQK;RPLEATFDLGIPQAVLPPLPK
Q8IVS2	Q8IVS2	2	2	2	Malonyl-CoA-acyl carrier protein transacylase, mitochondrial	MCAT	0	0	0	0	0	0	0	0	0	0	0	0	0	0	0	LLAQQLVSPVK;SYSAVDVLQTLEHVDLDPQEPPR
Q96RQ3;E9PHF7;E9PG35;F5GYT8;G5E9X5;F8WDI3	Q96RQ3;E9PHF7;E9PG35;F5GYT8;G5E9X5	16;15;14;13;11;1	16;15;14;13;11;1	16;15;14;13;11;1	Methylcrotonoyl-CoA carboxylase subunit alpha, mitochondrial	MCCC1	115280000	142370000	107820000	52962000	50445000	41163000	50111000	55306000	54079000	19536000	17451000	11060000	0	0	18333000	AVNYVGAGTVEFIMDSK;CSVNGVASK;EGSIEIDIPVPK;ESLCQAALGLILK;HTPLVEFEEEESDKR;IIEEAPAPGIK;IPLSQEEITLQGHAFEAR;IYAEDPSNNFMPVAGPLVHLSTPR;LGEAAVR;LGVQTVAVYSEADR;LQVEHPVTEMITGTDLVEWQLR;LVVWAADR;QEGIIFIGPPPSAIR;SFNDDAMLIEK;TFQVLGNLYSEGDCTYLK;TSAAQAIHPGCGFLSENMEFAELCK
Q9HCC0;D6RD67;D6R9R1;D6RDF7;A0A0G2JM88	Q9HCC0;D6RD67	17;10;8;8;5	17;10;8;8;5	17;10;8;8;5	Methylcrotonoyl-CoA carboxylase beta chain, mitochondrial	MCCC2	44331000	60141000	49494000	32874000	31351000	32962000	35670000	30319000	29993000	0	9259500	0	0	0	0	AATGEEVSAEDLGGADLHCR;AFYGDTLVTGFAR;ALVNQLHER;AQEIAMQNR;FLYIWPNAR;IFGYPVGIVGNNGVLFSESAK;ISVMGGEQAANVLATITK;KGTHFVQLCCQR;KLDVTIEPSEEPLFPADELYGIVGANLK;MVAAVACAQVPK;NIPLLFLQNITGFMVGR;QADVFPDRDHFGR;QFSSADEAALKEPIIK;SGVSDHWALDDHHALHLTR;TDFGIFR;TFYNQAIMSSK;VSGVECMIIANDATVK
H0Y8E6;P49736	H0Y8E6;P49736	10;10	10;10	10;10	DNA replication licensing factor MCM2	MCM2	30413000	37084000	11731000	0	0	0	0	0	0	0	0	0	0	0	0	DTVDPVQDEMLAR;DYVIEDDVNMAIR;ESLVVNYEDLAAR;ESMATGSIPITVR;FDILCVVR;GLALALFGGEPK;GVCLIDEFDK;QLHLNQLIR;THVDSHGHNVFK;VAVGELTDEDVK
P25205;J3KQ69;A0A499FHX9	P25205;J3KQ69;A0A499FHX9	6;5;5	6;5;5	6;5;5	DNA replication licensing factor MCM3	MCM3	12544000	14518000	0	0	0	0	7555000	0	0	0	0	0	0	0	0	AGTVVLDDVELR;AILCLLLGGVER;APAGQLPR;GDINILLIGDPSVAK;LLNNAFEELVAFQR;LTESINR
P33991;A0A3B3IU45;A0A3B3IT92;A0A3B3IS57;A0A3B3ITP6;E5RG31;A0A3B3IRR8;E5RFR3;E5RG53;A0A494C100;Q9UJA3	P33991;A0A3B3IU45;A0A3B3IT92;A0A3B3IS57;A0A3B3ITP6;E5RG31	28;27;27;24;22;21;6;2;1;1;1	28;27;27;24;22;21;6;2;1;1;1	28;27;27;24;22;21;6;2;1;1;1	DNA replication licensing factor MCM4	MCM4	49456000	58906000	52368000	28083000	25172000	29064000	24227000	23973000	15839000	0	0	0	0	0	0	AEINILLCGDPGTSK;ALADDDFLTVTGK;ATPAQTPR;DFSHTGR;FIDPLAK;GILLQLFGGTR;GLQVDLQSDGAAAEDIVASEQSLGQK;IAEPSVCGR;LASALAPSIYEHEDIKK;LGEINVIGEPFLNVNCEHIK;LHGLDEEAEQK;LQESPEDMPAGQTPHTVILFAHNDLVDK;LSEEASQALIEAYVDMR;LSNKVEAIDVEEAKR;LVIWGTDVNVAACK;NLNPEDIDQLITISGMVIR;QLESLIR;QLVLQTGALVLSDNGICCIDEFDK;QRPDLGSAQK;RLHGLDEEAEQK;SQLLQYVYNLVPR;TGIVDISILTTGMSATSR;THIDVIHYR;TSVLAAANPIESQWNPK;TTIENIQLPHTLLSR;VEAIDVEEAKR;…
P33992;B1AHB1;B1AHB2;B1AHA9;F8WFD7	P33992;B1AHB1	41;36;10;10;1	41;36;10;10;1	41;36;10;10;1	DNA replication licensing factor MCM5;DNA helicase	MCM5	229840000	219890000	229530000	130490000	142630000	135820000	110700000	107640000	110540000	119460000	129280000	76537000	73099000	84269000	69691000	AGITTTLNSR;AIACLLFGGSR;CPLDPYFIMPDK;CSPIGVYTSGK;CSVLAAANSVFGR;CVDFQTLK;EVADEVTRPR;FAIGSQVSEHSIIK;FDMIFIVK;FGLTTSR;GDINLLMLGDPGTAK;GEDNIDFMPTILSR;GSSAAGLTASVMR;HMQLYCDR;IAEALSK;IPGIIIAASAVR;KFGLTTSR;LAALPNVYEVISK;LFQVSTLDAALSGTLSGVEGFTSQEDQEMLSR;LQELPDAVPHGEMPR;LQPFATEADVEEALR;LSAEAAEK;NTLTNIAMR;NTLTNIAMRPGLEGYALPR;PGLEGYALPR;PSGEEVLQDIQVMLK;QKYPEHAIHK;QLEAIVR;QPAEHLQLLEEAAK;RLPDGLTR;SDASPSSIR;SDM…
Q14566	Q14566	24	24	24	DNA replication licensing factor MCM6	MCM6	66353000	69348000	70089000	51392000	57646000	60590000	46109000	48860000	50922000	0	0	0	0	0	0	ASSAAGLTAAVVR;DFYVAFQDLPTR;DQVAIHEAMEQQTISITK;DVEQQFK;ELRDEEQTAESIK;ESEDFIVEQYK;FLLDTNK;GDINVCIVGDPSTAK;GVLLMLFGGVPK;HVEEFSPR;IQETQAELPR;ISGQVVR;LFLDFLEEFQSSDGEIK;LVFLACCVAPTNPR;MHCCDEVQPK;NPVCANR;QNINLSAPIMSR;SELVNWYLK;SLEVILR;TSILAAANPISGHYDR;TTGEGTSLR;VFEMSQDK;YLQLAEELIRPER;YTQPNICR
P33993;C9J8M6	P33993	40;4	40;4	40;4	DNA replication licensing factor MCM7	MCM7	267370000	253230000	258690000	203730000	225870000	232460000	200430000	208490000	188080000	49691000	67184000	45732000	35123000	36990000	28904000	AGILTTLNAR;ALKDYALEK;ALLLLLVGGVDQSPR;CSILAAANPAYGR;DATYTSAR;DSLLGDK;DVLDVYIEHR;EDVNEAIR;EKQPMVPESLADYITAAYVEMR;ELVSGGR;EVVNKDVLDVYIEHR;FDLLWLIQDRPDR;FLQEFYQDDELGK;FLQEFYQDDELGKK;FSEAEQR;GNINICLMGDPGVAK;GSSGVGLTAAVLR;IAQPGDHVSVTGIFLPILR;LAASIAPEIYGHEDVK;LAASIAPEIYGHEDVKK;LAQHITYVHQHSR;LFADAVQELLPQYK;LSTALAR;MQEHSDQVPVGNIPR;MVDVVEKEDVNEAIR;PADVIFATVR;QIAEEDFYEK;QPMVPESLADYITAAYVEMR;QPPSQFEPLDMK;QVV…
C9JRL4;B9A041;C9JF79;A0A5K1VW95;P40925	C9JRL4;B9A041;C9JF79;A0A5K1VW95;P40925	2;2;2;2;2	2;2;2;2;2	2;2;2;2;2	Malate dehydrogenase;Malate dehydrogenase, cytoplasmic	MDH1	0	0	0	0	0	0	0	0	0	0	0	0	0	0	0	ENFSCLTR;VIVVGNPANTNCLTASK
P40926;G3XAL0	P40926;G3XAL0	6;4	6;4	6;4	Malate dehydrogenase, mitochondrial;Malate dehydrogenase	MDH2	24869000	24968000	17231000	0	0	0	18407000	20275000	19602000	0	0	0	0	0	0	AGAGSATLSMAYAGAR;GYLGPEQLPDCLK;HGVYNPNK;IFGVTTLDIVR;IQEAGTEVVK;VAVLGASGGIGQPLSLLLK
Q15648;J3QKZ7	Q15648	6;1	6;1	6;1	Mediator of RNA polymerase II transcription subunit 1	MED1	0	0	0	0	0	0	0	12030000	16782000	0	0	0	0	0	0	FPQPIPVSR;GLSDALICTDDFIAK;GLVNLYNLPGDNK;TASPIILHENNVSR;VPLILNLIR;VTSLPAMTDR
Q93074;Q7Z3Z5;H7C191;F8WAE6;Q86YW9	Q93074;Q7Z3Z5	21;18;3;2;2	21;18;3;2;2	21;18;3;2;2	Mediator of RNA polymerase II transcription subunit 12	MED12;TNRC11	17993000	23870000	24506000	29338000	17294000	16015000	28016000	24424000	30510000	19468000	17585000	28730000	38943000	0	26430000	CNTLPDTGR;FGELFSDFCSK;HLLAASQNR;IEGTLGVLYDQPR;ISSNFSSIIAEK;IVDGAVFAVLK;KGTAETDQLAPIVPLNPGDLTFLGGEDGQK;LLDNEDGENPQR;LLLPLLLR;NRPEAFPTAEDIFAK;QCLLLEDLIR;QGLQQTQQQQQTAALVR;QQQQQQILR;SDFSNSLDSLCNR;SGVWLVAPLIAK;SICQQEWVGER;SLSAEWLGVLK;SLSENPANR;SMSLLSQQPFLSLVLTCLK;SQSAINTWFTDLAGTKPLTQLAK;YLWEQLQK
O60244;H7C3E5;H7C017	O60244	11;2;1	11;2;1	11;2;1	Mediator of RNA polymerase II transcription subunit 14	MED14	0	0	0	12967000	0	7505800	14505000	11115000	11883000	0	0	0	0	0	0	AYSELMVLTDLLPR;IDHLSIEK;IIPWIQQLK;LELSNLEIPHQGVQVEGDGFSHAIR;LPSFAIPYAIDVLTTGSYPR;LPTVPMLGLTQR;LVEGFYPAPGLK;QGECTIFAAVR;SLPDIPAHLNIFSEVR;TSVPPQEPVSIIVPIIYDMASGTTQQADIPR;VTPENAGQWKPDELQVLEK
G3V1P5;Q96RN5;F8WDM6;F2Z2B7;C9JM58;C9JLN7;C9JZV5;C9JGN2;C9J1I1;H7C308	G3V1P5;Q96RN5	6;6;1;1;1;1;1;1;1;1	6;6;1;1;1;1;1;1;1;1	6;6;1;1;1;1;1;1;1;1	Mediator of RNA polymerase II transcription subunit 15	MED15	0	0	0	0	0	0	0	0	0	0	0	0	0	0	0	DMESHVFLK;LHHQNQQQIQQQQQQLQR;QQYLCQPLLDAVLANIR;QSIPSVLQGEVAR;SLLDILTDPSK;SLLDILTDPSKR
U3KQB4;B9TWZ6;U3KQ43;Q9Y2X0;K7EKS6	U3KQB4;B9TWZ6;U3KQ43;Q9Y2X0;K7EKS6	3;3;3;3;2	3;3;3;3;2	3;3;3;3;2	Mediator of RNA polymerase II transcription subunit 16	MED16	0	0	0	7310700	0	0	0	0	0	0	0	0	0	0	8195600	EGLPVNNIFQQISPVVGDK;IDTEILPSLFMR;LPISLTNTDLK
A0A1W2PS69;E9PM72;A0A1W2PRX4;A0A1W2PS27;A0A1W2PRB8;Q9NVC6;A0A1W2PNW7;A0A1W2PPP8;A0A1W2PR99;A0A1W2PQ48;A0A1W2PNF3;A0A1W2PPC8;E9PKQ4;A0A1W2PQE4	A0A1W2PS69;E9PM72;A0A1W2PRX4;A0A1W2PS27;A0A1W2PRB8;Q9NVC6;A0A1W2PNW7;A0A1W2PPP8;A0A1W2PR99;A0A1W2PQ48;A0A1W2PNF3	6;6;6;6;6;6;5;4;4;4;3;2;2;1	6;6;6;6;6;6;5;4;4;4;3;2;2;1	6;6;6;6;6;6;5;4;4;4;3;2;2;1	Mediator of RNA polymerase II transcription subunit 17	MED17	0	0	0	12804000	16443000	9349600	14488000	14110000	15692000	0	0	0	0	0	0	AAATIDSLASR;FQPSLWPWDSVR;LSGPQAFDKNEINSLQSSEGLLEK;QAPDIGDLGTVNLFK;QNPQTLQLISK;SALTEMCVLYDVLSIVR
Q5JWT2;Q9ULK4	Q5JWT2;Q9ULK4	5;5	5;5	5;5	Mediator of RNA polymerase II transcription subunit 23	MED23	0	0	0	0	12339000	13383000	15398000	0	12626000	0	0	0	0	0	0	EVGNALLNVVLK;FIHGQHSPK;LITALGSSEVQPQFTR;METQLQSIFEEVVK;TVLSAESEELNR
F5GY88;A0A0B4J1W0;O75448;F5H5K2;B9TX62;B4DDR8	F5GY88;A0A0B4J1W0;O75448;F5H5K2	3;3;3;2;1;1	3;3;3;2;1;1	3;3;3;2;1;1	Mediator of RNA polymerase II transcription subunit 24	MED24	0	0	0	0	0	0	0	0	0	0	0	0	0	0	0	EVLTDIFAK;SLDLLLAAAAATGK;VVLAITDLSLPLGR
D6RA48;D6RBS3;D6RAK2;D6R9U2;D6RD15;D6RB69;D6RHZ8;D6RF69;P26572	D6RA48;D6RBS3;D6RAK2;D6R9U2;D6RD15;D6RB69;D6RHZ8;D6RF69;P26572	1;1;1;1;1;1;1;1;1	1;1;1;1;1;1;1;1;1	1;1;1;1;1;1;1;1;1	Alpha-1,3-mannosyl-glycoprotein 2-beta-N-acetylglucosaminyltransferase	MGAT1	0	0	0	0	0	0	0	0	0	0	0	0	0	0	0	GLLQQIGDALSSQR
O14880;Q5VV89;Q5VV87	O14880;Q5VV89;Q5VV87	2;2;1	2;2;1	2;2;1	Microsomal glutathione S-transferase 3	MGST3	0	24856000	27888000	0	0	0	0	0	0	0	0	0	0	0	0	IASGLGLAWIVGR;SGLGSGPK
G3V599;Q96PC5	G3V599;Q96PC5	1;1	1;1	1;1	Melanoma inhibitory activity protein 2	MIA2	0	0	0	0	0	0	0	0	0	0	0	0	0	0	0	AFLSPPTLLEGPLR
Q9NXC5	Q9NXC5	1	1	1	WD repeat-containing protein mio	MIOS	0	0	0	0	0	0	0	0	0	0	0	0	0	0	0	EAGNLEGILLTGLTK
Q15773;F5H0Y3	Q15773;F5H0Y3	2;1	2;1	2;1	Myeloid leukemia factor 2	MLF2	0	0	0	0	0	0	0	0	0	0	0	0	0	0	0	LAIQGPEDSPSR;VYQETSEMR
Q5TIG5;A8MQ02;J3KN01;P55196;H0YA98;H0Y7R8	Q5TIG5;A8MQ02;J3KN01;P55196	4;4;4;4;1;1	4;4;4;4;1;1	4;4;4;4;1;1	Afadin	MLLT4	8592100	8533500	0	0	0	0	0	0	0	0	0	0	0	0	0	LAAGDQLLSVDGR;NIPNGLQEFLDPLCQR;TILLSTTDPADFAVAEALEK;TQDASGPELILPASIEFR
H3BV48;H3BR66;P08253	H3BV48;H3BR66;P08253	1;1;1	1;1;1	1;1;1	72 kDa type IV collagenase;PEX	MMP2	0	0	0	0	0	0	0	0	0	0	0	0	0	0	0	AFQVWSDVTPLR
A0A3B3IRW2;A0A3B3IRK6;Q13724	A0A3B3IRW2;A0A3B3IRK6;Q13724	1;1;1	1;1;1	1;1;1	Mannosyl-oligosaccharide glucosidase	MOGS	0	0	0	0	0	0	0	0	0	0	0	0	0	0	0	LGPLLDILADSR
Q9HCE1;Q5JR04	Q9HCE1;Q5JR04	47;44	47;44	47;44	Putative helicase MOV-10	MOV10	83292000	87529000	88969000	126170000	129120000	138250000	113790000	117550000	119290000	121460000	136910000	169280000	176530000	198620000	174830000	AHILACAPSNSGADLLCQR;ALELTGR;AQLETALK;DGQLLIR;DVPLLPSDVK;EAGQCFESFLVVR;EGEGGLSLQVEPEWR;EGNSPSFFNPEEAATVTSYLK;ENGGYTGCPFPAK;ETGDPGGQLVLAGDPR;FLAAVAHSPLAAQLKPMTPFK;FNVAVTR;FVDGLTFK;GDHLFALLSSETHQEDPITYK;GLDMETDR;GPDGYDPQFITK;HGLGYSLLER;HGVDVEVQGPHEAR;HIVTGTTR;IANLAYVTK;IEEGERPDR;ISFGTPAPGFSSMLYGMK;ITGNPVVTNR;KGEYVFPAK;KGPDGYDPQFITK;LDLQQGQNLLQGLSK;LGSDISK;LLLAPSSK;LLLHLEELQMEHDIR;LLTLEVPGVTESR;LLTYN…
Q9BV20	Q9BV20	1	1	1	Methylthioribose-1-phosphate isomerase	MRI1	0	0	0	0	0	0	0	0	0	0	0	0	0	0	0	GSLQILDQLLLPK
H0Y8N7;Q9BYD6	H0Y8N7;Q9BYD6	2;2	2;2	2;2	39S ribosomal protein L1, mitochondrial	MRPL1	0	0	0	0	0	0	0	0	0	0	0	0	0	0	0	NVEPFTSVLSLPYPFASEINK;VAVFTENASEVK
Q7Z7H8	Q7Z7H8	1	1	1	39S ribosomal protein L10, mitochondrial	MRPL10	0	0	0	0	0	0	0	0	0	0	0	0	0	0	0	TVPFLPLLGGCIDDTILSR
Q9Y3B7;H0YCD5;E9PQB6	Q9Y3B7	4;1;1	4;1;1	4;1;1	39S ribosomal protein L11, mitochondrial	MRPL11	18888000	19801000	16163000	15279000	15027000	19508000	16401000	18301000	17559000	0	21633000	15502000	14367000	0	0	AQDEAFALQDVPLSSVVR;DLSSEELAAFQK;IGQPTVSYFLK;KPEVGGVIR
E5RHF4;Q9P015	E5RHF4;Q9P015	2;2	2;2	2;2	39S ribosomal protein L15, mitochondrial	MRPL15	0	0	0	0	0	0	0	0	0	0	0	0	0	0	0	LGFEGGQTPFYIR;VSLANLKPNPGSK
P49406;H7C2J0;S4R3W9;A0A0A0MRF4	P49406	3;1;1;1	3;1;1;1	3;1;1;1	39S ribosomal protein L19, mitochondrial	MRPL19	0	0	0	0	0	0	0	0	0	0	0	0	0	0	0	FLSPEFIPR;IEAAIWK;VQEIQVVK
Q7Z2W9;H3BUY0;F5H7V8	Q7Z2W9;H3BUY0	5;3;2	5;3;2	5;3;2	39S ribosomal protein L21, mitochondrial	MRPL21	0	0	15147000	15742000	0	0	14661000	13113000	13634000	0	0	0	0	0	18678000	IVTTPQTVLR;TSLSSPPWPEVVLPDPVEETR;VEATVIEK;VLLVGADNFTLLGKPLLGK;VTSEDLILIGNELDLACGER
H0Y9G6;E7ETU7;P09001;D6RC14;E9PF06	H0Y9G6;E7ETU7;P09001;D6RC14	3;3;3;2;1	3;3;3;2;1	3;3;3;2;1	39S ribosomal protein L3, mitochondrial	MRPL3	0	0	0	0	0	0	0	0	0	0	0	0	0	0	0	MATLSVGGK;RPGAVATGDIGR;SGTWWDEHLSEENVPFIK
S4R369;Q9BZE1;H0Y4J2;A6NHR2	S4R369;Q9BZE1	3;3;1;1	3;3;1;1	3;3;1;1	39S ribosomal protein L37, mitochondrial	MRPL37	0	0	0	0	0	0	0	0	0	0	0	0	0	0	0	ETYCPVIVDNLIQLCK;VLEQPVVVQSVGTDGR;VLSLVDDPR
Q96DV4	Q96DV4	4	4	4	39S ribosomal protein L38, mitochondrial	MRPL38	0	0	0	0	0	0	0	0	0	0	0	0	0	0	0	DLFHGATFVPR;LAFLLFK;TASVPLDAVR;TQQLLER
C9JG87;Q9NYK5	C9JG87;Q9NYK5	3;3	3;3	3;3	39S ribosomal protein L39, mitochondrial	MRPL39	0	0	0	0	0	0	0	0	0	0	0	0	0	0	0	DLPFETLEVEAK;IGDFIDVSEGPLIPR;TDPGTVFVMNK
K7ES61;Q9BYD3;K7EKI4;K7ELF1;K7ELQ0;X6RAY8	K7ES61;Q9BYD3;K7EKI4;K7ELF1;K7ELQ0;X6RAY8	4;4;2;2;2;2	4;4;2;2;2;2	4;4;2;2;2;2	39S ribosomal protein L4, mitochondrial	MRPL4	0	17156000	18634000	17441000	0	0	20554000	0	0	0	0	0	0	0	20291000	ATENPEQVASEGLPEPVLR;HQTLVLTLPTVAFLEDK;LLWQDSR;VGLADLHPDVFATAPR
Q9NQ50	Q9NQ50	1	1	1	39S ribosomal protein L40, mitochondrial	MRPL40	0	0	0	0	0	0	0	0	0	0	0	0	0	0	0	ATQELIPIEDFITPLK
H0Y6Y8;B1AL05;Q8N983;H0YBU8;M0R051	H0Y6Y8;B1AL05;Q8N983;H0YBU8	3;3;3;2;1	3;3;3;2;1	3;3;3;2;1	39S ribosomal protein L43, mitochondrial	MRPL43	0	0	0	0	0	0	0	0	0	0	0	0	0	0	0	LADQSGLDVIR;SVEEISTLVQK;YVQQLQR
Q9H9J2	Q9H9J2	8	8	8	39S ribosomal protein L44, mitochondrial	MRPL44	12175000	12624000	10552000	0	0	0	0	11920000	0	0	0	5802400	9040400	0	17723000	EAVLLNLK;IINPMGLLVEELK;LIAEGPGETVLVAEEEAAR;LQENFSLDLLK;LYGFTENR;NLVDFLTGEEVVCHVAR;QSGGTTALPLYFVGLYCDK;TAFVNSCYIK
Q9BYD2;Q5SZR1;A0A1W2PPE5;A0A1W2PQB6;A0A1W2PS92	Q9BYD2;Q5SZR1	3;2;1;1;1	3;2;1;1;1	3;2;1;1;1	39S ribosomal protein L9, mitochondrial	MRPL9	0	0	0	0	0	0	5348900	6579200	0	0	0	0	0	0	0	ENLELILTQSVENVGVR;LPEEPITR;NLGVVVAPHTLK
P82664	P82664	1	1	1	28S ribosomal protein S10, mitochondrial	MRPS10	0	0	0	0	0	0	0	0	0	0	0	0	0	0	0	DLTKPVVTISDEPDILYK
P82914	P82914	4	4	4	28S ribosomal protein S15, mitochondrial	MRPS15	0	0	0	24402000	24144000	25129000	0	0	0	0	0	0	0	0	0	DYQNVPGIEK;IIALSVK;IVANPEDTR;VFQETQK
Q9Y3D3;A6ND22	Q9Y3D3;A6ND22	3;2	3;2	3;2	28S ribosomal protein S16, mitochondrial	MRPS16	0	0	0	0	31809000	0	0	0	32230000	0	0	0	0	0	0	EVLLASQK;FVEQLGSYDPLPNSHGEK;LVALNLDR
Q9Y2R5;I3L0E3;E9PE17	Q9Y2R5;I3L0E3;E9PE17	4;4;3	4;4;3	4;4;3	28S ribosomal protein S17, mitochondrial	MRPS17;hCG_1984214	25810000	28294000	26554000	0	30207000	28134000	27027000	27335000	27189000	49153000	51733000	25781000	25481000	0	0	LVLDPYLLK;NLEELNISSAQ;TYFAHDALQQCTVGDIVLLR;VIDPVTGKPCAGTTYLESPLSSETTQLSK
Q9Y676;A0A0G2JIC6	Q9Y676;A0A0G2JIC6	7;4	7;4	7;4	28S ribosomal protein S18b, mitochondrial	MRPS18B	68111000	69278000	78975000	84822000	86747000	92043000	89836000	81384000	73635000	126110000	130690000	111720000	110610000	101850000	74063000	APSEEDSLSSVPISPYKDEPWK;LTQAIQK;PVWADYR;RLTQAIQK;TPAEASSTGQTGPQSAL;VVGNPCPICR;YLESEEYQER
Q9Y399;Q5T8A0	Q9Y399;Q5T8A0	10;7	10;7	10;7	28S ribosomal protein S2, mitochondrial	MRPS2	55944000	59384000	59032000	79993000	96133000	95956000	80869000	87340000	81836000	120140000	108650000	99287000	86179000	107010000	90654000	DCGEYAHTR;EPGDQGPAHPPGADMSHSL;FMEPYIFGSR;GGMLTNAR;HSDFFNVK;ILNEPLK;LFQTAITR;LLFGPTVR;QFSYLIENMAR;QQVEALYR
G5E9W7;G5E9V5;P82650;H7C5L9;H7C5H3;H7C5F2;C9J5D8	G5E9W7;G5E9V5;P82650	20;20;20;9;9;8;1	20;20;20;9;9;8;1	20;20;20;9;9;8;1	28S ribosomal protein S22, mitochondrial	MRPS22	115630000	120380000	128350000	121580000	143870000	140900000	133040000	121020000	110000000	177260000	200070000	131600000	158640000	179840000	142600000	DLIDDATNLVQLYHVLHPDGQSAQGAK;DQAAEGINLIK;EPSGTLR;HVDVLNLCFAQFEPDSTEYIK;IDGLLIDQIQR;ILEGTETTK;ILTPIIFK;ILTPIIFKEENLR;KIDGLLIDQIQR;KILTPIIFK;KILTPIIFKEENLR;KPTFMDEEVQSILTK;LMTQAQLEEATR;MIQVYFPK;MPPVLEER;MTGLNLQK;TFKPAIQELKPPTYK;TMYSQDR;VPINDVLAEDK;YVFTDISYSIPHR
Q9Y3D9;J3QLR8	Q9Y3D9;J3QLR8	11;8	11;8	11;8	28S ribosomal protein S23, mitochondrial	MRPS23	62014000	62786000	62015000	60425000	71729000	71232000	73253000	83804000	68027000	71634000	76506000	71479000	61714000	69614000	100030000	AFDLFNPNFK;ALLAEGVILR;APIQDIWYHEDR;EKPLWFDVYDAFPPLR;EPVFQRPR;EVPQDQHLEAPADQSK;FYSVYGSGQR;KSEHLSVRPQTALEENETQK;LETVGSIFSR;LFVETGK;TQHGGSHVSR
P82663;E7EPW2	P82663;E7EPW2	8;6	8;6	8;6	28S ribosomal protein S25, mitochondrial	MRPS25	33891000	34481000	0	42594000	45452000	0	41613000	36106000	49315000	68151000	68229000	23772000	33515000	33610000	60753000	ECICEVEGQVPCPSLVPLPK;FVFFNIPQIQYK;KFVFFNIPQIQYK;NMTPSPFLR;NPWVQIMMFK;QLSHPANFGPR;TLQYLSQGNVVFK;VMTVNYNTHGELGEGAR
Q9BYN8	Q9BYN8	8	8	8	28S ribosomal protein S26, mitochondrial	MRPS26	35805000	41064000	41931000	44652000	38540000	35330000	36977000	35778000	37604000	71474000	71320000	49467000	50521000	50986000	65526000	EGLVVRPQR;ELMAWNQAENR;EREVLQLQEEVK;EVLQLQEEVK;KAEEVQAWAQR;MEFVSEVQR;VEAALDSR;VNMPPAVDPAEFFVLMER
G5EA06;Q92552;D6RH20;D6RJC7;E5RJ73	G5EA06;Q92552;D6RH20;D6RJC7	17;17;16;10;3	17;17;16;10;3	17;17;16;10;3	28S ribosomal protein S27, mitochondrial	MRPS27	91061000	85333000	98043000	100100000	95596000	103010000	107140000	114610000	102360000	135270000	137880000	102230000	117500000	116350000	112550000	ALQVMEK;ALYTLVNK;EALDVLGAVLK;EEIDHAEYYLYK;HSPNCWYLR;IESEGLLSLTTQLVK;KLPVSSLTISR;KTDFSWEEER;LIDNISSR;LPQYLER;LVEQLDIEETEQSK;NFGASLLLPGLK;NSVGFSSQLYGYALLGK;NWTIHTWIR;TDFSWEEER;VAASPEDIK;VELQQGLR
Q9Y2Q9;H7C5V3;H0YAT2;E5RFT8;E5RGC7;E5RFH3;H0YC42;U3KQQ8;E5RK86	Q9Y2Q9;H7C5V3;H0YAT2	7;5;4;3;3;2;2;1;1	7;5;4;3;3;2;2;1;1	7;5;4;3;3;2;2;1;1	28S ribosomal protein S28, mitochondrial	MRPS28	50010000	62562000	75439000	77513000	76603000	75821000	67556000	73969000	74412000	71806000	103180000	103420000	91004000	88226000	32570000	AGGFASALER;AVAAESHFLR;FLGATTDTTVLEANAVLLGIQESK;HSELLQK;HSPLTQMGPAK;LLDLELTSR;NVESFASMLR
Q9NP92	Q9NP92	1	1	1	28S ribosomal protein S30, mitochondrial	MRPS30	0	0	0	0	0	0	0	0	0	0	0	0	0	0	0	QLAEFVPLDYSVPIEIPTIK
Q92665	Q92665	5	5	5	28S ribosomal protein S31, mitochondrial	MRPS31	14459000	16860000	14521000	16270000	13877000	10121000	0	12670000	8728000	0	0	0	0	0	0	EAPETDTSPSLWDVEFAK;IEPLSPELVAAASAVADSLPFDK;ISFSNIISDMK;SELLSQLQQHEEESR;VELSTVNVR
C9JJ19;P82930	C9JJ19;P82930	10;10	10;10	10;10	28S ribosomal protein S34, mitochondrial	MRPS34	32474000	36521000	40939000	33198000	36822000	29083000	47568000	49587000	51419000	0	0	0	0	42869000	50808000	AWGILTFK;DSQLYAVDYETLTRPFSGR;EIEHVMYHDWR;EQLNRPR;HEEEAFTAFTPAPEDSLASVPYPPLLR;LLQLLGR;LPLFGLGR;MEPWDYPAK;NGDTSTEEPMLNVQR;VRPDYTAQNLDHGK
P82673;H0YG82	P82673;H0YG82	9;5	9;5	9;5	28S ribosomal protein S35, mitochondrial	MRPS35	23716000	22269000	12273000	8545900	12360000	9360500	15434000	18269000	25576000	0	0	0	0	0	19577000	DFCTEWPAALDSDEK;EGNLELLK;HFPIEIDSTDYVSSGPSVR;IPNFLHLTPVAIK;LSSLNLDDHAK;MAVDQDWPSVYPVAAPFKPSAVPLPVR;NILETLLQMK;NMEINKEELLGTK;TTDVLTIK
P82675	P82675	12	12	12	28S ribosomal protein S5, mitochondrial	MRPS5	29007000	28024000	31201000	40110000	46657000	43426000	44783000	38177000	44757000	0	0	28335000	41414000	44828000	63761000	AIITICR;AVHHLHYIER;EECGPLPIVVASPR;GALAETGAGAK;LTADELWK;NGAVQTIAQR;NVFTMTAK;QETHQQLADK;VLVAVGNGK;VSGSINMLSLTQGLFR;YEDHTIFHDISLR;YGFLWPGLNVPLMK
P82932	P82932	1	1	1	28S ribosomal protein S6, mitochondrial	MRPS6	0	0	0	0	0	0	0	0	0	0	0	0	0	0	0	ECEGIVPVPLAEK
J3QLS3;Q9Y2R9;J3QQS1;J3KSI8;J3QKW2	J3QLS3;Q9Y2R9;J3QQS1;J3KSI8;J3QKW2	10;10;9;8;7	10;10;9;8;7	10;10;9;8;7	28S ribosomal protein S7, mitochondrial	MRPS7	74975000	76672000	52372000	79520000	76210000	73493000	63320000	99035000	82279000	100560000	94654000	91874000	119740000	45728000	62137000	FTNMMMIGGNK;FYQVPVPLPDR;FYQVPVPLPDRR;KPVEELTEEEK;LLEAFHNQGPVIK;NCEPMIGLVPILK;NPYTIFHQALK;SLMIQTLEAVK;TSSVFEDPVISK;YHAASAEEQATIER
P82933;H7BZC4	P82933	18;1	18;1	18;1	28S ribosomal protein S9, mitochondrial	MRPS9	100080000	94639000	103980000	117490000	121400000	129750000	130580000	124380000	120310000	148890000	137330000	153450000	171130000	178120000	146260000	AEAIVYK;AIAYLFPSGLFEK;ALCSFVTEDEVEWMR;EELEEMLVEK;EQLMFPFHFVDR;HDVTCTVSGGGR;HLANMMGEDPETFTQEDIDR;HPEQIFPR;HQSHLQAK;LLTSQCGAAEEEFVQR;LSDLDYMQFIR;QAGLLTTDPR;QIEEFNIGK;QLIEPVQYDEQGMAFSK;RETYTEDFIKK;SAQAGAIR;SVTLESK;VNGIDYQLYFPITQDR
Q9UKD2	Q9UKD2	6	6	6	mRNA turnover protein 4 homolog	MRTO4	0	0	0	15583000	17991000	20943000	17123000	14805000	0	0	0	0	0	0	0	GEVGLLFTNR;GVVTLLSDYEVCK;LFGYEMAEFK;QLGLPTALK;QNLIEELRK;TKEEVNEWFTK
A0A2R8YFH0;E9PHA6;A0A2R8Y6P0;A0A2R8YG02;P43246;A0A2R8Y7S8;A0A2R8Y713	A0A2R8YFH0;E9PHA6;A0A2R8Y6P0;A0A2R8YG02;P43246;A0A2R8Y7S8	4;4;4;4;4;3;1	4;4;4;4;4;3;1	4;4;4;4;4;3;1	DNA mismatch repair protein Msh2	MSH2	0	11023000	9840800	0	0	0	0	0	10270000	0	0	0	0	0	0	ALNLFQGSVEDTTGSQSLAALLNK;HVIECAK;LNLVEAFVEDAELR;LYQGINQLPNVIQALEK
A0A494C0M1;P52701;A0A087WWJ1;A0A087WYT6	A0A494C0M1;P52701;A0A087WWJ1	3;3;2;1	3;3;2;1	3;3;2;1	DNA mismatch repair protein Msh6	MSH6	0	0	0	0	0	0	0	0	0	0	0	0	0	0	0	IIDFLSALEGFK;PVILLPEDTPPFLELK;YQLEIPENFTTR
O43347	O43347	1	1	1	RNA-binding protein Musashi homolog 1	MSI1	0	0	0	0	0	0	0	0	0	0	0	0	0	0	0	TPLPSAPVLPELTAIPLTAYGPMAAAAAAAAVVR
B4DHE8;Q96DH6;J3QKT5;J3KTC1;B4DM51	B4DHE8;Q96DH6;J3QKT5;J3KTC1;B4DM51	2;2;1;1;1	2;2;1;1;1	2;2;1;1;1	RNA-binding protein Musashi homolog 2	MSI2	0	0	0	0	0	0	0	0	0	0	0	0	0	0	0	GFGFVTFADPASVDK;VEDAMLMFDK
O94776	O94776	1	1	1	Metastasis-associated protein MTA2	MTA2	0	0	0	0	0	0	0	0	0	0	0	0	0	0	0	TPTQLEGATR
Q9Y6C9;E9PIE4	Q9Y6C9;E9PIE4	8;7	8;7	8;7	Mitochondrial carrier homolog 2	MTCH2	34006000	39000000	42748000	24870000	24608000	23772000	20484000	20514000	14711000	0	0	0	0	0	0	ADAASQVLLGSGLTILSQPLMYVK;EEGILGFFAGLVPR;EVSSSFDHVIK;GLFTGLTPR;LCSGVLGTVVHGK;QVCQLPGLFSYAQHIASIDGR;SAATLITHPFHVITLR;VLQHYQESDKGEELGPGNVQK
Q96E29;E5RIY4;E5RIK9	Q96E29;E5RIY4;E5RIK9	3;2;2	3;2;2	3;2;2	Transcription termination factor 3, mitochondrial	MTERF3	0	0	0	0	0	0	0	0	0	0	0	0	0	0	0	DVGIEDNQLGAFLTK;HPEAANLLLR;LVSIPDEIFCEEIAK
Q9BT17;U3KQ69;E7EVK2	Q9BT17;U3KQ69;E7EVK2	2;2;1	2;2;1	2;2;1	Mitochondrial ribosome-associated GTPase 1;Mitochondrial GTPase 1	MTG1	0	0	0	0	0	0	0	0	0	0	0	0	0	0	0	QIIPMVTELIGR;VGGEPGITR
A0A087WVM4;B7ZM99;Q6UB35;H0Y327;Q4VXM0;Q5JYA8;Q5JYA3;Q4VXM1	A0A087WVM4;B7ZM99;Q6UB35	22;22;22;6;3;3;3;2	22;22;22;6;3;3;3;2	22;22;22;6;3;3;3;2	Monofunctional C1-tetrahydrofolate synthase, mitochondrial	MTHFD1L	34440000	40688000	79698000	9114500	5775800	10604000	4964500	0	6023600	0	0	0	0	0	0	ASGLVPNVVVLVATVR;AVIELLEK;DFILPISDVR;DIELSPEAQAK;DVDGVTDINLGK;EIGLLADEIEIYGK;EVLSLLQEK;FQFLYDVQVPIVDK;GDAHECFVSPVAK;ILHENTQTDK;IQNMVSSGR;KITIGQGNTEK;LDIDPSTITWQR;LQPLSPVPSDIEISR;LVPLVNGVR;MHGGGPSVTAGVPLKK;QPSQGPTFGVK;SGQPVTADDLGVTGALTVLMK;TDPSTLTEEEVSK;THLSLSHQPDKK;TIAQAVYGAK;YVLVAGITPTPLGEGK
C9JLU3;Q13615	C9JLU3;Q13615	1;1	1;1	1;1	Myotubularin-related protein 3	MTMR3	0	0	0	0	0	0	0	0	0	0	0	0	0	0	0	ESLVNVPLQLIESVECR
Q9Y2Z2;H0YC00;H7C2S9	Q9Y2Z2	5;1;1	5;1;1	5;1;1	Protein MTO1 homolog, mitochondrial	MTO1	0	0	0	0	0	0	0	0	0	0	0	0	0	0	0	GVQQDEALQLPK;IEATYESVLFHQLQEIK;IPGVTPAAIINLLR;LGDQPSIGLAQTLEK;QITPSLETHLVQR
P55157;E9PBP6;D6REL9	P55157;E9PBP6;D6REL9	2;2;1	2;2;1	2;2;1	Microsomal triglyceride transfer protein large subunit	MTTP	0	0	0	0	0	0	0	0	0	0	0	0	0	0	0	DVNVENVNQQR;NALLPEGIPSLLK
Q9BQG0;I3L1L3	Q9BQG0;I3L1L3	4;3	4;3	4;3	Myb-binding protein 1A	MYBBP1A	0	0	0	0	0	0	0	0	0	0	0	0	0	0	0	LITGLGVGR;SPAPGAPTR;VLDLVEVLVTK;VYSTALSSFLTK
P35580	P35580	5	3	3	Myosin-10	MYH10	0	0	0	0	0	0	0	0	0	0	0	0	0	0	0	AGVLAHLEEER;DAASLESQLQDTQELLQEETR;LDPHLVLDQLR;QLLQANPILESFGNAK;VVSSVLQFGNISFK
P35579;A0A2R8Y4C3;A0A494C024;M0QY43;P35749;Q7Z406	P35579	6;1;1;1;1;1	6;1;1;1;1;1	4;1;1;1;1;1	Myosin-9	MYH9	0	0	0	12558000	14644000	0	0	0	0	0	0	0	0	0	0	AGVLAHLEEER;IIGLDQVAGMSETALPGAFK;LDPHLVLDQLR;NMDPLNDNIATLLHQSSDK;QLLQANPILEAFGNAK;VISGVLQLGNIVFK
E9PDF6;O43795;E7EQD9;H7C2Y7;C9JYW1;A0A0U1RRI3;C9JUP5;Q9UBC5;C9K0I9;G3V342	E9PDF6;O43795	28;28;7;6;4;4;3;3;1;1	28;28;7;6;4;4;3;3;1;1	28;28;7;6;4;4;3;3;1;1	Unconventional myosin-Ib	MYO1B	79174000	46845000	88486000	9304700	0	10816000	0	0	0	0	8040200	0	0	0	0	ALYPSSVGQPFQGAYLEINK;ASHALIK;EICELTGIDQSVLER;EQLLQSNPVLEAFGNAK;FLNDTSLPHSCFR;GAEVNQVK;GDFLFSSDHLIEMATK;GDPLGGVISNYLLEK;IFLLTNNNLLLADQK;IIIAEVVNK;IYEFTLQR;LEASELFK;LEDLATLIQK;LFSWLVNR;LGNIEFKPESR;LNQVCATHQHFESR;LVMSYVAAVCGK;NWPSRPYLFLDSTHK;QAYEPCLER;RPPTAGSQFK;SEVPLVDVTK;SGVEVLFNELEIPVEEYSFGR;SLPIYSPEK;SSALVIQSYIR;VLYQVEGFVDK;VNGVDDAANFR;VSTTLNVAQAYYAR;YLGLLENVR
F5H6E2;O00159;I3L501;I3L3Y6	F5H6E2;O00159	9;9;1;1	9;9;1;1	9;9;1;1	Unconventional myosin-Ic	MYO1C	15816000	0	13865000	0	0	0	0	0	0	0	0	0	0	0	0	GAPVGGHILSYLLEK;KRPETVATQFK;LGTDEISPR;LLQSNPVLEAFGNAK;LLSVEGSTLR;MSLLQLVEILQSK;QLLLTPNAVVIVEDAK;TSFLLNLR;VLQALGSEPIQYAVPVVK
K7EIG7;O94832;J3QRN6;J3KRL0	K7EIG7;O94832;J3QRN6	3;3;2;1	3;3;2;1	3;3;2;1	Unconventional myosin-Id	MYO1D	0	0	0	0	0	0	0	0	0	0	0	0	0	0	0	IGELVGVLVNHFK;LNQPQPDFTK;VVSIIAELLSTK
Q12965;H0YLE5;O00160;H0YLJ4	Q12965;H0YLE5;O00160	4;2;2;1	4;2;2;1	4;2;2;1	Unconventional myosin-Ie;Unconventional myosin-If	MYO1E;MYO1F	0	0	0	8618000	0	5246400	12280000	0	12749000	0	0	0	0	0	0	AEQEEYVQEGIR;DIILQSNPLLEAFGNAK;VFDFLVDSINK;YFEIQFSPGGEPDGGK
F8W1N5;F8VZJ2;F8VNW4;F8W0W4;H0YHX9;Q13765;E9PAV3	F8W1N5;F8VZJ2;F8VNW4;F8W0W4;H0YHX9;Q13765;E9PAV3	1;1;1;1;1;1;1	1;1;1;1;1;1;1	1;1;1;1;1;1;1	Nascent polypeptide-associated complex subunit alpha;Nascent polypeptide-associated complex subunit alpha, muscle-specific form	NACA	0	0	0	0	0	0	0	0	0	0	0	0	0	0	0	SPASDTYIVFGEAK
P55209;H0YHC3;H0YIV4;F5H4R6;F8W0J6;B7Z9C2;F8VV59;F8VY35;F8VUX1;F8VXI6;F8W020;F8W118;F8VRJ2;H0YH88;F8W543;C9J6D1;E9PKT8;F8VVB5;C9JZI7;A8MXH2;E9PNJ7;E9PS34;E9PJJ2;Q99733;E9PNW0	P55209;H0YHC3;H0YIV4;F5H4R6;F8W0J6;B7Z9C2;F8VV59;F8VY35;F8VUX1;F8VXI6;F8W020;F8W118;F8VRJ2;H0YH88;F8W543	3;3;3;3;3;3;3;3;3;3;3;3;2;2;2;1;1;1;1;1;1;1;1;1;1	3;3;3;3;3;3;3;3;3;3;3;3;2;2;2;1;1;1;1;1;1;1;1;1;1	3;3;3;3;3;3;3;3;3;3;3;3;2;2;2;1;1;1;1;1;1;1;1;1;1	Nucleosome assembly protein 1-like 1	NAP1L1	0	0	0	0	0	0	0	0	0	0	0	0	0	0	0	FYEEVHDLER;GIPEFWLTVFK;LDGLVETPTGYIESLPR
O43776	O43776	2	2	2	Asparagine--tRNA ligase, cytoplasmic	NARS	0	0	0	0	0	0	0	0	0	0	0	0	0	0	0	LEDLVCDVVDR;LMTDTINEPILLCR
Q09161	Q09161	10	10	10	Nuclear cap-binding protein subunit 1	NCBP1	24658000	26717000	26090000	22938000	23191000	17818000	0	27353000	20909000	0	27577000	24367000	25342000	0	23733000	ANNYNEAVYLVR;ATNDEIFSILK;IFANTESYLK;ILDIVPPTFSALCPANPTCIYK;LDTMNTTCVDR;LLCTVAR;LQPGSLPQVLAQATEMLYMR;SFSHSFSALAK;TQIVDCAAVANWIFSSELSR;VMFEVWR
Q6ZVX7	Q6ZVX7	1	1	1	F-box only protein 50	NCCRP1	0	0	0	0	0	0	0	0	0	0	0	0	0	0	0	TVIAQHHVAPR
P19338;H7BY16	P19338;H7BY16	11;8	11;8	11;8	Nucleolin	NCL	32001000	37926000	28893000	0	20879000	26579000	24622000	7864100	0	0	0	0	0	31776000	42760000	EALNSCNKR;ESFDGSVR;EVFEDAAEIR;GFGFVDFNSEEDAK;GLSEDTTEETLK;LELQGPR;NDLAVVDVR;TGISDVFAK;TLVLSNLSYSATEETLQEVFEK;VEGTEPTTAFNLFVGNLNFNK;VTLDWAKPK
Q969V3;K7EMW4;K7ELZ9;K7ENM2;A0A0C4DGP7;K7EQ66;K7EN96	Q969V3;K7EMW4;K7ELZ9;K7ENM2;A0A0C4DGP7	8;7;4;4;4;2;1	8;7;4;4;4;2;1	8;7;4;4;4;2;1	Nicalin	NCLN	16928000	15734000	16130000	0	0	0	22390000	0	0	0	0	0	0	0	0	AVSDWLIASVEGR;DPEFVFYDQLK;ELETVAAHQFPEVR;IIAEALTR;INLAEDVLAWEHER;NAVLNTEAR;QSAGAVVIILPR;QTQAASASQGSASAAEVLLR
Q15596;E7EWM1;H0YBB6	Q15596;E7EWM1	7;6;1	7;6;1	7;6;1	Nuclear receptor coactivator 2	NCOA2	0	0	0	0	0	0	0	0	0	0	0	0	0	0	0	ECPDQLGPSPK;ITSLDTSTMR;LLQDSSSPVDLAK;NFDGLEEIDR;QGLAFSQIYR;SDVSSTGQGVIDK;YNQEELMNK
Q9Y6Q9	Q9Y6Q9	7	7	7	Nuclear receptor coactivator 3	NCOA3	0	0	0	0	0	0	0	0	0	0	474440000	278850000	320220000	0	0	ALGIPELVNQGQALEPK;ALLDQLHTLLSNTDATGLEEIDR;ELQPQVEGVDNK;PALGGSIPTLPLR;QQVFQGTNSLGLK;SSQSVQSIR;VVNIDTNSLR
Q9HCD5;Q5JY17	Q9HCD5	11;3	11;3	11;3	Nuclear receptor coactivator 5	NCOA5	59455000	53898000	50493000	55423000	45124000	57880000	53019000	50940000	49111000	0	37273000	30390000	25291000	38339000	28491000	DYAESVGR;GGHPPAIQSLINLLADNR;GPPGPESQSR;MADEAILQER;PGAPSQGLFGQPSSR;QPLGATSGASLK;QYFEEIQR;RFDAERPVDCSVIVVNK;SCTVNIMFGTPQEHR;SSTDSLPGPISR;YLTAEETDK
F6M2K4;F6M2K2;Q14686;A0A0D9SFT8	F6M2K4;F6M2K2;Q14686	3;3;3;1	3;3;3;1	3;3;3;1	Nuclear receptor coactivator 6	NCOA6	35158000	0	29316000	0	0	0	0	0	29208000	0	0	0	0	0	0	DVTLTSPLLVNLLQSDISAGHFGVNNK;ILAQSNNQQLR;VTFNIPR
O75376;A0A088AWL3;E7EVU5;E7EW50;J3KS51;C9JAP0	O75376;A0A088AWL3;E7EVU5;E7EW50;J3KS51	8;6;5;5;5;1	8;6;5;5;5;1	8;6;5;5;5;1	Nuclear receptor corepressor 1	NCOR1	0	0	0	0	0	0	0	0	0	0	0	0	0	0	0	EELIQSMDR;ESPVSAPLEGLICR;IFEGLGPK;ISVESIPSLR;LEQVSDSHFQR;NFGLIASYLER;TVLSGSIMQGTPR;VSAAVLPLVHPLPEGLR
A0A087WXC5;E7ESZ7;O95299;Q8N1B9;C9J6X0;H7C2W5;H7C1Y7;H7C2X4	A0A087WXC5;E7ESZ7;O95299	5;5;5;2;2;1;1;1	5;5;5;2;2;1;1;1	5;5;5;2;2;1;1;1	NADH dehydrogenase [ubiquinone] 1 alpha subcomplex subunit 10, mitochondrial	NDUFA10	35259000	26927000	31516000	0	0	0	0	0	0	0	0	0	0	0	0	CEVLQYSAR;ITSAYLQDIENAYK;LLQYSDALEHLLTTGQGVVLER;LQSWLYSSR;YSPGYNTEVGDK
U3KQP3;B4DEZ3;K7EJE1;E7ENQ6;Q9P0J0	U3KQP3;B4DEZ3;K7EJE1;E7ENQ6;Q9P0J0	2;2;2;2;2	2;2;2;2;2	2;2;2;2;2	NADH dehydrogenase [ubiquinone] 1 alpha subcomplex subunit 13	NDUFA13	0	0	0	0	0	0	0	0	0	0	0	0	0	0	0	IALLPLLQAETDR;IALLPLLQAETDRR
O00483	O00483	2	2	2	Cytochrome c oxidase subunit NDUFA4	NDUFA4	0	0	0	0	0	0	0	0	0	0	0	0	0	0	0	FYSVNVDYSK;LALFNPDVCWDR
F8WAS3;C9IZN5;A0A087X1G1;H7BYD0;Q16718	F8WAS3;C9IZN5;A0A087X1G1;H7BYD0;Q16718	1;1;1;1;1	1;1;1;1;1	1;1;1;1;1	NADH dehydrogenase [ubiquinone] 1 alpha subcomplex subunit 5	NDUFA5	0	0	0	0	0	0	0	0	0	0	0	0	0	0	0	ILDVLEEIPK
Q16795;A0A3B3ISG8;F5H0J3;H3BRM9	Q16795;A0A3B3ISG8;F5H0J3	4;3;2;1	4;3;2;1	4;3;2;1	NADH dehydrogenase [ubiquinone] 1 alpha subcomplex subunit 9, mitochondrial	NDUFA9	9507300	8499000	0	0	0	0	0	6090800	0	0	0	0	0	0	0	FGPIPLGSLGWK;LPHLPGLEDLGIQATPLELK;NFDFEDVFVK;VFEISPFEPWITR
P28331;B4DJ81;C9JPQ5	P28331;B4DJ81	13;11;2	13;11;2	13;11;2	NADH-ubiquinone oxidoreductase 75 kDa subunit, mitochondrial	NDUFS1	31779000	18369000	17405000	0	0	0	0	5944000	0	0	0	0	0	0	0	DVAAIAGGLVDAEALVALK;FEAPLFNAR;GLLTYTSWEDALSR;GWNILTNSEK;IASQVAALDLGYKPGVEAIR;LEEVSPNLVR;LVNQQLLADPLVPPQLTIK;NDGAAILAAVSSIAQK;SATYVNTEGR;VALIGSPVDLTYTYDHLGDSPK;VDSDTLCTEEVFPTAGAGTDLR;VLFLLGADGGCITR;VVAACAMPVMK
O75306	O75306	8	8	8	NADH dehydrogenase [ubiquinone] iron-sulfur protein 2, mitochondrial	NDUFS2	59712000	64677000	57228000	4976500	15736000	13908000	0	7624900	6397000	0	0	0	0	0	0	APGFAHLAGLDK;ETAHWKPPPWNDVDPPKDTIVK;GSGIQWDLR;LDELEELLTNNR;LLNIRPPPR;NITLNFGPQHPAAHGVLR;TSMESLIHHFK;VLFGEITR
O75489;E9PS48;G3V194;E9PKL8	O75489	11;4;2;1	11;4;2;1	11;4;2;1	NADH dehydrogenase [ubiquinone] iron-sulfur protein 3, mitochondrial	NDUFS3	80993000	75884000	79661000	40179000	20864000	17616000	19853000	29282000	31898000	8413500	0	0	0	0	0	AANWYER;DFPLSGYVELR;DHTNAQFK;ESAGADTRPTVRPR;FEIVYNLLSLR;ILTDYGFEGHPFR;KFDLNSPWEAFPVYR;QLSAFGEYVAEILPK;SLVDLTAVDVPTR;TYTDELTPIESAVSVFK;VVAEPVELAQEFR
F5H5N1;A0A087WXF6;A0A087WTI3;F5GXJ1;O75251	F5H5N1;A0A087WXF6;A0A087WTI3;F5GXJ1;O75251	2;2;2;2;2	2;2;2;2;2	2;2;2;2;2	NADH dehydrogenase [ubiquinone] iron-sulfur protein 7, mitochondrial	NDUFS7	0	0	0	0	0	0	0	0	0	0	0	0	0	0	0	LDDLVNWAR;QSDVMIVAGTLTNK
G3V0I5;P49821;B4DE93;E9PLC6;E9PPR0;E9PQP1;E9PMX3;E9PPD6;E9PPS5;E9PJL9;H0YE81	G3V0I5;P49821;B4DE93;E9PLC6;E9PPR0;E9PQP1;E9PMX3	4;4;3;2;2;2;2;1;1;1;1	4;4;3;2;2;2;2;1;1;1;1	4;4;3;2;2;2;2;1;1;1;1	NADH dehydrogenase [ubiquinone] flavoprotein 1, mitochondrial	NDUFV1	20681000	17138000	19197000	0	0	0	0	0	0	0	0	0	0	0	0	GAGAYICGEETALIESIEGK;GPDWILGEIK;HFRPELEER;LLEGCLVGGR
E7EPT4;P19404	E7EPT4;P19404	1;1	1;1	1;1	NADH dehydrogenase [ubiquinone] flavoprotein 2, mitochondrial	NDUFV2	0	0	0	0	0	0	0	0	0	0	0	0	0	0	0	AAAVLPVLDLAQR
P48681	P48681	3	3	3	Nestin	NES	0	0	0	0	0	0	0	0	0	0	0	0	0	0	0	DNLAEELEGVAGR;GPPAPAPEVEELAR;QGLQSQIAQVLEGR
E9PIF4;Q99519	E9PIF4;Q99519	2;2	2;2	2;2	Sialidase-1	NEU1	0	0	0	0	0	0	0	0	0	0	0	0	0	0	0	IPLITATPR;QIGSVDTFR
Q8NEJ9	Q8NEJ9	1	1	1	Neuroguidin	NGDN	0	0	0	0	0	0	0	0	0	0	0	0	0	0	0	AALGVLESDLPSAVTLLK
P14543	P14543	9	9	9	Nidogen-1	NID1	0	0	0	0	0	0	0	0	0	0	0	0	0	0	0	ASLHGGEPTTIIR;EDLSPSITQR;ESHPGLFPPTFGAVAPFLADLDTTDGLGK;NIFWTDSNLDR;QAEVTFVGHPGNLVIK;QCVAEGSPQR;QDLGSPEGIAVDHLGR;VLFETDLVNPR;YALSNSIGPVR
Q9BPW8;H7C2U6;F8WCR5;C9JDV8	Q9BPW8;H7C2U6;F8WCR5	12;10;6;4	12;10;6;4	10;8;4;4	Protein NipSnap homolog 1	NIPSNAP1	122780000	109590000	116900000	177630000	184680000	174860000	199000000	207550000	189090000	44860000	65015000	94159000	98246000	103460000	74438000	DAHSTLLSK;DNEGSWFR;ETSNLYK;FSGGYPALMDCMNK;GWDENVYYTVPLVR;IQFHNVKPEYLDAYNSLTEAVLPK;KDAHSTLLSK;KETSNLYK;LKPGTMIEWGNNWAR;MGPNIYELR;NQLLLEFSFWNEPQPR;SQMLLSR
O15226	O15226	1	1	1	NF-kappa-B-repressing factor	NKRF	0	0	0	0	0	0	0	0	0	0	0	0	0	0	0	HAAADEALK
A0A087WVT9;Q4TT34;F2Z2X0;O00746;H0Y6J0;F2Z297	A0A087WVT9;Q4TT34;F2Z2X0;O00746;H0Y6J0	5;5;5;5;3;1	5;5;5;5;3;1	5;5;5;5;3;1	Nucleoside diphosphate kinase;Nucleoside diphosphate kinase, mitochondrial	NME4	0	0	0	24005000	25798000	27302000	24120000	24552000	21708000	0	0	0	0	0	0	APGPSLLVR;GDFSVHISR;LVGDVIQR;NVIHASDSVEGAQR;TLVAVKPDGVQR
Q8NC60	Q8NC60	22	22	22	Nitric oxide-associated protein 1	NOA1	48500000	58550000	47252000	48424000	53305000	50811000	54622000	57848000	64088000	52147000	41187000	40498000	71083000	50101000	76395000	AGLLLAPGHQGPQRPVK;ATISPWPGTTLNLLK;DAHWFYDTPGITK;EGLGASEAVADIK;ENCILNLLTEK;EQYLELVSAALR;EVNIVLPTQSIVPR;FLFPEYILDPEPQPTR;FPICNPTPYR;FSSAGWVSVTPNFK;GYTPEGTVLTVRPPLLPYIVNIK;HAGHTLLQIPMGGK;HGYVVGR;LWEDCAR;MAGFPPLVAEDIMLK;QLIVLGNK;QLQELQQQQEEEER;QVELTAQDVK;STLFNTLLESDYCTAK;TAEADGGLAR;TGYGVEELISALQR;VDLLPQDAPGYR
Q15233;H7C367;C9JYS8;C9IZL7;C9J4X2	Q15233;H7C367	30;19;14;10;3	28;17;13;9;3	26;16;12;8;2	Non-POU domain-containing octamer-binding protein	NONO	363820000	360190000	365340000	517280000	554830000	541370000	550030000	548820000	493030000	483440000	490270000	657520000	604720000	771070000	664770000	AAPGAEFAPNK;AAPGAEFAPNKR;AGEVFIHK;ALIEMEK;AVVIVDDR;CSEGSFLLTTFPR;CSEGSFLLTTFPRPVTVEPMDQLDDEEGLPEK;DKGFGFIR;EKLEMEMEAAR;FACHSASLTVR;FAQPGSFEYEYAMR;FGQAATMEGIGAIGGTPPAFNR;GAMPPAPVPAGTPAPPGPATMMPDGTLGLTPPTTER;GIVEFSGK;GIVEFSGKPAAR;GTFPDAR;HEHQVMLMR;LFVGNLPPDITEEEMR;MEELHNQEVQK;MGQMAMGGAMGINNR;NLPQYVSNELLEEAFSVFGQVER;PVTVEPMDQLDDEEGLPEK;QQEEMMR;QQQDQVDR;RMEELHNQEVQK;RQEELRR;RQQEEMMR;RQQEGFK;TLAEIAK;V…
P46087;F5H5X6;F5GYR3	P46087	4;1;1	4;1;1	4;1;1	Probable 28S rRNA (cytosine(4447)-C(5))-methyltransferase	NOP2	0	0	0	0	0	0	0	0	0	0	0	0	0	0	0	ELLLSAIDSVNATSK;IQDIVGILR;LVPTGLDFGQEGFTR;VLLDAPCSGTGVISK
A0A494C128;O00567;H0Y653;H0YDU4;Q5JXT2	A0A494C128;O00567;H0Y653;H0YDU4	5;5;3;3;2	5;5;3;3;2	5;5;3;3;2	Nucleolar protein 56	NOP56	0	0	0	14468000	0	0	0	10807000	16210000	0	0	0	0	0	0	IDCFSEVPTSVFGEK;IINDNATYCR;LIAHAGSLTNLAK;MSQVAPSLSALIGEAVGAR;VDNMIIQSISLLDQLDK
Q9Y2X3;H7BZ72	Q9Y2X3	6;2	6;2	6;2	Nucleolar protein 58	NOP58	0	0	0	16508000	0	0	0	17677000	0	0	0	0	0	0	0	EAHEPLAVADAK;FQDTAEALAAFTALMEGK;HAASTVQILGAEK;IISDNLTYCK;LIAHAGSLLNLAK;LSELLPEEVEAEVK
Q04721	Q04721	1	1	1	Neurogenic locus notch homolog protein 2;Notch 2 extracellular truncation;Notch 2 intracellular domain	NOTCH2	0	0	0	0	0	0	0	0	0	0	0	0	0	0	0	KGEQCVHTASGPR
Q8TAT6;A0A0D9SFI9;I3L4U9;I3L283;I3L3I1	Q8TAT6	8;2;2;1;1	8;2;2;1;1	8;2;2;1;1	Nuclear protein localization protein 4 homolog	NPLOC4	24569000	25322000	27259000	27962000	24953000	21963000	27073000	25888000	28712000	0	0	0	0	0	0	DPVYTFSISQNPFPIENR;ESSSEQYVPDVFYK;FGNEITQLAR;FVALENISCK;HVDNIMFENHTVADR;TGEITASSNK;VFGAPNVVEDEIDQYLSK;VGWIFTDLVSEDTR
P06748;E5RI98;E5RGW4	P06748;E5RI98	6;3;2	6;3;2	6;3;2	Nucleophosmin	NPM1	21313000	24739000	27541000	45313000	18869000	20320000	38732000	45993000	47605000	0	0	0	31145000	38414000	19759000	LLSISGK;MSVQPTVSLGGFEITPPVVLR;MTDQEAIQDLWQWR;TVSLGAGAK;VDNDENEHQLSLR;VTLATLK
Q08J23;A0A140T9Y7	Q08J23	15;3	15;3	15;3	tRNA (cytosine(34)-C(5))-methyltransferase	NSUN2	78825000	55570000	53977000	6607400	11797000	6542100	11823000	13802000	12221000	12274000	0	0	4444200	0	5354200	DGQWFTDWDAVPHSR;EDPFVFIPEDDPLFPPIEK;EGVILTNESAASTGQPDNDVTEGQR;EILFYDR;ELEDLEVDGQK;FYALDPSFPR;GAEQLAEGGR;IITVSMEDVK;ILLTQENPFFR;IVPEGEWGQFMDALR;KLSSETYSQAK;NNSGEEFDCAFR;NVLLNNSEK;RLQQQQRPEDAEDGAEGGGK;SEGALELADVSNELPGLK
Q9H857;H7C4G8;H7C519	Q9H857;H7C4G8	7;4;3	7;4;3	7;4;3	5-nucleotidase domain-containing protein 2	NT5DC2	18693000	17472000	17724000	14646000	0	0	13011000	12523000	14687000	0	0	0	0	0	0	ALFNAQFGSIFR;GDETFAVLSR;HMVGPDWR;QGNLFDFLR;QLFDVVIVQADKPSFFTDR;QLFLITNSPFSFVDK;TGAIIPELER
H0YHR7;F8W061;Q8TB37	H0YHR7;F8W061;Q8TB37	1;1;1	1;1;1	1;1;1	Iron-sulfur protein NUBPL	NUBPL	0	0	0	0	0	0	0	0	0	0	0	0	0	0	0	AIGLLDVDVYGPSVPK
K7EIN2;Q9BRJ7;K7ENA3;W4VSQ8	K7EIN2;Q9BRJ7;K7ENA3;W4VSQ8	3;3;2;2	3;3;2;2	3;3;2;2	Protein syndesmos	NUDT16L1	7320100	9215500	9539700	14812000	0	0	0	0	14107000	0	0	0	0	0	0	FDGLLGFPGGFVDR;FWSLEDGLNR;VGGFPNFLSNAFVSTAK
O43809;H3BND3;H3BV41	O43809;H3BND3	10;7;4	10;7;4	10;7;4	Cleavage and polyadenylation specificity factor subunit 5	NUDT21	57215000	62749000	49195000	42475000	52959000	52830000	41634000	42958000	55439000	39311000	30153000	0	17651000	24497000	32787000	ALFAVPK;GVTQFGNK;KLFLVQLQEK;LFLVQLQEK;LMTEILGR;LPGGELNPGEDEVEGLK;LPGGELNPGEDEVEGLKR;TINLYPLTNYTFGTK;TVEGVLIVHEHR;YIQQTKPLTLER
P57740	P57740	2	2	2	Nuclear pore complex protein Nup107	NUP107	5935200	6713100	0	7601800	0	0	0	6066700	7801300	0	0	0	0	0	0	FLILGDIDGLMDEFSK;QSQLVVDWLESIAK
Q8WUM0	Q8WUM0	2	2	2	Nuclear pore complex protein Nup133	NUP133	0	0	0	0	0	0	0	0	0	0	0	0	0	0	0	DGIQLSEYLPEVK;YMTQFADQNFSDFLFR
P49790	P49790	14	14	14	Nuclear pore complex protein Nup153	NUP153	21743000	18758000	20254000	22520000	20861000	24457000	23436000	20361000	20540000	0	0	0	0	0	0	FGLSSGLSNPVSLTPFQFGVSNLGQEEK;FGVSSESKPEEVKK;FGVSSSSSGPSQTLTSTGNFK;GGFSFGNVEPASLPSASVFVLGR;ILQSLEK;NIVPGWLQR;NTPYQAPVR;NVFSSSGTSFSGR;QLSAQSYGVTSSTAR;QQEPVTSTSLVFGK;QTGIETPNK;SGIDITDFQAK;TSQLGDSPFYPGK;TTLSASGTGFGDK
O75694;E9PF10;D6RA13	O75694;E9PF10	11;11;1	11;11;1	11;11;1	Nuclear pore complex protein Nup155	NUP155	17051000	15581000	14446000	0	0	13801000	14442000	17235000	15570000	0	0	0	0	0	0	ANELLQR;EITAIESSVPCQLLESVLQELK;GLQEFLDR;IITPLNK;ISLQAIQQLVR;KFHEAQLSEK;LLEVYDQLFK;LYGEFADPFK;PSSLLGAAMPASTSAAALQEALENAGR;SSTAISSIAADGEFLHELEEK;VASVSQNAIVSAAGNIAR
G3V198;Q12769;E9PR16;E9PSI3	G3V198;Q12769;E9PR16	8;8;6;1	8;8;6;1	8;8;6;1	Nuclear pore complex protein Nup160	NUP160	10805000	11220000	11201000	13823000	7719400	5414400	17105000	12870000	16608000	0	0	0	0	0	0	DLLILQQLLMR;EFTVCSIGTANAVAGAVK;GFNPAQPLNIR;LGDAVIWGTGQLFQAQQDLLHR;LPLTPVFEGLAFK;NPIHAIGLLIR;QIEILELEDLEK;TAPLLLSYYLIK
Q5SRE5	Q5SRE5	1	1	1	Nucleoporin NUP188 homolog	NUP188	0	0	0	0	0	0	0	0	0	0	0	0	0	0	0	ASPESQEPLIQLVQAFVR
Q8TEM1	Q8TEM1	6	6	6	Nuclear pore membrane glycoprotein 210	NUP210	13999000	15723000	17965000	21376000	20390000	23140000	23572000	23151000	23584000	0	0	0	0	0	25048000	AVDPSSVALVTLGSSK;AVDPTSGQLYGLAR;CDAIVDLIHDIQIVSTTR;LTSIIFAEDITTGQVLR;VFGAPEVLENLEVK;VGQALELPLR
A0A494C1F2;P35658;A0A0A0MSW3;A0A494BZU9;H0Y837;B7ZAV2;H0YF36;E9PKD2;H0YDS4;A0A494C0Y1;A0A494C0J0;A0A494C104	A0A494C1F2;P35658;A0A0A0MSW3	45;45;32;19;10;8;6;5;3;3;2;2	45;45;32;19;10;8;6;5;3;3;2;2	45;45;32;19;10;8;6;5;3;3;2;2	Nuclear pore complex protein Nup214	NUP214	49358000	82587000	111170000	88924000	80487000	86548000	93596000	89978000	89519000	0	15001000	6399000	8361100	8656600	3505900	AAPGPGPSTFSFVPPSK;ACFQVGTSEEMK;AELPVTDK;ASSTSLTSTQPTK;DSDPVMAGIGEEIAHFQK;DSGYLHLLYK;EIINQQR;ETLFNTLANNR;ETTESLHGDISSLK;FAVQDVNDVLDLEWDQHLEQK;GGGFFSGLGGK;GGGFFSGLGGKPSQDAANK;HGAPSPSHPISAPQAAAAAALR;HLLVPER;IFDSPEELPK;IIPQGADSTMLATK;LDASAAAAPASLPPSSPAAPIATFSLLPAGGAPTVFSFGSSSLK;LGELLFPSSLAGETLGSFSGLR;LNHLVDSLQQLR;LSLEGER;NLLIQNKPGDDPNK;NVPQVVNVQELK;PAASGPLSHPTPLSAPPSSVPLK;PVAPSGTALSTTSSK;QGSLINSLKPSG…
Q8NFH4	Q8NFH4	1	1	1	Nucleoporin Nup37	NUP37	0	0	0	0	0	0	0	0	0	0	0	0	0	0	0	VGAVAGNDWLIWDITR
M0QXN5;P37198;M0QX10;M0QYY0;M0QX13;M0QZL5;M0R1S1;M0QX64;M0R302	M0QXN5;P37198	4;4;1;1;1;1;1;1;1	4;4;1;1;1;1;1;1;1	4;4;1;1;1;1;1;1;1	Nuclear pore glycoprotein p62	NUP62	0	0	0	0	0	0	0	0	17585000	0	0	0	10804000	0	0	ELEDLLSPLEELVK;LAENIDAQLK;LAENIDAQLKR;SGFNFGGTGAPTGGFTFGTAK
Q99567;J3KMX1;I3L4K7;I3L245;I3L2W3	Q99567;J3KMX1	12;10;2;2;1	12;10;2;2;1	12;10;2;2;1	Nuclear pore complex protein Nup88	NUP88	37509000	45489000	37786000	24658000	10435000	18037000	0	5574800	11826000	0	0	0	0	0	0	AAAEGPVGDGELWQTWLPNHVVFLR;DIAPPPEECLQLLSR;ELQLIPDQLR;FLGSDEEDKDSLQELSTEQK;GLMVLELPK;HAAWYPSEILDPHVVLLTSDNVIR;HLGNAIK;LASGEDDPFDSDFSCPVK;LRGPSGGGEEPALSQYQR;PTIILSAYQR;STVNCSTTPVAER;SVANPAFLK
Q8N1F7;H3BVG0;H3BV11;H3BRI8;H3BM93;H3BV15;H3BNN5;H3BRD9;H3BVE2	Q8N1F7;H3BVG0	7;6;3;3;3;2;2;2;1	7;6;3;3;3;2;2;2;1	7;6;3;3;3;2;2;2;1	Nuclear pore complex protein Nup93	NUP93	0	10237000	12533000	0	0	0	0	11018000	0	0	0	0	0	0	0	DNALLSAIEESR;EALQYFYFLR;GLDISHISQR;LLSPVVPQISAPQSNK;LVPLNQESVEER;NLQEIQQAGER;TLITFAGMIPYR
P52948;A0A3B3ITD8;H0YEN4;H0YCR0;H7C3P6	P52948;A0A3B3ITD8	23;22;6;4;3	23;22;6;4;3	23;22;6;4;3	Nuclear pore complex protein Nup98-Nup96;Nuclear pore complex protein Nup98;Nuclear pore complex protein Nup96	NUP98	708260000	545600000	769560000	688670000	849260000	868640000	676900000	569150000	676860000	1.5164e+09	2.023e+09	1265400000	934900000	468940000	503980000	AGVSTNISTK;ALQTTGTAK;ALTTPTHYK;EASGDLPEAQIVK;EVVVYLDDNQKPPVGEGLNR;EYRPETGSWVFK;FNPPTGTDTMVK;GECIVSDFTIGR;HQCITAMK;HSNSNSVDDTIVALNMR;ITNEKGECIVSDFTIGR;KAEVTLDGVWPTDK;KQGAQFK;LADINYEGR;LALLLSQFVGSQSVR;LEDYQANR;LKPTNPAAQK;NLNNSNLFSPVNR;NSPVEAVFSYLTGK;PAPGTLGTGLGAGFGTALGAGQASLFGNNQPK;PIPQTPESAGNK;SHLFDGLDDDEPSLANGAFMPK;SLEELRLEDYQANR
O15504	O15504	2	2	2	Nucleoporin-like protein 2	NUPL2	0	0	0	0	0	0	0	0	0	0	0	0	0	0	0	IPLKPPPLELLNV;VALLSDVK
Q9UBU9;E9PIN3;B4E227;E9PLA7;E9PMV7;H0YDU0	Q9UBU9;E9PIN3;B4E227	12;11;7;3;1;1	12;11;7;3;1;1	12;11;7;3;1;1	Nuclear RNA export factor 1	NXF1	18585000	21161000	21871000	41196000	28410000	22023000	55185000	42929000	41716000	0	0	0	12524000	0	17627000	AQFFVEDASTASALK;CSVPFTPIEFHYENTR;DQSTYISAIR;IIEENIPELLSLNLSNNR;ILNLSGNELK;LEELWLDGNSLCDTFR;LNVVAFLNELPK;RYDGSQQALDLK;SAQAFTHLK;SDPDLVAQNIDVVLNR;TFIAVPASNSGLCIVNDELFVR;YNPYTTRPNR
E9PDF2;E9PCR7;Q02218;E9PFG7;A0A0D9SFS3;C9J4G7	E9PDF2;E9PCR7;Q02218;E9PFG7;A0A0D9SFS3	4;4;4;3;3;1	4;4;4;3;3;1	4;4;4;3;3;1	2-oxoglutarate dehydrogenase, mitochondrial	OGDH	6253300	7205700	0	0	0	0	0	6429200	0	0	0	0	0	0	0	FGLEGCEVLIPALK;IEQLSPFPFDLLLK;LLDTAFDLDVFK;VFHLPTTTFIGGQESALPLR
C9JTK6;J3KQ32;Q9NTK5	C9JTK6;J3KQ32;Q9NTK5	1;1;1	1;1;1	1;1;1	Obg-like ATPase 1	OLA1	0	0	0	0	0	0	0	0	0	0	0	0	0	0	0	IPAFLNVVDIAGLVK
Q99983	Q99983	2	2	2	Osteomodulin	OMD	56160000	48481000	61733000	34331000	35772000	39853000	34660000	32121000	0	0	0	0	0	0	0	EINLSHNK;QAFYIPR
O14841	O14841	3	3	3	5-oxoprolinase	OPLAH	8505000	8913200	0	0	0	0	0	0	0	0	0	0	0	0	0	EEALLSVLTER;LLPASFPCIFGPGENQPLSPEASR;LVQGGVFQEEAVTEALR
Q96CV9	Q96CV9	2	2	2	Optineurin	OPTN	0	0	0	0	0	0	0	0	0	0	0	0	0	0	0	FEELSAWTEK;RLQEKCQALER
Q9BXB4;A0A5F9ZH75;H7C487;Q9BXB5	Q9BXB4	3;1;1;1	3;1;1;1	3;1;1;1	Oxysterol-binding protein-related protein 11	OSBPL11	0	0	0	6486500	0	0	7602400	8694200	7699500	0	0	0	0	0	0	SILTVPWVELGGK;SVILHLLSQLK;VVLPTFILEK
F8VUA7;F8VQX7;Q9BZF1	F8VUA7;F8VQX7;Q9BZF1	1;1;1	1;1;1	1;1;1	Oxysterol-binding protein;Oxysterol-binding protein-related protein 8	OSBPL8	0	0	0	0	0	0	0	0	0	0	0	0	0	0	0	VVLPTFILEPR
Q96SU4	Q96SU4	2	2	2	Oxysterol-binding protein-related protein 9	OSBPL9	0	0	0	0	0	0	0	0	0	0	0	0	0	0	0	ITAEIFSPNDK;VVLPTFILER
C9JC63;E7EVY0;A0A087X0L7;J3KNA0;Q15070	C9JC63;E7EVY0;A0A087X0L7;J3KNA0;Q15070	1;1;1;1;1	1;1;1;1;1	1;1;1;1;1	Mitochondrial inner membrane protein OXA1L	OXA1L	0	0	0	0	0	0	0	0	0	0	0	0	0	0	0	CLIFPLIVTGQR
P13674	P13674	3	3	3	Prolyl 4-hydroxylase subunit alpha-1	P4HA1	0	0	0	0	0	0	0	0	0	0	0	0	0	0	0	DPEGFVGHPVNAFK;GVAVDYLPER;LNTEWSELENLVLK
P07237;I3L398;H7BZ94;I3L4M2;I3L312;H0Y3Z3;I3L3P5;I3NI03	P07237;I3L398;H7BZ94;I3L4M2;I3L312;H0Y3Z3	5;4;4;3;3;3;1;1	5;4;4;3;3;3;1;1	5;4;4;3;3;3;1;1	Protein disulfide-isomerase	P4HB	0	0	0	0	0	0	0	0	0	0	0	0	0	0	0	EADDIVNWLK;ENLLDFIK;ILEFFGLK;LITLEEEMTK;THILLFLPK
Q9UQ80;F8VR77;F8W0A3;H0YIN7;F8VZ69	Q9UQ80;F8VR77	19;11;7;6;2	19;11;7;6;2	19;11;7;6;2	Proliferation-associated protein 2G4	PA2G4	98079000	97956000	107660000	103730000	112700000	120010000	93275000	98121000	94751000	0	0	58137000	46759000	73119000	59883000	AAHLCAEAALR;AFFSEVER;ALLQSSASR;EGEFVAQFK;FDAMPFTLR;FTVLLMPNGPMR;GDAMIMEETGK;GIAFPTSISVNNCVCHFSPLK;HELLQPFNVLYEK;ITSGPFEPDLYK;LVKPGNQNTQVTEAWNK;MGGDIANR;MGVVECAK;SDQDYILK;SEMEVQDAELK;SGEDEQQEQTIAEDLVVTK;SLVEASSSGVSVLSLCEK;TIIQNPTDQQK;VAHSFNCTPIEGMLSHQLK
P11940;E7EQV3;E7ERJ7;A0A087WTT1;H0YAR2;Q9H361;H0YBN4;H0YB75;H0YAS6;H0YB86;H0YAP2;Q4VXU2;E5RJB9;E5RGH3;H0YAS7;E5RH24;H0YAW6;A0A6I8PS38;A0A6I8PLA1;H0YC10;E5RHG7;E5RFD8;E5RGC4;Q96DU9;E5RJM8	P11940;E7EQV3;E7ERJ7;A0A087WTT1	40;38;36;34;19;18;12;10;9;9;8;8;7;7;6;6;5;4;4;3;3;2;2;2;1	40;38;36;34;19;18;12;10;9;9;8;8;7;7;6;6;5;4;4;3;3;2;2;2;1	27;26;25;21;12;14;5;9;8;6;8;4;3;3;5;3;5;1;1;3;1;1;1;2;1	Polyadenylate-binding protein 1;Polyadenylate-binding protein	PABPC1	701450000	703710000	754420000	763050000	779440000	787840000	672080000	680970000	702780000	1090900000	1.0442e+09	850380000	764410000	901300000	726830000	AKEFTNVYIK;ALDTMNFDVIK;ALYDTFSAFGNILSCK;AVNSATGVPTV;AVPNPVINPYQPAPPSGYFMAAIPQTQNR;AVTEMNGR;EAELGAR;EFSPFGTITSAK;EFTNVYIK;FGPALSVK;FSPAGPILSIR;GFGFVCFSSPEEATK;GFGFVSFER;GYGFVHFETQEAAER;ITGMLLEIDNSELLHMLESPESLR;IVATKPLYVALAQR;KEFSPFGTITSAK;KSGVGNIFIK;LFPLIQAMHPTLAGK;LKDLFGK;MNGMLLNDR;MNGMLLNDRK;MNPSAPSYPMASLYVGDLHPDVTEAMLYEK;NFGEDMDDER;NLDDGIDDER;NPQQHLNAQPQVTMQQPAVHVQGQEPLTASMLASAPPQEQK;PAAAAAAATP…
B1ANR0;Q13310;H0YCC8;H0YEQ8;B1ANR1;H0YER0;P0CB38	B1ANR0;Q13310	31;31;9;7;5;3;2	19;19;5;2;2;2;2	1;1;0;0;1;0;0	Polyadenylate-binding protein;Polyadenylate-binding protein 4	PABPC4	304800000	250360000	292560000	374430000	377600000	419930000	325550000	340710000	346670000	362080000	379330000	396510000	297230000	309920000	291280000	AHLTNQYMQR;AKEFTNVYIK;ALDTMNFDVIK;ALYDTFSAFGNILSCK;AVTEMNGR;EFSPFGSITSAK;EFTNVYIK;ELFSQFGK;FSPAGPVLSIR;GFGFVCFSSPEEATK;GFGFVSYEK;GYAFVHFETQEAADK;ITGMLLEIDNSELLHMLESPESLR;IVGSKPLYVALAQR;KAHLTNQYMQR;KFEQLKQER;LFPLIQTMHSNLAGK;MNGMLLNDR;MNGMLLNDRK;NFGEEVDDESLK;NFGEEVDDESLKELFSQFGK;NLDDTIDDEK;NLDDTIDDEKLR;PLYVALAQR;SGVGNVFIK;SKVDEAVAVLQAHHAK;SLGYAYVNFQQPADAER;VDEAVAVLQAHHAK;VMLEDGR;VVCDENGSK;YQGVNLYIK
H0Y5F5;H0YEU6;H0Y6X6	H0Y5F5	29;13;6	2;1;2	2;1;2	Polyadenylate-binding protein	PABPC4	0	0	0	0	0	0	0	0	0	0	0	0	0	0	0	AHLTNQYMQR;AKEFTNVYIK;ALYDTFSAFGNILSCK;AVTEMNGR;EFSPFGSITSAK;EFTNVYIK;ELFSQFGK;GFGFVCFSSPEEATK;GFGFVSYEK;GLPTTTQR;GYAFVHFETQEAADK;ITGMLLEIDNSELLHMLESPESLR;IVGSKPLYVALAQR;KAHLTNQYMQR;KFEQLKQER;LFPLIQTMHSNLAGK;MNGMLLNDR;MNGMLLNDRK;NFGEEVDDESLK;NFGEEVDDESLKELFSQFGK;NLDDTIDDEK;NLDDTIDDEKLR;PLYVALAQR;SKVDEAVAVLQAHHAK;VDEAVAVLQAHHAK;VGSECPDR;VMLEDGR;VVCDENGSK;YQGVNLYIK
Q86U42;B4DEH8;G3V4T2;H0YJH9	Q86U42;B4DEH8;G3V4T2	7;6;6;3	7;6;6;3	7;6;6;3	Polyadenylate-binding protein 2	PABPN1	103800000	94459000	126300000	116010000	132020000	136310000	127070000	123310000	132700000	166960000	171710000	125420000	129230000	94586000	126560000	AAAAAAAAAAGAAGGR;ELQNEVEK;GFAYIEFSDK;GFAYIEFSDKESVR;LKELQNEVEK;SIYVGNVDYGATAEELEAHFHGCGSVNR;TSLALDESLFR
D6RJF2;D6RD97;D6RJ02	D6RJF2;D6RD97;D6RJ02	2;1;1	1;1;1	1;1;1		PAIP1	0	0	0	0	0	0	0	0	0	0	0	0	0	0	0	ADILQVGLR;AKPQVVVAPVLMSK
Q9H074;D6REB4;H0YA44;D6R9H8	Q9H074;D6REB4	5;3;1;1	5;3;1;1	4;2;1;1	Polyadenylate-binding protein-interacting protein 1	PAIP1	0	0	0	21476000	0	17449000	22483000	14357000	21066000	0	0	0	0	0	0	ADILQVGLR;APGFLQPPPLR;ELLNALFSNPMDDNLICAVK;VHATSTYR;YQELLER
O96013;M0R2X4	O96013;M0R2X4	2;1	2;1	2;1	Serine/threonine-protein kinase PAK 4	PAK4	0	0	0	0	0	0	0	0	0	0	0	0	0	0	0	DGALTLLLDEFENMSVTR;FAGHSEAGGGSGDR
Q504Q3	Q504Q3	2	2	2	PAB-dependent poly(A)-specific ribonuclease subunit PAN2	PAN2	0	0	0	0	0	0	0	0	0	0	0	0	0	0	0	NPIEASVLLAEASLAR;TIPEASALGLILADSDEASGK
O43252	O43252	4	3	3	Bifunctional 3-phosphoadenosine 5-phosphosulfate synthase 1;Sulfate adenylyltransferase;Adenylyl-sulfate kinase	PAPSS1	0	0	0	0	0	0	0	0	0	0	0	0	0	0	0	ATNVTYQAHHVSR;DIVPVDASYEVK;GCTVWLTGLSGAGK;VLTMAPGLITLEIVPFR
O95340	O95340	10	10	9	Bifunctional 3-phosphoadenosine 5-phosphosulfate synthase 2;Sulfate adenylyltransferase;Adenylyl-sulfate kinase	PAPSS2	26630000	21298000	34568000	13696000	0	0	0	0	0	0	0	0	0	0	0	AEAETLPSLSITK;DDDVPLDWR;GCTVWLTGLSGAGK;GFTGIDSDYEKPETPER;HNEFDFISGTR;LTPLELK;NLGFSPGDREENIR;QHAAVLEEGVLDPK;STNVVYQAHHVSR;VLSMAPGLTSVEIIPFR
F5GZI3;Q5VWU8;Q5VWV2;Q8TEW0	F5GZI3;Q5VWU8;Q5VWV2;Q8TEW0	1;1;1;1	1;1;1;1	1;1;1;1	Partitioning defective 3 homolog	PARD3	0	0	0	0	0	0	0	0	0	0	0	0	0	0	0	LVEVPNDGGPLGIHVVPFSAR
P09874	P09874	2	2	2	Poly [ADP-ribose] polymerase 1	PARP1	0	0	0	0	0	0	0	0	0	0	0	0	0	0	0	TTNFAGILSQGLR;VVSEDFLQDVSASTK
Q86TB9	Q86TB9	2	2	2	Protein PAT1 homolog 1	PATL1	0	0	0	0	0	0	0	0	0	0	0	0	0	0	0	LTVSSVNNPR;PISIPTNLVSLFSR
Q6ZW49;F8WC23;H7BZI8	Q6ZW49	14;1;1	14;1;1	14;1;1	PAX-interacting protein 1	PAXIP1	51630000	40678000	40924000	30564000	26747000	39681000	28810000	31636000	30472000	61996000	66237000	32262000	15466000	0	39715000	AHVSPLFK;AIVECAGGK;CVTAHWLNTVLK;FIDEQNYILR;FLTAISVVK;IIQAHGGTVDPTFTSR;LTPELTPFVLFTGFEPVQVQQYIK;LYILGGEVAESAQK;NLEQQVNHSQQGHTNANAVLFSQVK;QLLATWK;QNSSLSEIILISCENDLHLCR;VSAELLMSIR;YFYITPGICPSLSTMK;YYAVGDIDPQVIQLLK
Q96AQ6	Q96AQ6	11	11	11	Pre-B-cell leukemia transcription factor-interacting protein 1	PBXIP1	40523000	35128000	33222000	14805000	0	0	0	9871500	0	18028000	0	0	0	0	0	ALESELQQLR;DSHDPLPSWAELLRPK;ELPLSPAFFGEDGIFR;GALQQGEAFQR;GDPAHAGLAELGHR;GLEEENAQLR;LLGSVQQDLER;LQGLEADCVR;QEGLTFFGTELAPVR;QQELASLLR;SHFQNSR
P11498;A0A494C016;A0A494C101;A0A494C0T2;E9PRE7;A0A494BZT5	P11498;A0A494C016	65;35;28;28;25;4	65;35;28;28;25;4	65;35;28;28;25;4	Pyruvate carboxylase, mitochondrial	PC	611100000	600030000	580880000	1420800000	1366600000	1.4654e+09	1403300000	1372200000	1423700000	280100000	299800000	592840000	598870000	516250000	591750000	AAYGGGGR;ACTELGIR;ADEAYLIGR;ADFAQACQDAGVR;AEAEAQAEELSFPR;AGTHILCIK;AIAIAAGVPVVPGTDAPITSLHEAHEFSNTYGFPIIFK;ALAVSDLNR;ASPSPTDPVVPAVPIGPPPAGFR;AYSEALAAFGNGALFVEK;AYVEANQMLGDLIK;DAHQSLLATR;DFTATFGPLDSLNTR;DMAGLLKPTACTMLVSSLR;DMTLEGDDLILEIE;DTQAMKEMHFHPK;EGPEGFAR;ELIPNIPFQMLLR;EMHFHPK;ENGMDVFR;ENNVDAVHPGYGFLSER;FIGPSPEVVR;FLYECPWR;GANAVGYTNYPDNVVFK;GLAPVQAYLHIPDIIK;GLYAAFDCTATMK;GQIGAPMPGK;GTPLDTEVPME…
Q15365;H3BSP4;C9K0A2;F8WC71;C9IZV9;C9J7A9;C9JSA6;C9J5V4;C9JTY5;C9JZY3;C9J0A4;P57723	Q15365	11;1;1;1;1;1;1;1;1;1;1;1	11;1;1;1;1;1;1;1;1;1;1;1	7;0;0;0;0;0;0;0;0;0;0;0	Poly(rC)-binding protein 1	PCBP1	77243000	83768000	77937000	0	58321000	42656000	56067000	61752000	61762000	89369000	89713000	81485000	87565000	93814000	48264000	AFAMIIDKLEEDINSSMTNSTAASRPPVTLR;AITIAGVPQSVTECVK;ESTGAQVQVAGDMLPNSTER;EVGSIIGK;IANPVEGSSGR;IITLTGPTNAIFK;INISEGNCPER;LVVPATQCGSLIGK;QGANINEIR;QMSGAQIK;QVTITGSAASISLAQYLINAR
Q15366;H3BRU6;F8VZX2;J3QT27;E9PFP8;P57721;F8W0G4;F8VXH9;H3BSS4;F8W1G6;F8VRH0;F8VTZ0;H3BND9	Q15366;H3BRU6;F8VZX2;J3QT27;E9PFP8;P57721;F8W0G4;F8VXH9	8;7;7;5;5;5;4;4;3;3;3;2;1	4;3;3;1;1;1;1;2;2;1;2;0;1	4;3;3;1;1;1;1;2;2;1;2;0;1	Poly(rC)-binding protein 2;Poly(rC)-binding protein 3	PCBP2;PCBP3	48577000	36632000	0	45989000	40193000	40501000	53761000	48640000	40980000	0	0	0	61502000	0	36079000	AITIAGIPQSIIECVK;ESTGAQVQVAGDMLPNSTER;EVGSIIGK;IANPVEGSTDR;INISEGNCPER;LVVPASQCGSLIGK;PSSSPVIFAGGQDR;QMSGAQIK
O94913;E9PKN0;E9PQ01;E9PNY7	O94913;E9PKN0;E9PQ01	17;12;12;1	17;12;12;1	17;12;12;1	Pre-mRNA cleavage complex 2 protein Pcf11	PCF11	17140000	0	15917000	25923000	40411000	34476000	32694000	34868000	49118000	0	0	0	0	0	0	APHQVPVQSEK;ENVENWQSSK;FDIPLGLQGTR;FDNHPSQR;IDGPPTPASLR;LASGEITQDDFLVVVHQIR;LSVDANLQIPK;LTALAEDRPLFDGPSRPSVAR;NLTQEQLIR;NLVATFICVFEK;QDIRDPR;QLFQYQEGVR;SLQQVDEHSKPPHLR;TEEERPQETTNQHSTK;TPVENPLNIMLNIVK;YDSVINR;YEDSDKPFVDSPASR
Q16822;H0YML5;H0YM31;H0YNG4;H0YMA5;H0YMU6;H0YMY3;P35558	Q16822;H0YML5;H0YM31	26;21;17;4;4;3;2;2	26;21;17;4;4;3;2;2	26;21;17;4;4;3;2;2	Phosphoenolpyruvate carboxykinase [GTP], mitochondrial	PCK2	90353000	95208000	88153000	40493000	47367000	45792000	50629000	48675000	55287000	0	0	0	0	0	0	CLHSVGQPLTGQGEPVSQWPCNPEK;DEAGHFLWPGFGENAR;DEGWLAEHMLILGITSPAGK;DFVEHSAR;DFWEQEVR;EGALDLSGLR;EIISFGSGYGGNSLLGK;EVLAELEALER;GVPLVYEAFNWR;HGVFVGSAMR;IFHVNWFR;KGAQLPR;LGTPVLQALGDGDFVK;PALPGWK;PWKPGDKEPCAHPNSR;QCPIMDPAWEAPEGVPIDAIIFGGR;RLEGEDSAR;SYLTEQVNQDLPK;TLIGHVPDQR;TMYVLPFSMGPVGSPLSR;TNLAMMR;TVIVTPSQR;VECVGDDIAWMR;VLDWICR;VLSGDLGQLPTGIR;YVAAAFPSACGK
F6S8N6;A0A3F2YNX8;A0A0A0MRJ6;P22061;H7C4X2;F8WDT3;F8WAV5;F8WAX2	F6S8N6;A0A3F2YNX8;A0A0A0MRJ6;P22061;H7C4X2;F8WDT3;F8WAV5;F8WAX2	2;2;2;2;1;1;1;1	2;2;2;2;1;1;1;1	2;2;2;2;1;1;1;1	Protein-L-isoaspartate O-methyltransferase;Protein-L-isoaspartate(D-aspartate) O-methyltransferase	PCMT1	0	0	0	0	0	0	0	0	0	0	0	0	0	0	0	SGGASHSELIHNLR;VQLVVGDGR
P12004	P12004	7	7	7	Proliferating cell nuclear antigen	PCNA	19871000	20353000	22275000	0	0	0	0	0	0	0	0	0	0	0	0	AEDNADTLALVFEAPNQEK;CAGNEDIITLR;DLSHIGDAVVISCAK;FSASGELGNGNIK;NLAMGVNLTSMSK;SEGFDTYR;YLNFFTK
A0A669KBG0;Q8NBP7	A0A669KBG0;Q8NBP7	1;1	1;1	1;1	Proprotein convertase subtilisin/kexin type 9	PCSK9	0	0	0	0	0	0	0	0	0	0	0	0	0	0	0	SQLVQPVGPLVVLLPLAGGYSR
O75340;A0A024QZ42;E7EPW6;A0A087WZ38;D6RA21;Q86W51;H0Y9X3	O75340;A0A024QZ42	9;5;3;3;2;2;2	9;5;3;3;2;2;2	9;5;3;3;2;2;2	Programmed cell death protein 6	PDCD6	30169000	30604000	25987000	53425000	62189000	59387000	60606000	75584000	71353000	0	0	31970000	42395000	29372000	28882000	AAYSYRPGPGAGPGPAAGAALPDQSFLWNVFQR;AGVNFSEFTGVWK;DNSGMIDKNELK;LSDQFHDILIR;PGPGAGPGPAAGAALPDQSFLWNVFQR;QALSGFGYR;SGVISDTELQQALSNGTWTPFNPVTVR;SIISMFDR;YITDWQNVFR
Q9HBH1	Q9HBH1	1	1	1	Peptide deformylase, mitochondrial	PDF	0	0	0	0	0	0	0	0	0	0	0	0	0	0	0	LVTFPEGCESVAGFLACVPR
A0A499FI48;P13667	A0A499FI48;P13667	1;1	1;1	1;1	Protein disulfide-isomerase A4	PDIA4	0	0	0	0	0	0	0	0	0	0	0	0	0	0	0	VDATAETDLAK
Q15084	Q15084	16	16	16	Protein disulfide-isomerase A6	PDIA6	326660000	290470000	317580000	207310000	220370000	236700000	223740000	224690000	266910000	77964000	86268000	33994000	50186000	38354000	95787000	AATALKDVVK;ALDLFSDNAPPPELLEIINEDIAK;DGELPVEDDIDLSDVELDDLGK;DGELPVEDDIDLSDVELDDLGKDEL;DVIELTDDSFDK;GESPVDYDGGR;GSFSEQGINEFLR;GSTAPVGGGAFPTIVER;KDVIELTDDSFDK;LAAVDATVNQVLASR;NLEPEWAAAASEVK;NRPEDYQGGR;NSYLEVLLK;TCEEHQLCVVAVLPHILDTGAAGR;TGEAIVDAALSALR;VGAVDADKHHSLGGQYGVQGFPTIK
Q6R954;F8WEE2;Q8WUT1;F8WCX5;F6VRR5;Q9BY77	Q6R954;F8WEE2;Q8WUT1;F8WCX5;F6VRR5;Q9BY77	1;1;1;1;1;1	1;1;1;1;1;1	1;1;1;1;1;1	Polymerase delta-interacting protein 3	PDIP46;POLDIP3	0	0	0	0	0	0	0	0	0	0	0	0	0	0	0	SSPAAFINPPIGTVTPALK
Q96HC4;H0Y8Y3;A0A0A0MSP3;A0A0D9SFR4;H0YBI4;H0Y929	Q96HC4;H0Y8Y3	11;7;5;3;3;1	11;7;5;3;3;1	11;7;5;3;3;1	PDZ and LIM domain protein 5	PDLIM5	29334000	29373000	35880000	29375000	27576000	24291000	21939000	19626000	9664800	0	0	0	0	0	0	AEHIPAGK;ASAAPKPEPVPVQK;EVVKPVPITSPAVSK;FFAPECGR;GPFLVALGK;ILAQITGTEHLK;ISNSATYSGSVAPANSALGQTQPSDQDTLVQR;LIEDTEDWRPR;PFGSVSSPK;TAVNVPR;TPMCAHCNQVIR
Q9NR12;D6RAN1;D6RF83;H7BYK4;D6RH06	Q9NR12;D6RAN1;D6RF83;H7BYK4;D6RH06	2;1;1;1;1	2;1;1;1;1	2;1;1;1;1	PDZ and LIM domain protein 7	PDLIM7	18174000	0	15600000	9538400	9220100	8333300	0	0	0	0	0	0	0	0	0	VLEEGGFFEEK;VVLEGPAPWGFR
Q8NCN5;A8MT40;H3BQG3;H3BUH3;B7ZAR9;H3BV59;H3BU60	Q8NCN5;A8MT40	21;19;10;5;5;3;2	21;19;10;5;5;3;2	21;19;10;5;5;3;2	Pyruvate dehydrogenase phosphatase regulatory subunit, mitochondrial	PDPR	83067000	71781000	81737000	82953000	67252000	74454000	75595000	69563000	82730000	31393000	25720000	12987000	35953000	17884000	39220000	AVDVLSELSYAPMTPDHFPSLFCK;DALLQQK;DSNLLLEDVTWK;EAVCVIDMSSFTK;FCAGILSTAR;FFAFWGQDINNLTTPLECGR;FGALQSSR;GEYEIDIAGYR;HLTIEQK;INAGLNVIGIPSEIISPK;KGQVTGVETDK;LVNCPETFTPDMR;NAGYYALR;NPKPIFTEGK;NWQGGILSGGFEK;TFYKPDWFDIVESEVK;TGSIFLAQTQDR;TTSSAYSYSLER;VMEVMPLMYDLK;YFVPPDKDLLALEQSK;YTALNLIGPR
Q9UBV8	Q9UBV8	6	6	6	Peflin	PEF1	40482000	41078000	40675000	90527000	78524000	71342000	69239000	94865000	65777000	65674000	43041000	112730000	103740000	110880000	120970000	DTAVQGNIR;EKDTAVQGNIR;IDVYGFSALWK;LSFEDFVTMTASR;NLFQQYDR;SANPAMQLDR
A0A087WUL4;A0A087WX23;A0A087WXK2;Q86TG7;A0A087WZG9;B4DSP0;A0A087WYS2	A0A087WUL4;A0A087WX23;A0A087WXK2;Q86TG7;A0A087WZG9;B4DSP0	12;12;11;11;9;9;1	12;12;11;11;9;9;1	12;12;11;11;9;9;1	Retrotransposon-derived protein PEG10	PEG10	0	0	0	41859000	44954000	34890000	0	29437000	37287000	0	0	43617000	50665000	52895000	56760000	ALVLPHIASHHQVDPTEPVGGAR;AMIDSGASGNFIDHEYVAQNGIPLR;APNNFTIQNQYPR;DGLITPTIAPNGAQVLQVK;EQVEPTPEDEDDDIELR;HVFEDPQR;LTEENTTLR;QSEENNNLQSQVQK;RRDELSEEINNLR;SACVPNMTER;SLSALIGQCIHIER;VCFVTSMMTGR
I3L1P4;I3L4M7;I3L445;C9JFV4;Q8IZL8	I3L1P4;I3L4M7;I3L445;C9JFV4;Q8IZL8	1;1;1;1;1	1;1;1;1;1	1;1;1;1;1	Proline-, glutamic acid- and leucine-rich protein 1	PELP1	0	0	0	0	0	0	0	0	0	0	0	0	0	0	0	LLLLESVSGLLQPR
Q92968	Q92968	1	1	1	Peroxisomal membrane protein PEX13	PEX13	0	0	0	0	0	0	0	0	0	0	0	0	0	0	0	FVQQAEESSR
P17858	P17858	2	2	2	ATP-dependent 6-phosphofructokinase, liver type	PFKL	0	0	0	0	0	0	0	0	0	0	0	0	0	0	0	SEWGSLLEELVAEGK;VFANAPDSACVIGLK
P07737;K7EJ44	P07737;K7EJ44	3;2	2;2	2;2	Profilin-1	PFN1	0	0	0	0	0	0	0	0	0	0	0	0	0	0	0	DSPSVWAAVPGK;EGVHGGLINK;EGVHGGLINKK
P18669;P15259;Q8N0Y7	P18669;P15259;Q8N0Y7	2;1;1	2;1;1	2;1;1	Phosphoglycerate mutase 1;Phosphoglycerate mutase 2;Probable phosphoglycerate mutase 4	PGAM1;PGAM2;PGAM4	0	23021000	27305000	0	0	0	0	0	0	0	0	0	0	0	0	HGESAWNLENR;HYGGLTGLNK
Q96HS1;F5GXG4	Q96HS1	4;1	4;1	4;1	Serine/threonine-protein phosphatase PGAM5, mitochondrial	PGAM5	0	0	0	0	0	0	0	0	0	0	0	0	0	0	0	AIETTDIISR;EPLSLINVR;EQAELTGLR;PGPGVWDPNWDR
P52209;K7EMN2;K7EM49;K7EPF6	P52209;K7EMN2;K7EM49	3;2;2;1	3;2;2;1	3;2;2;1	6-phosphogluconate dehydrogenase, decarboxylating	PGD	0	19148000	0	0	0	0	0	0	12579000	0	0	0	0	0	0	LVPLLDTGDIIIDGGNSEYR;NPELQNLLLDDFFK;YGPSLMPGGNK
P00558;P07205	P00558	10;2	10;2	10;2	Phosphoglycerate kinase 1	PGK1	38922000	45796000	26997000	13110000	15196000	10528000	19483000	36847000	34374000	0	0	0	0	0	0	AGGFLMK;AHSSMVGVNLPQK;ALESPERPFLAILGGAK;IQLINNMLDK;ITLPVDFVTADK;ITLPVDFVTADKFDENAK;LGDVYVNDAFGTAHR;NNQITNNQR;VDFNVPMK;VNEMIIGGGMAFTFLK
P35232;C9JW96;C9JZ20;E7ESE2;E9PCW0;D6RBK0	P35232;C9JW96;C9JZ20;E7ESE2;E9PCW0	7;6;5;5;5;2	7;6;5;5;5;2	7;6;5;5;5;2	Prohibitin	PHB	27637000	25965000	28353000	15565000	0	0	16323000	14867000	14887000	0	0	0	0	0	0	AAELIANSLATAGDGLIELR;DLQNVNITLR;EFTEAVEAK;FDAGELITQR;ILFRPVASQLPR;NITYLPAGQSVLLQLPQ;VLPSITTEILK
J3KPX7;Q99623;F5GY37;F5GWA7;F5H3X6;F5H0C5;F5H2D2;U3KPZ5	J3KPX7;Q99623;F5GY37;F5GWA7;F5H3X6	14;14;13;10;8;4;3;2	14;14;13;10;8;4;3;2	14;14;13;10;8;4;3;2	Prohibitin-2	PHB2	97307000	87032000	74401000	14577000	21107000	30496000	21763000	23463000	17377000	18231000	20441000	0	0	0	0	AQFLVEK;AQVSLLIR;ESVFTVEGGHR;EYTAAVEAK;FNASQLITQR;IGGVQQDTILAEGLHFR;IPWFQYPIIYDIR;ISSPTGSK;IVQAEGEAEAAK;LLLGAGAVAYGVR;QVAQQEAQR;TIATSQNR;VLPSIVNEVLK;VLSRPNAQELPSMYQR
B3KPJ4;A0A0A0MSI2;Q8IXK0;H7C528;Q8NDX5	B3KPJ4;A0A0A0MSI2;Q8IXK0;H7C528;Q8NDX5	2;2;2;1;1	2;2;2;1;1	2;2;2;1;1	Polyhomeotic-like protein 2;Polyhomeotic-like protein 3	PHC2;PHC3	0	0	0	0	0	0	0	0	0	0	0	0	0	0	0	AQEIDGQALLLLK;SLPGCQEIAEEFR
A0A286YF22;A0A2C9F2M7;O43175;A0A286YFA2;A0A286YFL2;A0A286YFM8;A0A286YER3;A0A286YFC8;A0A286YFB2;A0A286YF34;A0A286YF78;A0A286YFF3;A0A286YFE1;A0A286YFK5	A0A286YF22;A0A2C9F2M7;O43175;A0A286YFA2;A0A286YFL2;A0A286YFM8	13;13;13;10;9;8;5;5;5;4;4;2;2;2	13;13;13;10;9;8;5;5;5;4;4;2;2;2	13;13;13;10;9;8;5;5;5;4;4;2;2;2	D-3-phosphoglycerate dehydrogenase	PHGDH	34602000	38439000	40985000	47657000	53268000	50247000	44882000	45244000	44953000	0	0	0	0	0	0	AGTGVDNVDLEAATR;ALVDHENVISCPHLGASTK;DLPLLLFR;EELIAELQDCEGLIVR;GGIVDEGALLR;GTIQVITQGTSLK;ILQDGGLQVVEK;NAGNCLSPAVIVGLLK;QADVNLVNAK;QIPQATASMK;TLGILGLGR;VLISDSLDPCCR;VTADVINAAEK
P46019	P46019	6	6	6	Phosphorylase b kinase regulatory subunit alpha, liver isoform	PHKA2	17071000	17668000	0	0	0	0	0	0	0	0	0	0	0	0	0	AALEAIDELDLFGAHGGR;AGLNQEWGLIR;EALEGILIR;GLEVPFVPMTLPTK;LVQQTILCYQNPVTGLLSASHEQK;SLNLVDSPQPLLEK
I3L213	I3L213	2	1	1		PHKB	0	0	0	0	0	0	0	0	0	0	0	0	0	0	0	DKPTHEILQK;VVDSLAPSITNVLVQGK
Q93100;I3L0Z1	Q93100	4;1	4;1	3;1	Phosphorylase b kinase regulatory subunit beta	PHKB	11295000	10067000	15029000	0	0	0	0	0	0	0	0	0	0	0	0	DKPTHEILQK;FNPILDMLAALK;ISDTEELPEFK;LLADELISPK
J3KNN3;P15735	J3KNN3;P15735	1;1	1;1	1;1	Phosphorylase b kinase gamma catalytic chain, liver/testis isoform	PHKG2	0	0	0	0	0	0	0	0	0	0	0	0	0	0	0	LTAEQALQHPFFER
B1AK81;A6NEM5;Q92643	B1AK81;A6NEM5;Q92643	1;1;1	1;1;1	1;1;1	GPI-anchor transamidase	PIGK	0	0	0	0	0	0	0	0	0	0	0	0	0	0	0	NVLITDFFGSVR
A0A1W2PRH3;K7EPJ2;A0A1W2PS19;A0A1W2PNH8;A0A1W2PNR0;A0A1W2PQP4;A0A1W2PQR8;A0A1W2PNQ8;A0A1W2PQZ1;A0A1W2PPR7;A0A1W2PR74;A0A1W2PPB6;A0A1W2PNW5;K7ELE1;K7EMD7;A0A1W2PQA9;O95427	A0A1W2PRH3;K7EPJ2;A0A1W2PS19;A0A1W2PNH8;A0A1W2PNR0;A0A1W2PQP4;A0A1W2PQR8;A0A1W2PNQ8;A0A1W2PQZ1;A0A1W2PPR7;A0A1W2PR74;A0A1W2PPB6;A0A1W2PNW5;K7ELE1;K7EMD7;A0A1W2PQA9;O95427	1;1;1;1;1;1;1;1;1;1;1;1;1;1;1;1;1	1;1;1;1;1;1;1;1;1;1;1;1;1;1;1;1;1	1;1;1;1;1;1;1;1;1;1;1;1;1;1;1;1;1	GPI ethanolamine phosphate transferase 1	PIGN	0	0	21694000	0	22587000	0	35054000	0	36120000	0	0	0	0	0	0	AESMFTNAVQILEQFK
Q96S52	Q96S52	1	1	1	GPI transamidase component PIG-S	PIGS	0	0	0	0	0	0	0	0	0	0	0	0	0	0	0	SVENLATATTTLTSLAQLLGK
A6PW58;A2A5X0;A6PW57;Q99755	A6PW58;A2A5X0;A6PW57;Q99755	1;1;1;1	1;1;1;1	1;1;1;1	Phosphatidylinositol 4-phosphate 5-kinase type-1 alpha	PIP5K1A	0	0	0	0	0	0	0	0	0	0	0	0	0	0	0	GAIQLGITHTVGSLSTKPER
B1AKM8;B1AKM6;H0Y7P7;Q9UG56	B1AKM8;B1AKM6;H0Y7P7;Q9UG56	1;1;1;1	1;1;1;1	1;1;1;1	Phosphatidylserine decarboxylase proenzyme;Phosphatidylserine decarboxylase alpha chain;Phosphatidylserine decarboxylase beta chain	PISD	0	0	0	0	0	0	0	0	0	0	0	0	0	0	0	GVTYSLESFLGPR
P14618;B4DNK4;H3BTN5;H3BQ34;H3BR70;H3BUW1;H3BTJ2;H3BT25;H3BU13;H3BN34;H3BQZ3	P14618;B4DNK4;H3BTN5;H3BQ34;H3BR70	26;22;21;13;13;7;7;6;2;1;1	26;22;21;13;13;7;7;6;2;1;1	26;22;21;13;13;7;7;6;2;1;1	Pyruvate kinase PKM;Pyruvate kinase	PKM	91799000	91804000	96795000	40429000	42013000	30661000	40178000	36582000	33610000	0	0	0	0	0	0	AEGSDVANAVLDGADCIMLSGETAK;AGKPVICATQMLESMIK;APIIAVTR;CCSGAIIVLTK;CDENILWLDYK;DPVQEAWAEDVDLR;EAEAAIYHLQLFEELR;EAEAAIYHLQLFEELRR;FDEILEASDGIMVAR;FGVEQDVDMVFASFIR;GADFLVTEVENGGSLGSK;GDYPLEAVR;GIFPVLCK;GSGTAEVELKK;GVNLPGAAVDLPAVSEK;IENHEGVR;ITLDNAYMEK;IYVDDGLISLQVK;LDIDSPPITAR;LNFSHGTHEYHAETIK;MQHLIAR;PGSGFTNTMR;RFDEILEASDGIMVAR;SGMNVAR;TATESFASDPILYRPVAVALDTK;VVEVGSK
Q99569;A0A0D9SF60	Q99569;A0A0D9SF60	9;8	9;8	9;8	Plakophilin-4	PKP4	9192900	0	0	11252000	12033000	0	12145000	16601000	13505000	0	0	0	0	0	0	AAAQVLNTLWQYR;LELEVPQAR;LLGLNELDDLLGK;LPGGNGPSVLSDETMAAICCALHEVTSK;NVGGIPALLR;STLTYQR;TGSVGIGNLQR;VQECNYNR;VVSSVATALR
E5RIM3;Q9Y263	E5RIM3;Q9Y263	1;1	1;1	1;1	Phospholipase A-2-activating protein	PLAA	0	0	0	0	0	0	0	0	0	0	0	0	0	0	0	HGECAQTIR
Q8NHP8	Q8NHP8	1	1	1	Putative phospholipase B-like 2;Putative phospholipase B-like 2 32 kDa form;Putative phospholipase B-like 2 45 kDa form	PLBD2	0	0	0	0	0	0	0	0	0	0	0	0	0	0	0	VLTILEQIPGMVVVADK
Q15149;H0YDN1;E9PMV1	Q15149;H0YDN1	13;11;1	6;4;1	5;4;1	Plectin	PLEC	57436000	57540000	59128000	0	0	0	0	57837000	0	0	0	0	0	0	0	EGVMVAK;ESADPLGAWLQDAR;GFFDPNTHENLTYLQLLER;GYFDEEMNR;LLDAQLATGGIVDPR;LLEAQIATGGIIDPVHSHR;LLEAQIATGGVIDPVHSHR;MQAVQEATR;SDEGQLSPATR;VLADPSDDTK;VLALPEPSPAAPTLR;VPVDVAYQR;VPVDVAYR
Q9HAU0;A0JP02;B4DJX4	Q9HAU0;A0JP02;B4DJX4	4;3;3	4;3;3	4;3;3	Pleckstrin homology domain-containing family A member 5	PLEKHA5	0	0	0	0	0	0	0	0	0	0	0	0	0	0	0	AADLNLEWISLPR;HSTLSSPK;IVNVSLADLR;SEPVSEIETSVVK
Q02809;Q5JXB7;Q5JXB8	Q02809	27;7;5	27;7;5	27;7;5	Procollagen-lysine,2-oxoglutarate 5-dioxygenase 1	PLOD1	50848000	53948000	49253000	66882000	76187000	72669000	67256000	71320000	67515000	28532000	53614000	72035000	92025000	85938000	104840000	AQVEEFLAQHGSEYQSVK;FLGSGGFIGYAPNLSK;FLLEYIAPMTEK;FWTFETGCTVCDEGLR;GELQSSDLFHHSK;HTLGHLLSLDSYR;IFQNLDGALDEVVLK;IQALGLGEDWNVEK;IQGGYENVPTIDIHMNQIGFER;LDPDMAFCANIR;LFIHNHEQHHK;LQLNYLGNYIPR;LTHYHEGLPTTR;LVAEWEGQDSDSDQLFYTK;LVGPEVR;LYPGYYTR;NLAYDTLPVLIHGNGPTK;NMGADLCR;NVIAPLMTR;QQDVFMFLTNR;SAQFFNYK;SEDYVDIVQGR;SQVVFSAEELIYPDR;TTHLHNDLWEVFSNPEDWK;VGVDYEGGGCR;VGVWNVPYISNIYLIK;YPVVSDGK
O00469;E7ETU9;C9JXZ0	O00469;E7ETU9	9;9;1	9;9;1	9;9;1	Procollagen-lysine,2-oxoglutarate 5-dioxygenase 2	PLOD2	0	21097000	25835000	30781000	33123000	33704000	33390000	28790000	29787000	0	0	0	25109000	37612000	0	GFALLNFVVK;IFQTLNGAVDEVVLK;IIAPLVTR;ILIEQNR;IVGPEENLSQAEAR;LTHLHEGLPVK;NTFYETLPVAINGNGPTK;SEDYVDIVQGNR;VGVWNVPYMANVYLIK
O60568;H7C2V1;H7C2S8;H7C0B8;C9JU11;C9JIX5;H7C2A8	O60568	27;12;9;4;2;1;1	27;12;9;4;2;1;1	27;12;9;4;2;1;1	Procollagen-lysine,2-oxoglutarate 5-dioxygenase 3	PLOD3	51043000	52395000	55123000	92426000	90147000	93483000	79882000	103820000	75663000	67593000	66453000	83768000	85265000	96174000	80722000	AVMNFVVR;DMAMDLCR;DVFSGSDTDPDMAFCK;GIFLHLSNQHEFGR;GLDYEGGGCR;IFQNLNGALDEVVLK;ILIEENR;ILIEENRK;KGWALLHPGR;LAGGYENVPTVDIHMK;LLLLDYPPDR;LLVITVATAETEGYLR;LSLNLDHK;LTHYHEGLPTTWGTR;LVGPEEALSPGEAR;LWSNFWGALSPDEYYAR;LYLDPGLR;NVAYDTLPIVVHGNGPTK;QVGYEDQWLQLLR;SEDYVELVQR;TLGLGEEWR;TLPGGQPPPR;TYVGPMTESLFPGYHTK;VFLAVFVEQPTPFLPR;VGVWNVPYISQAYVIR;YDCVISSPR;YKDDDDDQLFYTR
Q9H307;G3V5F0;G3V579	Q9H307;G3V5F0;G3V579	2;1;1	2;1;1	2;1;1	Pinin	PNN	0	0	0	0	0	0	0	0	0	0	0	0	0	0	0	DPNDVRPIQAR;IFGLLMGTLQK
Q8WVV4	Q8WVV4	1	1	1	Protein POF1B	POF1B	0	0	0	0	0	0	0	0	0	0	0	0	0	0	0	NLEQENQNLR
A0A087WYJ2;M0R2B7;P28340;M0QZR8;A0A2R8Y7K6;A0A2R8Y705;M0QXE6;M0QXQ2;M0R3H8	A0A087WYJ2;M0R2B7;P28340;M0QZR8;A0A2R8Y7K6;A0A2R8Y705	6;6;6;5;4;3;2;2;1	6;6;6;5;4;3;2;2;1	6;6;6;5;4;3;2;2;1	DNA polymerase;DNA polymerase delta catalytic subunit	POLD1	0	0	0	7573800	8244400	0	0	0	0	0	0	0	0	0	0	AEAVLLR;DPEGAVAHAQDVISDLLCNR;EEDLLQAWSTFIR;LGLTEDQFIR;VQTFPFLGR;VTGVPLSYLLSR
B4DEM9;Q9Y2S7	B4DEM9;Q9Y2S7	3;3	3;3	3;3	Polymerase delta-interacting protein 2	POLDIP2	0	0	0	0	0	0	0	0	0	0	0	0	0	0	0	IFSLSGTLETVR;LENLDSDVVQLR;VLETVGVFEVPK
A0A590UK63;A0A1B0GTU7;A0A1B0GVT8;H0YD36;P54098;H0YCD2;H0YDF1;H0YCV2	A0A590UK63;A0A1B0GTU7;A0A1B0GVT8;H0YD36;P54098;H0YCD2;H0YDF1;H0YCV2	2;2;2;2;2;1;1;1	2;2;2;2;2;1;1;1	2;2;2;2;2;1;1;1	DNA polymerase subunit gamma-1	POLG	0	0	0	0	0	0	0	0	0	0	0	0	0	0	0	ISSQMVVWLPR;MEDGTLQAGPGGASGPR
B9ZVN9;O95602	B9ZVN9;O95602	3;3	3;3	3;3	DNA-directed RNA polymerase;DNA-directed RNA polymerase I subunit RPA1	POLR1A	0	0	0	0	0	0	0	0	0	0	0	0	0	0	0	AALNLPEAASYDEVR;ELVLNTEGINLPELFK;VLEVGALQAVYELER
Q9H9Y6	Q9H9Y6	2	2	2	DNA-directed RNA polymerase I subunit RPA2	POLR1B	0	0	0	0	0	0	0	0	0	0	0	0	0	0	0	ELFFLPLGFALK;SDTIDTVSVPYVFR
P24928	P24928	79	79	79	DNA-directed RNA polymerase II subunit RPB1	POLR2A	106580000	108040000	112630000	128090000	137730000	138100000	131130000	131420000	122840000	164460000	169630000	123980000	121160000	145070000	118750000	AEIQELAMVPR;AHNNELEPTPGNTLR;AKQDVIEVIEK;ALQEWILETDGVSLMR;CIESNMLTDMTLQGIEQISK;CVCFFCSK;DVLSNAHIQNELER;EGLIDTAVK;FDYTNER;FGVEQPEGDEDLTK;GEVMNLLMFLSTWDGK;GFVENSYLAGLTPTEFFFHAMGGR;GHLMAITR;GNSQYPGAK;HISPGDTK;HLALLCDTMTCR;HMCDGDIVIFNR;IFHINPR;IIITEDGEFK;ILLSPER;ILPWSTFR;INAGFGDDLNCIFNDDNAEK;INISQVIAVVGQQNVEGK;ISDEECFVLGMEPR;ISPWLLR;KLTMEQIAEK;KLVIVNGDDPLSR;LEHTTLR;LGGLMDPR;LKELINISK;LLQFHVATMVDNELPGL…
C9J2Y9;P30876;C9J4M6;C9JMN3;C9JZW8	C9J2Y9;P30876;C9J4M6	55;55;51;1;1	55;55;51;1;1	55;55;51;1;1	DNA-directed RNA polymerase;DNA-directed RNA polymerase II subunit RPB2	POLR2B	76422000	75657000	86029000	91253000	106270000	107640000	89232000	88699000	91197000	117230000	119060000	93416000	88913000	105810000	80947000	AGVSQVLNR;ALGFVSDR;DCQIAHGAAQFLR;DCSTFLR;DGAPSPMMPNEAR;DLCELNECPLDPGGYFIINGSEK;DPEQLMNTLR;EGEEQLQTQHQK;ELPAGINSIVAIASYTGYNQEDSVIMNR;EMLPHVGVSDFCETK;FEQIYLSK;GEIGDATPFNDAVNVQK;GFDQEEVFEKPTR;GNEVLYNGFTGR;GPIQILNR;GTCGIQYR;HAIYDKLDDDGLIAPGVR;ICRPLLIVEK;IFVNGCWVGIHK;IPQIGDK;ISNLLSDYGYHLR;ITSQIFIGPTYYQR;IVATLPYIK;IVEDAPPIDLQAEAQHASGEVEEPPR;IYTDAGR;KGFDQEEVFEKPTR;LDDDGLIAPGVR;LLFQELMSMSIAPR;LLLAALGR;LN…
P19387;H3BRR2	P19387	10;3	10;3	10;3	DNA-directed RNA polymerase II subunit RPB3	POLR2C	72665000	61904000	55949000	61863000	55123000	54070000	76962000	79099000	82955000	91854000	99105000	75563000	69150000	66674000	58630000	DLISNSPR;DNDPNDYVEQDDILIVK;FIIENTDLAVANSIR;HTVYPKPEEWPK;ITELTDENVK;KLSDLQTQLSHEIQSDVLTIN;LGLIPLISDDIVDK;LGLIPLISDDIVDKLQYSR;LSDLQTQLSHEIQSDVLTIN;PYANQPTVR
E9PB93;E9PHV4;O15514	E9PB93;E9PHV4;O15514	1;1;1	1;1;1	1;1;1	DNA-directed RNA polymerase II subunit RPB4	POLR2D	0	0	0	0	0	0	0	0	0	0	0	0	0	0	0	FEDEELQQILDDIQTK
A0A087WWX0;A0A087WVZ9;P19388;A0A0A0MQR7;A0A087WVN5	A0A087WWX0;A0A087WVZ9;P19388;A0A0A0MQR7	5;5;5;4;2	5;5;5;4;2	5;5;5;4;2	DNA-directed RNA polymerases I, II, and III subunit RPABC1	POLR2E	41772000	38632000	45593000	43767000	52511000	52091000	46315000	46463000	42236000	62345000	63734000	51407000	45798000	61748000	0	ALIVVQQGMTPSAK;EEVTELLAR;IIRPSETAGR;IQAGDPVAR;MQEENITR
P62487;E9PIU7;H0YEE4;E9PKH3	P62487	5;2;2;2	5;2;2;2	5;2;2;2	DNA-directed RNA polymerase II subunit RPB7	POLR2G	0	45929000	0	0	0	36084000	50676000	60700000	0	0	0	54646000	50884000	68053000	0	GEVVDAVVTQVNK;GFVLYPVK;LFTEVEGTCTGK;VGLFTEIGPMSCFISR;YFGPNLLNTVK
C9JLU1;P52434	C9JLU1;P52434	5;5	5;5	5;5	DNA-directed RNA polymerases I, II, and III subunit RPABC3	POLR2H	48512000	0	42929000	46061000	46097000	0	41591000	0	41262000	59474000	0	0	0	0	0	ADQFEYVMYGK;AGILFEDIFDVK;IEGDETSTEAATR;LHCESESFK;LQGDANNLHGFEVDSR
K7EKS1;P36954	K7EKS1;P36954	1;1	1;1	1;1	DNA-directed RNA polymerase II subunit RPB9	POLR2I	0	0	0	0	0	0	0	0	0	0	0	0	0	0	0	ITHEVDELTQIIADVSQDPTLPR
O14802;Q7Z755	O14802	3;1	3;1	3;1	DNA-directed RNA polymerase III subunit RPC1	POLR3A	0	0	0	0	0	0	0	0	0	0	0	0	0	0	0	AQENLNPLVVLNLFK;AVMATHGVK;VVDPIVSNFLQSFETAIEHNK
F8VRU2;Q9NW08	F8VRU2;Q9NW08	1;1	1;1	1;1	DNA-directed RNA polymerase III subunit RPC2	POLR3B	0	0	0	0	0	0	0	0	0	0	0	0	0	0	0	ELLASTILTHVPVK
O00411;K7EMH3	O00411	24;7	24;7	24;7	DNA-directed RNA polymerase, mitochondrial	POLRMT	35211000	35927000	39926000	29883000	29795000	32330000	29514000	28761000	23921000	32669000	26750000	0	0	0	24160000	AIQHWLTESAR;DAGLTPDLLSYAAALQCMGR;ELSDFPQEFVWEASHYLVR;EQPWPLPVQMELGK;FSLYPFLCLLDER;GCPQLGVPAPPSEAPQPPEAHLPHSAAPAR;IHLVNLTGLK;LAFAEEVMDDILDSADQPLTGR;LISHMGSVVEWVTPLGVPVIQPYR;LLQEAPGK;LQALFTAVLLSEEDR;LQMPFQSGEFK;LSLAQHLR;LSLDVEQAPSGQHSQAQLSGQQQR;MLLQVLQALPAQGESFTTLAR;NVQQIGILKPHPAYVQLLEK;QAPESPWEEQLAR;QIGGGIQSITYTHNGDISR;QLQAESVSEVVVNR;VAQVLEGFITR;VCVVSVEKPTLPSK;VFWLPHNMDFR;VLDLVLQLFQAK;VSGQVQALQNHYR
Q99575	Q99575	1	1	1	Ribonucleases P/MRP protein subunit POP1	POP1	0	0	0	0	0	0	0	0	0	0	0	0	0	0	0	IPILLIQQPGK
Q5SQT6;Q15181	Q5SQT6;Q15181	1;1	1;1	1;1	Inorganic pyrophosphatase	PPA1	0	0	0	0	0	0	0	0	0	0	0	0	0	0	0	VLGILAMIDEGETDWK
A0A494C0D4;A0A494C146;P50336	A0A494C0D4;A0A494C146;P50336	1;1;1	1;1;1	1;1;1	Protoporphyrinogen oxidase	PPOX	0	0	0	0	0	0	0	0	0	0	0	0	0	0	0	DSSLEADHVISAIPASVLSELLPAEAAPLAR
P62136;E9PMD7;F5H1L6;F5H037	P62136;E9PMD7	13;10;3;3	13;10;3;3	4;3;1;1	Serine/threonine-protein phosphatase PP1-alpha catalytic subunit;Serine/threonine-protein phosphatase	PPP1CA	66784000	67979000	67594000	38674000	56829000	45311000	37168000	37869000	38661000	9083700	0	0	10248000	11025000	0	AHQVVEDGYEFFAK;EIFLSQPILLELEAPLK;GNHECASINR;HDLDLICR;ICGDIHGQYYDLLR;IMRPTDVPDQGLLCDLLWSDPDK;IYGFYDECK;LLEVQGSRPGK;LNLDSIIGR;NVQLTENEIR;TFTDCFNCLPIAAIVDEK;YGQFSGLNPGGRPITPPR;YPENFFLLR
F8VYE8;P36873;F8VR82;F8W0W8;P62140;A0A087WYY5;E7ETD8;C9JP48;H0Y3Y6;C9J9S3;F8WE71	F8VYE8;P36873;F8VR82;F8W0W8;P62140;A0A087WYY5;E7ETD8	10;10;9;9;7;5;5;3;2;2;1	1;1;1;0;0;1;0;0;0;0;0	1;1;1;0;0;1;0;0;0;0;0	Serine/threonine-protein phosphatase;Serine/threonine-protein phosphatase PP1-gamma catalytic subunit;Serine/threonine-protein phosphatase PP1-beta catalytic subunit	PPP1CC;PPP1CB	0	0	0	0	0	0	0	0	0	0	0	0	0	0	0	ADLDKLNIDSIIQR;AHQVVEDGYEFFAK;EIFLSQPILLELEAPLK;GNHECASINR;HDLDLICR;ICGDIHGQYYDLLR;IMRPTDVPDQGLLCDLLWSDPDK;IYGFYDECK;TFTDCFNCLPIAAIVDEK;YPENFFLLR
B5MBZ8;C9JD73;C9J177;H7C003;Q15435	B5MBZ8;C9JD73;C9J177;H7C003;Q15435	1;1;1;1;1	1;1;1;1;1	1;1;1;1;1	Protein phosphatase 1 regulatory subunit 7	PPP1R7	0	0	0	0	0	0	0	0	0	0	0	0	0	0	0	AIENIDTLTNLESLFLGK
H0YBN9;P67775;P62714	H0YBN9;P67775;P62714	1;1;1	1;1;1	1;1;1	Serine/threonine-protein phosphatase 2A catalytic subunit alpha isoform;Serine/threonine-protein phosphatase 2A catalytic subunit beta isoform	PPP2CB;PPP2CA	0	0	0	0	0	0	0	0	0	0	0	0	0	0	0	YSFLQFDPAPR
B3KQV6;P30153;H0YDG7;P30154;E9PH38	B3KQV6;P30153;H0YDG7;P30154	4;4;2;2;1	4;4;2;2;1	4;4;2;2;1	Serine/threonine-protein phosphatase 2A 65 kDa regulatory subunit A alpha isoform;Serine/threonine-protein phosphatase 2A 65 kDa regulatory subunit A beta isoform	PPP2R1A;PPP2R1B	11613000	10115000	10536000	12945000	0	0	10286000	0	9509000	0	0	0	0	0	0	EWAHATIIPK;LNIISNLDCVNEVIGIR;QLSQSLLPAIVELAEDAK;SALASVIMGLSPILGK
E5RFR9;A0A590UJJ1;A0A590UJY3;Q00005;P63151;Q66LE6	E5RFR9;A0A590UJJ1;A0A590UJY3;Q00005;P63151;Q66LE6	1;1;1;1;1;1	1;1;1;1;1;1	1;1;1;1;1;1	Serine/threonine-protein phosphatase 2A 55 kDa regulatory subunit B beta isoform;Serine/threonine-protein phosphatase 2A 55 kDa regulatory subunit B alpha isoform;Serine/threonine-protein phosphatase 2A 55 kDa regulatory subunit B delta isoform	PPP2R2A;PPP2R2B;PPP2R2D	0	0	0	0	0	0	0	0	0	0	0	0	0	0	0	SFFSEIISSISDVK
E9PFR3;Q14738	E9PFR3;Q14738	1;1	1;1	1;1	Serine/threonine-protein phosphatase 2A 56 kDa regulatory subunit delta isoform	PPP2R5D	0	0	0	0	0	0	0	0	0	0	0	0	0	0	0	ESSLTEPVIVGLLK
O75170;T1ECW5	O75170	3;1	3;1	3;1	Serine/threonine-protein phosphatase 6 regulatory subunit 2	PPP6R2	0	0	0	0	0	0	0	0	0	0	0	0	0	0	0	AILTTIGVLEEPLGNAR;LVSCVEPAGLR;TESCLVSGTQVLLTLLETR
H7BXH2;E9PKF6;Q5H9R7;E9PK08;E9PNN8;E9PQP7	H7BXH2;E9PKF6;Q5H9R7;E9PK08	3;3;3;2;1;1	3;3;3;2;1;1	3;3;3;2;1;1	Serine/threonine-protein phosphatase 6 regulatory subunit 3	PPP6R3	0	0	0	17200000	18621000	0	0	0	0	0	0	0	0	0	0	KPEQIVDFLK;LVEIVHPSQEEDR;QEIIEQLLSNIFHK
Q06830;A0A0A0MSI0;A0A0A0MRQ5	Q06830;A0A0A0MSI0;A0A0A0MRQ5	8;7;5	6;5;3	6;5;3	Peroxiredoxin-1	PRDX1	43058000	41920000	37627000	37757000	37798000	41277000	39428000	33075000	38518000	0	0	0	0	0	0	ADEGISFR;ATAVMPDGQFK;GLFIIDDK;HGEVCPAGWKPGSDTIKPDVQK;IGHPAPNFK;LVQAFQFTDK;SVDETLR;TIAQDYGVLK
A6NIW5;P32119	A6NIW5;P32119	1;1	1;1	1;1	Peroxiredoxin-2	PRDX2	0	0	0	0	0	0	0	0	0	0	0	0	0	0	0	KEGGLGPLNIPLLADVTR
P30048	P30048	7	7	7	Thioredoxin-dependent peroxide reductase, mitochondrial	PRDX3	162950000	165790000	145420000	81380000	84220000	89851000	116510000	167580000	154620000	130350000	94317000	70687000	65065000	104350000	165300000	ANEFHDVNCEVVAVSVDSHFSHLAWINTPR;DLSLDDFK;DYGVLLEGSGLALR;GLFIIDPNGVIK;GTAVVNGEFK;HLSVNDLPVGR;NGGLGHMNIALLSDLTK
Q13162;H7C3T4;A6NJJ0;A6NG45	Q13162;H7C3T4	13;8;4;4	13;8;4;4	11;6;4;4	Peroxiredoxin-4	PRDX4	197790000	216990000	258190000	58309000	83767000	89022000	80208000	76855000	78462000	45259000	77595000	0	0	0	15887000	DYGVYLEDSGHTLR;GLFIIDDK;HGEVCPAGWKPGSETIIPDPAGK;IPLLSDLTHQISK;ISKPAPYWEGTAVIDGEFK;LVQAFQYTDK;PAPYWEGTAVIDGEFK;QGGLGPIR;QITLNDLPVGR;SINTEVVACSVDSQFTHLAWINTPR;SVDETLR;TREEECHFYAGGQVYPGEASR;VSVADHSLHLSK
H0YIC9;F8VYY9;P54619	H0YIC9;F8VYY9;P54619	1;1;1	1;1;1	1;1;1	5-AMP-activated protein kinase subunit gamma-1	PRKAG1	0	0	0	0	0	0	0	0	0	0	0	0	0	0	0	GIVSLSDILQALVLTGGEK
P41743	P41743	1	1	1	Protein kinase C iota type	PRKCI	0	0	0	0	0	0	0	0	0	0	0	0	0	0	0	ASSSLGLQDFDLLR
H0YHL5;F8WBA3;Q15139	H0YHL5;F8WBA3;Q15139	1;1;1	1;1;1	1;1;1	Serine/threonine-protein kinase;Serine/threonine-protein kinase D1	PRKD1	0	0	0	0	0	0	0	0	0	0	0	0	0	0	0	EIPLSEILSLEPVK
P78527;F5GX40;H0YG84	P78527	125;2;2	125;2;2	125;2;2	DNA-dependent protein kinase catalytic subunit	PRKDC	786460000	869120000	1278700000	643690000	684080000	1.0429e+09	944280000	910580000	580040000	102970000	91786000	71348000	110860000	79879000	85846000	AALSALESFLK;AIRPQIDLK;AMHGELQK;APGLGAFR;AQEPESGLSEETQVK;ATQQQHDFTLTQTADGR;AVAFFLESIAMHDIIAAEK;AYVPALQMAFK;CFGTGAAGNR;CGAALAGHQLIR;DCLSIPYR;DFSAFINLVEFCR;DILETHLR;DILPCLDGYLK;DQNILLGTTYR;DVLIQGLIDENPGLQLIIR;DYVAVAR;DYVDLFR;ECSPWMSDFK;EHPFLVK;EIFNFVLK;ELLNPVVEFVSHPSTTCR;ELSIAIR;EMKPVIFLDVFLPR;EQQHVMEELFQSSFR;EVYAAAAEVLGLILR;FLCIFLEK;FMNAVFFLLPK;FVPLLPGNR;GGSWIQEINVAEK;GKPLPEYHVR;GLSSLLCNFTK;GQAVTLL…
O75569	O75569	1	1	1	Interferon-inducible double-stranded RNA-dependent protein kinase activator A	PRKRA	0	0	0	0	0	0	0	0	0	0	0	0	0	0	0	SLLSIPNTDYIQLLSEIAK
E9PKG1;Q99873;E9PIX6;E9PQ98;E9PNR9;H0YDE4;E9PMW9;Q9NR22;E9PMZ2	E9PKG1;Q99873;E9PIX6;E9PQ98;E9PNR9;H0YDE4	16;16;11;10;8;8;3;3;1	16;16;11;10;8;8;3;3;1	16;16;11;10;8;8;3;3;1	Protein arginine N-methyltransferase 1	PRMT1	35886000	34750000	42092000	45973000	48033000	48986000	37205000	38617000	39097000	0	0	0	0	0	0	ATLYVTAIEDR;DKWLAPDGLIFPDR;DVAIKEPLVDVVDPK;EPLVDVVDPK;EVDIYTVK;GKVEEVELPVEK;GQLCELSCSTDYR;LDHVVTIIK;NSMFHNR;QLVTNACLIK;TGEEIFGTIGMRPNAK;TGFSTSPESPYTHWK;VEDLTFTSPFCLQVK;VEEVELPVEK;VIGIECSSISDYAVK;VVLDVGSGTGILCMFAAK
O60678	O60678	1	1	1	Protein arginine N-methyltransferase 3	PRMT3	0	0	0	0	0	0	0	0	0	0	0	0	0	0	0	AVIPEAVVEVLDPK
G3V5L5;G3V580;G3V2X6;C9JSX3;H0YJX6;O14744	G3V5L5;G3V580;G3V2X6;C9JSX3;H0YJX6;O14744	1;1;1;1;1;1	1;1;1;1;1;1	1;1;1;1;1;1	Protein arginine N-methyltransferase 5;Protein arginine N-methyltransferase 5, N-terminally processed	PRMT5	0	0	0	0	0	0	0	0	0	0	0	0	0	0	0	VPLVAPEDLR
Q9UMS4;F5GY56;F5H2I0;H0YGF3;H0YGZ5	Q9UMS4;F5GY56	13;7;3;2;1	13;7;3;2;1	13;7;3;2;1	Pre-mRNA-processing factor 19	PRPF19	42212000	36068000	38638000	59163000	69217000	72895000	56906000	59060000	76970000	0	38685000	29449000	32403000	27438000	31893000	ALQDEWDAVMLHSFTLR;ATVLTTER;FIASTGMDR;IWSVPNASCVQVVR;KVTSVVFHPSQDLVFSASPDATIR;QELSHALYQHDAACR;QQLQTTR;QVASHVGLHSASIPGILALDLCPSDTNK;SSEQILATLK;TLQLDNNFEVK;TVPEELVKPEELSK;VAHPIRPKPPSATSIPAILK;VTSVVFHPSQDLVFSASPDATIR
O43395	O43395	4	4	4	U4/U6 small nuclear ribonucleoprotein Prp3	PRPF3	0	0	0	24587000	0	0	22164000	19708000	19508000	0	0	0	0	0	0	LQAEISQAAR;TPSSSQPER;VLGFSEPTVVTAALNCVGK;VLGTEAVQDPTK
O43172	O43172	8	8	8	U4/U6 small nuclear ribonucleoprotein Prp4	PRPF4	0	14071000	11318000	17144000	14354000	15317000	0	0	17826000	0	0	0	0	0	0	ALGEPITLFGEGPAER;FLGTTCYDR;LWSVPDCNLLHTLR;MLATACWSGLCK;NILSVVGTDALK;NILSVVGTDALKK;QAEVLAEFER;TSQMQELHK
O75400;F5H578	O75400	6;1	6;1	6;1	Pre-mRNA-processing factor 40 homolog A	PRPF40A	13646000	13749000	15126000	17931000	12517000	9985400	16343000	0	0	0	0	0	0	0	15542000	EPAFEDITLESER;FLENHEK;FTNMLGQPGSTALDLFK;LAFNSLLEK;QAAPPIELDAVWEDIR;QETVADFTPK
O94906	O94906	2	2	2	Pre-mRNA-processing factor 6	PRPF6	0	0	0	0	0	0	0	0	0	0	0	0	0	0	0	AVVAQAVR;NPGLWLESVR
Q6P2Q9;I3L0J9;I3L3Z8;I3L1T8	Q6P2Q9	56;19;6;1	56;19;6;1	56;19;6;1	Pre-mRNA-processing-splicing factor 8	PRPF8	52063000	54286000	54480000	69794000	72755000	69298000	64198000	60126000	65251000	17748000	24089000	42665000	52573000	50144000	65969000	AISAANLHLR;ALDIPLVK;ALNMAIPGGPK;ANPALYVLR;ASEMAGPPQMPNDFLSFQDIATEAAHPIR;ATEPQMVLFNLYDDWLK;DGVWNLQNEVTK;DIILGMEISAPSQQR;DTPLYTDNTANGIALLWAPR;DVMDSTTTQK;EAVVNTQELLDLLVK;EELGLIEQAYDNPHEALSR;EHCPAGQPVK;ELGGLGMLSMGHVLIPQSDLR;EQSQLTATQTR;ETGYTYILPK;FGDLILK;FSPIPFPPLSYK;GITPLLER;GMLDPLEVHLLDFPNIVIK;GPGNPVPGPLAPLPDYMSEEK;GSELQLPFQACLK;GTYFPTWEGLFWEK;HDVNLGR;HTLAYDK;IDLTLLNR;ISLIQIFR;KGMLDPLEVHLLDFPNIVIK;…
B1ALA9;P60891;P11908;B7ZB02;A6NMS2;B1ALA7;H7C540;D3YTJ7;A0A0B4J207;A0A2R8Y7H4;P21108	B1ALA9;P60891;P11908;B7ZB02;A6NMS2;B1ALA7;H7C540;D3YTJ7;A0A0B4J207;A0A2R8Y7H4;P21108	2;2;2;1;1;1;1;1;1;1;1	2;2;2;1;1;1;1;1;1;1;1	2;2;2;1;1;1;1;1;1;1;1	Ribose-phosphate pyrophosphokinase 1;Ribose-phosphate pyrophosphokinase 2;Ribose-phosphate pyrophosphokinase 3	PRPS1;PRPS2;PRPS1L1	0	0	0	0	0	0	0	0	0	0	0	0	0	0	0	IQVIDISMILAEAIR;VTAVIPCFPYAR
Q9ULL5	Q9ULL5	1	1	1	Proline-rich protein 12	PRR12	0	0	0	0	0	0	0	0	0	0	0	0	0	0	0	AGPSGATAGASGR
P48634;E7EPN9;Q9Y520	P48634	5;1;1	5;1;1	4;0;0	Protein PRRC2A	PRRC2A	0	0	0	0	0	0	0	0	0	0	0	0	0	0	0	GGGTGGPNHPPAPR;GSEGKPSLTLPASAPGPEEALTTVTVAPAPR;HGLQSLGK;LIPGPLSPVAR;QQQEQLLK
Q5JSZ5;A0A1W2PQP5	Q5JSZ5;A0A1W2PQP5	3;2	2;1	2;1	Protein PRRC2B	PRRC2B	0	0	0	14916000	0	13623000	0	0	0	0	0	0	0	0	0	HGLQSLGK;LLSFSPEEFPTLK;PTIINAENLK
Q9Y617	Q9Y617	1	1	1	Phosphoserine aminotransferase	PSAT1	0	0	0	0	0	0	0	0	0	0	0	0	0	0	0	FGVIFAGAQK
A0A087WVV1;P49721	A0A087WVV1;P49721	1;1	1;1	1;1	Proteasome subunit beta type-2	PSMB2	0	0	0	0	0	0	0	0	0	0	0	0	0	0	0	FILNLPTFSVR
P35998;C9JLS9	P35998	3;1	3;1	3;1	26S protease regulatory subunit 7	PSMC2	0	0	14746000	9459900	0	0	0	0	0	0	0	0	0	0	0	GVLLFGPPGTGK;QVEDDIQQLLK;TMLELINQLDGFDPR
E9PKD5;E9PM69;R4GNH3;P17980;E9PLG2;E9PMD8	E9PKD5;E9PM69;R4GNH3;P17980;E9PLG2;E9PMD8	2;2;2;2;1;1	2;2;2;2;1;1	2;2;2;2;1;1	26S protease regulatory subunit 6A	PSMC3	8753500	9652700	0	0	0	0	0	0	0	0	0	0	0	0	0	QTYFLPVIGLVDAEK;VDILDPALLR
P43686	P43686	7	7	7	26S protease regulatory subunit 6B	PSMC4	16846000	14387000	16346000	14672000	17240000	11632000	16564000	0	0	0	0	0	0	0	0	ADTLDPALLRPGR;ELLKPNASVALHK;ENAPAIIFIDEIDAIATK;ILLELLNQMDGFDQNVNVK;LIFSTITSK;RFDAQTGADR;VVGSEFVQK
P62195;J3QRR3;J3QLH6;J3KRP2;J3QSA9;J3QQM1;J3QRW1;Q8NB90	P62195;J3QRR3;J3QLH6;J3KRP2;J3QSA9;J3QQM1;J3QRW1	4;3;3;3;3;3;2;1	4;3;3;3;3;3;2;1	4;3;3;3;3;3;2;1	26S protease regulatory subunit 8	PSMC5	0	0	0	0	0	0	0	0	0	0	0	0	0	0	0	AVAHHTDCTFIR;GVLLYGPPGTGK;IDILDSALLRPGR;VSGSELVQK
H7C378;A0A087WW66;Q99460	H7C378;A0A087WW66;Q99460	2;2;2	2;2;2	2;2;2	26S proteasome non-ATPase regulatory subunit 1	PSMD1	0	0	0	0	0	0	0	0	0	0	0	0	0	0	0	AAVESLGFILFR;TPEQCPSVVSLLSESYNPHVR
O00231;J3QRY4	O00231	4;1	4;1	4;1	26S proteasome non-ATPase regulatory subunit 11	PSMD11	0	0	0	0	0	0	0	0	0	0	0	0	0	0	0	AELRDDPIISTHLAK;EASIDILHSIVK;IMLNTPEDVQALVSGK;LYDNLLEQNLIR
O00232	O00232	3	3	3	26S proteasome non-ATPase regulatory subunit 12	PSMD12	0	0	0	0	0	0	0	0	0	0	0	0	0	0	0	EWDLLNENIMLLSK;LQEVIETLLSLEK;VVEHNIR
Q13200;H7C1H2	Q13200	11;3	11;3	11;3	26S proteasome non-ATPase regulatory subunit 2	PSMD2	19710000	22781000	34813000	13312000	0	0	0	0	13006000	0	0	0	0	0	0	AVPLALALISVSNPR;EDVLTLLLPVMGDSK;FGGSGSQVDSAR;HLAGEVAK;LAQGLTHLGK;LNILDTLSK;MLVTFDEELRPLPVSVR;NECDPALALLSDYVLHNSNTMR;QLAQYHAK;SGALLACGIVNSGVR;VGQAVDVVGQAGKPK
O43242	O43242	5	5	5	26S proteasome non-ATPase regulatory subunit 3	PSMD3	11542000	14216000	14142000	12682000	0	0	10943000	7759800	12904000	0	0	0	0	0	0	FNQVLDQFGEK;HDADGQATLLNLLLR;ISLADIAQK;LQLDSPEDAEFIVAK;SLMPYFLLTQAVR
Q16401;F2Z3J2	Q16401;F2Z3J2	4;2	4;2	4;2	26S proteasome non-ATPase regulatory subunit 5	PSMD5	0	0	0	0	0	0	0	0	0	0	0	0	0	0	0	AAQALALLR;ELTGEDVLVR;IVENSDAVTEILNNAELLK;LEAPLEELR
C9J0E9;Q15008	C9J0E9;Q15008	1;1	1;1	1;1	26S proteasome non-ATPase regulatory subunit 6	PSMD6	0	0	0	0	0	0	0	0	0	0	0	0	0	0	0	IGLFYMDNDLITR
Q8WXF1;X6RDA4;A0A0U1RQF9	Q8WXF1	24;11;3	21;10;2	21;10;2	Paraspeckle component 1	PSPC1	111360000	111640000	128000000	208740000	224430000	226700000	187150000	191950000	192500000	95344000	103170000	126410000	97317000	162110000	96195000	AELDGTILK;ALDEMEK;CGDGAFLLTTTPR;EKLEAEMEAAR;FAQPGTFEFEYASR;FATHGAALTVK;GFVEFAAKPPAR;GSQGGNFEGPNK;GSQGGNFEGPNKR;HEHQLMLMR;HREQEELR;HREQEELRR;LFVGNLPTDITEEDFK;LFVGNLPTDITEEDFKR;NLSPVVSNELLEQAFSQFGPVEK;PVIVEPMEQFDDEDGLPEK;QQEGFKPNYMENR;RQEELRR;RQQEGFK;RREEEMIR;SFLKPGEK;TGSETPQAPMSGVGPVSGGPGGFGR;TLAEIAK;YGEPSEVFINR
A0A0U1RRM4;P26599;A6NLN1;A0A0D9SF20;K7EKJ7;K7EK45;A0A087WUW5;K7ELW5;A0A087WU68;K7ES59;Q9UKA9	A0A0U1RRM4;P26599;A6NLN1	15;15;14;7;5;5;4;4;4;3;1	15;15;14;7;5;5;4;4;4;3;1	12;12;11;5;5;4;2;3;3;3;0	Polypyrimidine tract-binding protein 1	PTBP1	136890000	123450000	120930000	95019000	96338000	86736000	99647000	106670000	108250000	141600000	117260000	68321000	83926000	102270000	49797000	AQAALQAVNSVQSGNLALAASAAAVDAGMAMAGQSPVLR;DYGNSPLHR;EGQEDQGLTK;FKKPGSK;GQPIYIQFSNHK;HQNVQLPR;IAIPGLAGAGNSVLLVSNLNPER;KLPIDVTEGEVISLGLPFGK;LPIDVTEGEVISLGLPFGK;LSLDGQNIYNACCTLR;LTSLNVK;MDGIVPDIAVGTK;NFQNIFPPSATLHLSNIPPSVSEEDLK;NNQFQALLQYADPVSAQHAK;VLFSSNGGVVK
B8ZZQ4	B8ZZQ4	4	1	1		PTCD3	0	0	0	0	0	0	0	0	0	0	0	0	0	0	0	FIINSYPK;SPQLITIFNK;VAVLQALASTVNR;VEGTDVTGIEEVVIPK
Q96EY7;F8WE76	Q96EY7	13;1	13;1	10;0	Pentatricopeptide repeat domain-containing protein 3, mitochondrial	PTCD3	18949000	18294000	16526000	16704000	20743000	0	18560000	19479000	19635000	0	0	0	0	15576000	28920000	AIGIEPSLATYHHIIR;AYEQALNLYTELLNNR;FIINSYPK;IFSLMPEK;LFDQPGDPLKR;QTAQDWPATSLNCIAILFLR;SAYESQPIR;SSFIIYDIMNELMGK;VAVLQALASTVNR;VEGTDVTGIEEVVIPK;VKPNLQTFNTILK;VMSDFAINQEQK;VSNSPSQAIEVVELASAFSLPICEGLTQR
P48651	P48651	2	2	2	Phosphatidylserine synthase 1	PTDSS1	0	7136500	0	0	0	0	6577900	0	0	0	0	0	0	0	0	AVLQFTPASWTYVR;ILFIGGITAPTVR
B4DFN8;P49190	B4DFN8;P49190	2;2	2;2	2;2	Parathyroid hormone 2 receptor	PTH2R	0	0	0	0	0	0	0	0	0	0	0	0	0	0	0	NYIHMHLFVSFMLR;WIYQAPILAAIGLNFILFLNTVR
Q9H3S7	Q9H3S7	2	2	2	Tyrosine-protein phosphatase non-receptor type 23	PTPN23	0	0	0	0	0	0	0	0	0	0	0	0	0	0	0	ATRPSDDPLSLLDPLWTLNK;HVEQVLQR
A0A0J9YYL3;A0A0J9YXJ8;A0A0J9YVP6;A0A0J9YXX5;Q9UHX1;A0A0J9YVR6;E9PQ56;A0A0J9YWM1;H0YEM1;E9PN18;E9PMU7;E9PL19;H0YCP8	A0A0J9YYL3;A0A0J9YXJ8;A0A0J9YVP6;A0A0J9YXX5;Q9UHX1;A0A0J9YVR6;E9PQ56;A0A0J9YWM1;H0YEM1	13;13;13;13;13;8;8;8;8;6;5;4;3	13;13;13;13;13;8;8;8;8;6;5;4;3	13;13;13;13;13;8;8;8;8;6;5;4;3	Poly(U)-binding-splicing factor PUF60	PUF60	26658000	26973000	28358000	17243000	0	16446000	21758000	19568000	0	0	0	0	0	0	0	AIQALNGR;AVTPPMPLLTPATPGGLPPAAAVAAAAATAK;DIDDDLEGEVTEECGK;IYVASVHQDLSDDDIK;KVVAEVYDQER;LGLPPLTPEQQEALQK;QGEEEDAEIIVK;SIDMSWDSVTMK;SVFEAFGK;VGRPSNIGQAQPIIDQLAEEAR;VIIYQEK;VYVGSIYYELGEDTIR;YAMEQSIK
H0YEH2;Q14671;E9PR38;H0YDC5	H0YEH2;Q14671;E9PR38	14;14;13;2	14;14;13;2	1;1;1;0	Pumilio homolog 1	PUM1	40736000	64164000	47069000	33384000	42469000	35132000	35675000	29988000	22967000	0	0	0	0	0	0	ALEFIPSDQQNEMVR;CIECVQPQSLQFIIDAFK;DQNGNHVVQK;DQYANYVVQK;EIAGHIMEFSQDQHGSR;ELDGHVLK;FASNVVEK;GIFLGDQWR;GNVLVLSQHK;IRPHIATLR;SASSASSLFSPSSTLFSSSR;SMDELNHDFQALALEGR;YISAAPGAEAK;YPNLQLR
Q5T1Z4;Q5T1Z8;H0YDK8;H0YC97	Q5T1Z4;Q5T1Z8;H0YDK8	14;14;12;6	1;1;1;1	1;1;1;1		PUM1	0	0	0	0	0	0	0	0	0	0	0	0	0	0	0	ALEFIPSDQQVINEMVR;CIECVQPQSLQFIIDAFK;DQNGNHVVQK;DQYANYVVQK;EIAGHIMEFSQDQHGSR;ELDGHVLK;FASNVVEK;GIFLGDQWR;GNVLVLSQHK;IRPHIATLR;SASSASSLFSPSSTLFSSSR;SMDELNHDFQALALEGR;YISAAPGAEAK;YPNLQLR
A0A0C4DG68;A0A0A0MR59;Q8TB72	A0A0C4DG68;A0A0A0MR59;Q8TB72	10;10;10	4;4;4	4;4;4	Pumilio homolog 2	PUM2	19963000	22757000	28044000	23019000	19687000	29058000	20956000	20700000	0	0	0	0	0	0	0	CIECVQPQSLQFIIDAFK;DLIGHIVEFSQDQHGSR;DQNGNHVVQK;DQYANYVVQK;ELDGHVLK;FASNVVEK;FFEFGSLDQK;FPNLQLR;IRPHITTLR;YISAAPGAEAK
Q00577;A0A494C0H6	Q00577	4;1	4;1	4;1	Transcriptional activator protein Pur-alpha	PURA	0	0	0	14459000	14461000	10912000	16387000	18826000	19470000	0	0	0	0	0	23131000	FFFDVGSNK;GPGLGSTQGQTIALPAQGLIEFR;IAEVGAGGNK;VSEVKPTYR
P49023;F5GZ78;A0A1B0GU60;A0A1B0GTU4	P49023;F5GZ78;A0A1B0GU60;A0A1B0GTU4	2;1;1;1	2;1;1;1	2;1;1;1	Paxillin	PXN	0	0	0	0	0	0	0	0	0	0	0	0	0	0	0	IQGLEQR;MDDLDALLADLESTTSHISK
J3QKT4;P32322;J3KQ22;E2QRB3;J3QL24;J3QR88;J3QLK9;J3QL23;J3QL32;J3KSA9;A0A087WZR9	J3QKT4;P32322;J3KQ22;E2QRB3;J3QL24	5;5;4;4;3;2;2;2;2;1;1	5;5;4;4;3;2;2;2;2;1;1	4;4;4;3;3;2;2;2;2;1;0	Pyrroline-5-carboxylate reductase;Pyrroline-5-carboxylate reductase 1, mitochondrial	PYCR1	27576000	29216000	26591000	0	0	28470000	0	0	0	0	0	10081000	0	0	0	CMTNTPVVVR;DNVSSPGGATIHALHVLESGGFR;EGATVYATGTHAQVEDGR;LGAQALLGAAK;SLLINAVEASCIR
A0A087WTV6;J3KR12;Q96C36	A0A087WTV6;J3KR12;Q96C36	2;2;2	1;1;1	1;1;1	Pyrroline-5-carboxylate reductase 2	PYCR2	0	0	0	0	0	0	0	0	0	0	0	0	0	0	0	SLLINAVEASCIR;SVGFIGAGQLAYALAR
P11216;H0Y4Z6;P11217	P11216	9;1;1	9;1;1	8;1;0	Glycogen phosphorylase, brain form	PYGB	17234000	14835000	27364000	13025000	0	11793000	13262000	14717000	12861000	0	0	0	0	0	0	GLAGLGDVAEVR;IGEEFLTDLSQLK;IVNGWQVEEADDWLR;LLPLVSDEVFIR;LQDFNVGDYIEAVLDR;NNTVNTMR;QAVDQISSGFFSPK;VAIQLNDTHPALSIPELMR;VLYPNDNFFEGK
P47897;A0A1B0GVU9;B4DDN1;H7C0R3;C9J165;A0A0U1RQX5;A0A0U1RRI9;A0A0U1RQT0;A0A0U1RQE9;A0A0U1RQL2;A0A0U1RQU2;A0A0U1RQM8;A0A0U1RRC8;A0A0U1RR66;A0A0U1RQQ5;A0A1B0GTT3;A0A0U1RQX9;F2Z2V6;A0A0U1RRJ7;A0A0U1RQJ6;A0A0U1RQC3	P47897;A0A1B0GVU9;B4DDN1;H7C0R3	24;22;19;14;8;7;6;6;6;5;5;5;5;4;4;4;4;2;1;1;1	24;22;19;14;8;7;6;6;6;5;5;5;5;4;4;4;4;2;1;1;1	24;22;19;14;8;7;6;6;6;5;5;5;5;4;4;4;4;2;1;1;1	Glutamine--tRNA ligase	QARS	57639000	62892000	65981000	43251000	48079000	48669000	43401000	39156000	42901000	0	0	0	0	0	0	AALDSLSLFTSLGLSEQK;AFIHWVSQPLMCEVR;AINFNFGYAK;AMAVLESLR;ANNGICFLR;ATGILLYGLASR;DVLNDTAPR;ECGVGVIVTPEQIEEAVEAAINR;FSEGEATLR;GFHQVPFAPIVFIER;GPSGCVESLEVTCR;HRPQLLVER;HTGYVIELQHVVK;ILQLVATGAVR;LAWGQPVGLR;LFTLTALR;LNLHYAVVSK;NEVDMQVLHLLGPK;QHLEITGGQVR;SHPLDPIDTVDFER;SLDIQVPNFPADETK;TDFKEEPEPGFK;VGVTVAQTTMEPHLLEACVR;VIITNFPAAK
Q9NXS2;K7EQG1	Q9NXS2;K7EQG1	2;1	2;1	2;1	Glutaminyl-peptide cyclotransferase-like protein	QPCTL	0	0	0	0	0	0	0	0	0	0	0	0	0	0	0	QAAPVTLQLLFLDGEEALK;VPLIGSLPEAR
O00391	O00391	1	1	1	Sulfhydryl oxidase 1	QSOX1	0	0	0	0	0	0	0	0	0	0	0	0	0	0	0	LAGAPSEDPQFPK
B4DQU5;H3BMH2;H3BSC1;P62491;Q15907	B4DQU5;H3BMH2;H3BSC1;P62491;Q15907	1;1;1;1;1	1;1;1;1;1	1;1;1;1;1	Ras-related protein Rab-11A;Ras-related protein Rab-11B	RAB11A;RAB11B	0	0	0	0	0	0	0	0	0	0	0	0	0	0	0	VVLIGDSGVGK
Q9H0U4;P62820;Q92928;E9PLD0;E7END7;H0YMN7;G3V196;H0YLJ8;H0YNE9;A0A2R8YFB8;A0A2R8YDI9;P61026;P51153;P61006;Q92930;P59190;H0YL94	Q9H0U4;P62820;Q92928;E9PLD0;E7END7	3;3;3;3;3;1;1;1;1;1;1;1;1;1;1;1;1	3;3;3;3;3;1;1;1;1;1;1;1;1;1;1;1;1	3;3;3;3;3;1;1;1;1;1;1;1;1;1;1;1;1	Ras-related protein Rab-1B;Ras-related protein Rab-1A;Putative Ras-related protein Rab-1C	RAB1B;RAB1A;RAB1C	20447000	21054000	18653000	12451000	8430400	10014000	17149000	15975000	17804000	0	0	0	0	0	0	EFADSLGIPFLETSAK;LLLIGDSGVGK;QWLQEIDR
F8VWU4;F8VVZ0;F8VUA5;F8VVK3;K7ERI8;K7ERQ8;P61020;P20339;P51148;F8WCY6;F8WD79;F8VPW9;F8VSF8;F8VWZ7;K7ENY4	F8VWU4;F8VVZ0;F8VUA5;F8VVK3;K7ERI8;K7ERQ8;P61020;P20339;P51148;F8WCY6;F8WD79;F8VPW9;F8VSF8;F8VWZ7;K7ENY4	2;2;2;2;2;2;2;2;2;1;1;1;1;1;1	2;2;2;2;2;2;2;2;2;1;1;1;1;1;1	2;2;2;2;2;2;2;2;2;1;1;1;1;1;1	Ras-related protein Rab-5B;Ras-related protein Rab-5A;Ras-related protein Rab-5C	RAB5C;RAB5B;RAB5A	8800200	0	9248000	0	0	0	0	0	0	0	0	0	0	0	0	FEIWDTAGQER;LVLLGESAVGK
C9JB90;C9JU14;J3KR73;Q9NRW1;P20340;Q14964	C9JB90;C9JU14;J3KR73;Q9NRW1;P20340;Q14964	1;1;1;1;1;1	1;1;1;1;1;1	1;1;1;1;1;1	Ras-related protein Rab-6B;Ras-related protein Rab-6A;Ras-related protein Rab-39A	RAB6B;RAB6A;RAB39A	0	0	0	0	0	0	0	0	0	0	0	0	0	0	0	LQLWDTAGQER
E7EN38;A0A494C1B7;A0A1W2PQ90;Q92878;A0A494C0Y7;E7ESD9;A0A494BZX5;A0A494C122	E7EN38;A0A494C1B7;A0A1W2PQ90;Q92878;A0A494C0Y7;E7ESD9;A0A494BZX5;A0A494C122	3;3;3;3;2;2;2;2	3;3;3;3;2;2;2;2	3;3;3;3;2;2;2;2	DNA repair protein RAD50	RAD50	0	0	0	0	0	0	0	0	0	0	0	0	0	0	0	DSLIQSLATQLELDGFER;ILELDQELIK;VFQTEAELQEVISDLQSK
P78406;E9PQ57;E9PPG9;B0QZ36;B0QZ37	P78406;E9PQ57;E9PPG9	17;14;10;5;2	17;14;10;5;2	17;14;10;5;2	mRNA export factor	RAE1	99613000	103070000	113820000	106300000	109730000	113060000	98648000	104860000	113040000	100450000	93509000	71331000	68493000	68237000	62620000	APNYSCVMTGSWDK;AQQMHTGPVLDVCWSDDGSK;CWEVQDSGQTIPK;CYCADVIYPMAVVATAER;DKQNKPTGFALGSIEGR;GHEFYNPQK;GHEFYNPQKK;GLIVYQLENQPSEFR;GLIVYQLENQPSEFRR;MWDLSSNQAIQIAQHDAPVK;NAAEELKPR;QNKPTGFALGSIEGR;SLFGTTSGFGTSGTSMFGSATTDNHNPMK;SNGTNTSAPQDIYAVNGIAFHPVHGTLATVGSDGR;SSNPMMVLQLPER;VAIHYINPPNPAK;VFTASCDK
Q9UKM9;Q5QPM1	Q9UKM9;Q5QPM1	17;13	17;13	1;1	RNA-binding protein Raly	RALY	386610000	389880000	358540000	366170000	359590000	375320000	312630000	317530000	310760000	647180000	674580000	543590000	529550000	682030000	548430000	AASAIYSGYIFDYDYYR;AAVLGENGR;GYAFVQYSNER;KSDVETIFSK;LEQIAAEQK;LQASNVTNK;LQASNVTNKNDPK;LSPVPVPR;SDVETIFSK;SNIDALLSR;SSELQAIK;STAVTTSSAK;TELTQIK;VAGCSVHK;VFIGNLNTALVK;VLAGQTLDINMAGEPKPDRPK;VTVPLVR
B5MDF5;P62826;J3KQE5;F5H018;H0YFC6;B4DV51;A0A087X0W0	B5MDF5;P62826;J3KQE5;F5H018	7;7;6;5;3;3;1	7;7;6;5;3;3;1	7;7;6;5;3;3;1	GTP-binding nuclear protein Ran	RAN	53872000	56675000	60166000	38197000	41403000	45060000	39464000	42134000	43667000	0	0	0	0	0	0	AAQGEPQVQFK;FNVWDTAGQEK;HLTGEFEK;LVLVGDGGTGK;NLQYYDISAK;SNYNFEKPFLWLAR;VCENIPIVLCGNK
P49792;J3KQ37;Q99666;O14715;F8W705;F8VYC4;A0A286YES2;A0A1W2PNU4;P0DJD0;P0DJD1;H0YBN8;C9J6W1;C9J1W9;C9JF75;F8WBP7;Q05823	P49792	43;14;14;14;10;8;8;8;8;8;5;4;2;2;1;1	43;14;14;14;10;8;8;8;8;8;5;4;2;2;1;1	29;2;2;2;2;1;1;1;1;1;2;0;0;0;1;0	E3 SUMO-protein ligase RanBP2	RANBP2	65359000	52800000	75402000	42857000	26304000	26092000	41971000	29627000	24565000	0	0	6286700	8738500	0	0	APGTNVAMASNQAVR;AWMWLASDFSDGDAK;CVSCQNLNPSNK;DAVAHCHEAER;EGFSIPVSADGFK;EGQWDCSVCLVR;ELVGPPLAETVFTPK;EPELEDLTR;EQLLDCEGEDGWNK;FGESTTGFNFSFK;FGISEPGNQEK;FGNTEQGFK;FGQGDLPKPINSDFR;FLGLLYELEENTDK;GVIFGQTSSTFTFADLAK;IAELLCK;IAVAVLEETTR;LFDLIQSELYVRPDDVHVNIR;LHDSSGSQVGTGFK;LKDAVAHCHEAER;LLLDIPLQTPHK;LLVQHEINTLR;LNSSNSASPHR;LTPNAGSDR;NSIPEPIDPLFK;NTFNFGSK;PIPGGQTIGPR;QNQTTAISTPASSEISK;QNQTTSAVSTPASSETSK…
P46060;H0Y4Q3;B0QYT5;B0QYT4	P46060;H0Y4Q3	3;2;1;1	3;2;1;1	3;2;1;1	Ran GTPase-activating protein 1	RANGAP1	0	0	0	0	0	0	0	0	0	0	0	0	0	0	0	EIEDFDSLEALR;QVEVINFGDCLVR;VINLNDNTFTEK
P54136;E5RJM9;E5RH09	P54136	27;3;2	27;3;2	27;3;2	Arginine--tRNA ligase, cytoplasmic	RARS	48313000	55836000	56435000	34730000	38299000	41923000	38295000	36030000	36963000	0	0	0	0	0	0	AAYPDLENPPLLVTPSQQAK;AYQCVVLLQGK;DFVSEQLTSLLVNGVQLPALGENK;DFVSEQLTSLLVNGVQLPALGENKK;EIAENITK;EMHVGHLR;FPEILQK;GESFYQDR;GFDILGIKPVQR;GFVQVDDGRK;GNTAAYLLYAFTR;HLPDNECIEK;ILLDHEK;IVFVPGCSIPLTIVK;LFEFAGYDVLR;LICDVSR;LLQQEEEIK;LMDLLGEGLK;LMDLLGEGLKR;LNDYIFSFDK;LQEVFGHAIK;MLLCEAVAAVMAK;SDGGYTYDTSDLAAIK;STIIGESISR;VEIAGPGFINVHLR;VIVDFSSPNIAK;YADLSHNR
Q5T160;H0Y450	Q5T160;H0Y450	4;2	4;2	4;2	Probable arginine--tRNA ligase, mitochondrial	RARS2	0	0	0	0	0	0	0	0	0	0	0	0	0	0	0	LELGDVQALSLWQK;STIIGNFIANLK;TVLQQVIEDGSK;VGLAALIIQDFK
Q09028;E9PC52;Q16576;H0YF10;Q5JP01;Q5JP02;H0YCT5;H0YDK2;E9PNS2;E9PIC4;E9PNS6;H0YEU5	Q09028;E9PC52;Q16576;H0YF10;Q5JP01	6;4;4;3;3;2;2;2;1;1;1;1	6;4;4;3;3;2;2;2;1;1;1;1	6;4;4;3;3;2;2;2;1;1;1;1	Histone-binding protein RBBP4;Histone-binding protein RBBP7	RBBP4;RBBP7	23520000	24768000	29601000	24137000	23243000	24688000	21645000	19915000	18464000	0	0	0	0	0	0	ADKEAAFDDAVEER;HPSKPDPSGECNPDLR;INHEGEVNR;LMIWDTR;TPSSDVLVFDYTK;TVALWDLR
Q15291	Q15291	3	3	3	Retinoblastoma-binding protein 5	RBBP5	26930000	30031000	30367000	15624000	0	0	0	0	0	0	0	0	0	0	0	IVIWDFLTR;LVSASTDNIVSQWDVLSGDCDQR;VTTGTSNTTAIK
Q9NWB1;F8VR27;A0A087X2B1;B0QYY4;J3KNW3;B0QYV1;F8VZY7;S4R469;S4R3K7;A0A0G2JRD1;B7Z1U7;A0A286YEU2;F8VZG9;O43251;A0A0G2JRA5;F8VRS4;I3L1D4;A0A0G2JSB3;J3QRF4;B0QYY7;A6NFN3;A0A3B3ITL7	Q9NWB1;F8VR27;A0A087X2B1;B0QYY4;J3KNW3;B0QYV1;F8VZY7;S4R469;S4R3K7;A0A0G2JRD1;B7Z1U7;A0A286YEU2;F8VZG9;O43251;A0A0G2JRA5;F8VRS4;I3L1D4	3;3;3;3;3;3;3;3;3;3;3;3;3;3;3;2;2;1;1;1;1;1	3;3;3;3;3;3;3;3;3;3;3;3;3;3;3;2;2;1;1;1;1;1	3;3;3;3;3;3;3;3;3;3;3;3;3;3;3;2;2;1;1;1;1;1	RNA binding protein fox-1 homolog 1;RNA binding protein fox-1 homolog;RNA binding protein fox-1 homolog 2	RBFOX1;RBFOX2	0	0	0	0	0	0	0	0	0	0	0	0	0	0	0	GFGFVTFENSADADR;KIEVNNATAR;LHGTVVEGR
Q9NTZ6;A6PVI1;A6PVI0;Q5JX62	Q9NTZ6	11;1;1;1	11;1;1;1	11;1;1;1	RNA-binding protein 12	RBM12	15073000	21060000	17117000	14316000	15704000	17570000	0	14575000	11592000	0	0	0	0	0	0	ATGEGFVEFR;DEATAAVIDLNDRPIGSR;EMILNPEGDVNSAK;FLSPQDTFEALK;GLPFEAENK;HVIDFFK;LQGLPIVAGTMDIR;LQNFSYDQR;VCAHITNIPFSITK;VDAVHLLK;YVEVSPATER
Q96PK6;A0A0A6YYI9;F8WDX3;A0A0A0MSL8;B8ZZ74	Q96PK6	31;8;8;8;8	31;8;8;8;8	31;8;8;8;8	RNA-binding protein 14	RBM14	278330000	279310000	292440000	442210000	488640000	514050000	443380000	444180000	419690000	840370000	843190000	1.0691e+09	998600000	1091700000	785330000	AAIAQLNGK;AAQMHSGYQR;AIEALHGHELRPGR;ALVVEMSR;ALVVEMSRPR;AQPSASLGVGYR;AQPSVSLGAAYR;AQPSVSLGAPYR;ASYDDPYKK;ASYVAPLTAQPATYR;DYAFVHMEK;ENAGALR;GPGLAVQSGDK;GQPGNAYDGAGQPSAAYLSMSQGAVANANSTPPPYER;IFVGNVDGADTTPEELAALFAPYGTVMSCAVMK;IFVGNVSAACTSQELR;INVELSTK;KGPGLAVQSGDK;LAELSDYR;LAELSDYRR;LPDAHSDYAR;LSESQLSFR;QFAFVHMR;QPTPPFFGR;RINVELSTK;RLPDAHSDYAR;TQPMTAQAASYR;TQSSASLAASYAAQQHPQAAASYR;VIECDVVK;VIECDVVKD…
Q5W011;Q5W010;Q96I25;H0Y6J6;Q5W012	Q5W011;Q5W010;Q96I25;H0Y6J6;Q5W012	2;2;2;1;1	2;2;2;1;1	2;2;2;1;1	Splicing factor 45	RBM17	0	0	0	0	18859000	17233000	13094000	0	0	0	0	0	0	0	0	DRHEASGFAR;LLQSQLQVK
Q9NW64;E5RJW4;E5RHA8	Q9NW64;E5RJW4	7;4;2	7;4;2	7;4;2	Pre-mRNA-splicing factor RBM22	RBM22	0	6200600	0	10284000	0	0	6764800	0	7847900	0	0	0	0	0	0	EISNSDGTRPVGMLGK;NHFYQFGEIR;NRPHICSFWVK;NVCQTCLLDLEYGLPIQVR;TEVCQTCSK;TITTLYVGGLGDTITETDLR;YYGINDPVADK
H0YE46;P49756	H0YE46;P49756	2;2	2;2	2;2	RNA-binding protein 25	RBM25	0	5162100	5315100	5048000	0	0	5589900	3416700	5937100	0	0	0	0	0	0	FPVAPLIPYPLITK;RFPVAPLIPYPLITK
P98179	P98179	6	6	6	RNA-binding protein 3	RBM3	150430000	82528000	143860000	77703000	110650000	84609000	98375000	104360000	119800000	0	0	57870000	57009000	120360000	140950000	AMNGESLDGR;GFGFITFTNPEHASVAMR;NQGGYDR;PGGYGYGYGR;YSGGNYR;YYDSRPGGYGYGYGR
Q14498;H0Y4X3;A0A0U1RQH7;G3XAC6;A0A0U1RQW2;Q5QP23;A0A087X122;G3V5Z6;Q5QP22;H0YJJ3;G3XAP0;Q86U06	Q14498;H0Y4X3;A0A0U1RQH7;G3XAC6	12;9;8;8;5;2;1;1;1;1;1;1	12;9;8;8;5;2;1;1;1;1;1;1	12;9;8;8;5;2;1;1;1;1;1;1	RNA-binding protein 39	RBM39	30121000	37108000	27739000	35302000	43620000	31572000	38003000	40630000	43011000	17203000	0	31759000	41449000	49553000	58949000	AAAMANNLQK;CPSIAAAIAAVNALHGR;DLEEFFSTVGK;GIFEPFGR;GYGFITFSDSECAK;HGGVIHIYVDK;MITAAYVPLPTYHNLFPDSMTATQLLVPSR;NSAQGNVYVK;TDASSASSFLDSDELER;TGIDLGTTGR;VGHVTER;VLGVPIIVQASQAEK
Q6ZP01	Q6ZP01	2	2	2	RNA-binding protein 44	RBM44	0	0	0	0	0	0	0	0	0	0	0	0	0	0	0	ILLHLENPSTLPQDK;SLSVDSLK
Q8IUH3	Q8IUH3	1	1	1	RNA-binding protein 45	RBM45	0	0	0	0	0	0	0	0	0	0	0	0	0	0	0	FSPFGDIQDIWVVR
E9PLB0;E9PM61;U3KQD5;Q9BQ04;D6R9K7;J3QRR5;E9PB51;Q9BWF3	E9PLB0;E9PM61;U3KQD5;Q9BQ04;D6R9K7;J3QRR5;E9PB51;Q9BWF3	2;2;2;2;1;1;1;1	2;2;2;2;1;1;1;1	2;2;2;2;1;1;1;1	RNA-binding protein 4B;RNA-binding protein 4	RBM4B;RBM4	0	0	0	0	0	0	0	0	0	0	0	0	0	0	0	LFIGNLPR;LHVGNISPTCTNQELR
P78332;E9PGM9;F8WCA5;F8WF63;C9J250;C9JSL1;P98175;C9JMC8;C9JII0;P52756	P78332;E9PGM9;F8WCA5	31;28;22;3;2;2;2;1;1;1	31;28;22;3;2;2;2;1;1;1	31;28;22;3;2;2;2;1;1;1	RNA-binding protein 6	RBM6	11928000	14235000	16953000	32599000	44863000	38558000	33012000	34258000	29586000	0	0	41118000	44080000	53964000	43898000	DGSHADFR;DLQDQDYR;DLSDLDFR;DRDAHAVDFR;DRDTPHSDFR;DVSDLDFR;EEGGLDFLGR;EEQSSDAGLFKEEGGLDFLGR;EESTHDHTIERPAFGIQK;EMPPVDPNILDYIQPSTQDR;GEFEHSETR;GGCVQQATGWR;GGDFSSSDFQSR;GGEGPGHDFR;GPSVGASGR;GSGTTDLDFR;GTYDLDFR;HQQLSDLHK;HSGNFPGR;ILQNLDPPFSIDGK;LACLLCR;LSGVPEDATK;LSGVPEDATKEEILNAFR;NSDWSSDTNR;QELITYPQPQK;QNLEIHR;QSEQELAYLER;STPPEVIVEVLEPYVR;TGPSEEKPSR;TPDGMPVK;TSIPAPLEK
I3L521;F5GXV8;F5GY08;J3KPD3;Q9Y580;F5H606;G3V1T9	I3L521;F5GXV8;F5GY08;J3KPD3;Q9Y580;F5H606;G3V1T9	2;2;2;2;2;1;1	2;2;2;2;2;1;1	2;2;2;2;2;1;1	RNA-binding protein 7	RBM7	0	0	0	0	0	0	0	0	0	0	0	0	0	0	0	SFSSPENFQR;VTEELLFELFHQAGPVIK
E7ETU5;F6Y5H0;P29558;E7EPF2;C9J9B2;F8W1T6;C9JIJ9;A0A1B0GUW5;Q15434;Q6XE24	E7ETU5;F6Y5H0;P29558;E7EPF2	5;5;5;3;2;2;2;2;2;2	5;5;5;3;2;2;2;2;2;2	5;5;5;3;2;2;2;2;2;2	RNA-binding motif, single-stranded-interacting protein 1	RBMS1	16650000	15305000	18610000	21185000	0	20793000	0	16364000	19439000	0	0	0	0	0	0	ASGVQAQMAK;CEAVIGHFNGK;GYGFVDFDSPAAAQK;LCQPYGK;TPPGVSAPTEPLLCK
P38159;H3BT71;H0Y6E7;H3BUY5;H3BR27;H3BNC1;O75526;Q8IZ40;Q8N7X1	P38159;H3BT71;H0Y6E7;H3BUY5	22;17;15;12;6;4;4;1;1	22;17;15;12;6;4;4;1;1	8;6;6;3;2;1;1;0;0	RNA-binding motif protein, X chromosome;RNA-binding motif protein, X chromosome, N-terminally processed	RBMX	570520000	513840000	609720000	508980000	549770000	557300000	515600000	508250000	496320000	914490000	1.0581e+09	759040000	726850000	852940000	628960000	ALEAVFGK;DRDYSDHPSGGSYR;DSYESYGNSR;DSYGGPPR;DVYLSPR;DYAPPPR;DYSDHPSGGSYR;GFAFVTFESPADAK;GGHMDDGGYSMNFNMSSSR;GLPPSMER;GPPPSYGGSSR;IVEVLLMK;LFIGGLNTETNEK;MVEADRPGK;PSFESGR;REPLPSR;RGPPPPPR;SAPSGPVR;SDLYSSGR;VEADRPGK;VEQATKPSFESGR;YDDYSSSR
Q96E39;A0A1B0GUK8	Q96E39;A0A1B0GUK8	18;9	4;4	4;4	RNA binding motif protein, X-linked-like-1	RBMXL1	0	11665000	11307000	0	0	0	0	0	0	0	0	0	0	0	0	ALETVFGK;DRDYSDHPSGGSYR;DSYESYGNSR;DSYGGPPR;DVYLSPR;DYAPPPR;DYSDHPSGGSYR;GFAFVTFESPADAK;GGHMDDGGYSMNFNMSSSR;GPPPSYGGSSR;HGPPPPPR;IVEVLLIK;LFIGGLNTETNEK;MVEADRPGK;REPLPSR;VEADRPGK;VEQATKPSFER;YDDYSSSR
Q5TC82;A6NHN2;Q9HBD1	Q5TC82;A6NHN2;Q9HBD1	2;1;1	2;1;1	2;1;1	Roquin-1;Roquin-2	RC3H1;RC3H2	0	0	0	0	0	0	0	7543700	10495000	0	0	0	0	0	0	LQTPASFAQSVQELTIALQR;LVLLALEDGSALSR
Q9P258	Q9P258	6	6	6	Protein RCC2	RCC2	32888000	37166000	33230000	18196000	21605000	23620000	22407000	24152000	19064000	0	0	0	0	0	0	AVQDLCGWR;DGQILPVPNVVVR;IEYDCELVPR;LFDFPGR;TVVSGSCAAHSLLITTEGK;VFSWGFGGYGR
Q15293;E9PP27	Q15293	8;3	8;3	8;3	Reticulocalbin-1	RCN1	25243000	26514000	28414000	0	0	0	0	0	0	0	0	0	0	0	0	AADLNGDLTATR;EEFTAFLHPEEFEHMK;EIVVLETLEDIDK;EQFNEFR;HLVYESDK;HLVYESDKNKDEK;HWILPQDYDHAQAEAR;YIFDNVAK
Q14257;A8MXP8;H0YL43	Q14257;A8MXP8	3;2;1	3;2;1	3;2;1	Reticulocalbin-2	RCN2	0	0	0	0	0	0	0	0	0	0	0	0	0	0	0	LSEEEILENPDLFLTSEATDYGR;NGDGFVSLEEFLGDYR;VIDFDENTALDDAEEESFRK
E9PQE5;B4DV59;Q9UKL0;Q9P2K3	E9PQE5;B4DV59;Q9UKL0;Q9P2K3	1;1;1;1	1;1;1;1	1;1;1;1	REST corepressor 1;REST corepressor 3	RCOR3;RCOR1	0	0	0	0	0	0	0	0	0	0	0	0	0	0	0	SLADLPNFTPFPDEWTVEDK
Q8TC12;G3V2G6;G3V234;H0YJ46;H0YIZ8	Q8TC12;G3V2G6;G3V234;H0YJ46	3;2;2;2;1	3;2;2;2;1	3;2;2;2;1	Retinol dehydrogenase 11	RDH11	0	0	0	0	0	0	0	0	0	0	0	0	0	0	0	LANILFTQELAR;RLWDVSCDLLGLPID;VVVVTGANTGIGK
J3KQ66;P78509	J3KQ66;P78509	8;8	8;8	8;8	Reelin	RELN	0	0	0	0	0	0	13238000	10570000	11454000	0	0	0	0	0	0	DKTHNALSSR;GFGGPYCVPVVPLPSILK;ITVYLPLSTISPR;PGFVNILLPPDAK;QAVTQDLDLR;QVVLEDSLDPVDTGNWLFFPGATVK;VPSLVSVVINPELQTPATK;YIALEIPLK
J3KNE0;A6NKT7;Q7Z3J3	J3KNE0;A6NKT7;Q7Z3J3	15;15;14	1;1;1	1;1;1	RanBP2-like and GRIP domain-containing protein 3;RanBP2-like and GRIP domain-containing protein 4	RGPD3;RGPD4	0	0	0	0	0	0	0	0	0	0	0	0	0	0	0	EGFSIPVSADGFK;EQLLDCEGEDGWNK;FGISEPGNQEK;IAELLCK;IAVAVLEETTR;ILDDSDSNLSVVK;LFDLIQSELYVRPDDVHVNIR;LLLDIPLQTPHK;LLVQHEINTLR;NSIPEPIDPLFK;SGQSALYDALFSSQSPK;SSLEWNSCVVQTLK;SVELNPTQK;TPELAEEFK;YDVGAIR
A0A0A0MSU3;Q9H9A7	A0A0A0MSU3;Q9H9A7	1;1	1;1	1;1	RecQ-mediated genome instability protein 1	RMI1	0	0	0	0	0	0	0	0	0	0	0	0	0	0	0	QVFEQWLLTDLR
O43148;K7EP06;K7EPP5;K7ERH6	O43148;K7EP06	19;12;3;2	19;12;3;2	19;12;3;2	mRNA cap guanine-N7 methyltransferase	RNMT	106110000	106420000	121340000	148720000	164000000	185550000	147060000	154410000	146660000	65651000	61099000	133340000	147040000	172200000	119310000	ASVNSETESSFNINENTTASGTGLSEK;DITVLDLGCGK;DSEYIFSAEFITADSSK;EFEDDLVK;IALEDVPEK;KGDYPLFGCK;KIALEDVPEK;KLDPEIVPEEK;LEASETESFGNEIYTVK;LPLGTLSK;LSPGGYFIGTTPNSFELIR;LVCTDIADVSVK;MQALEPYPANESSK;NFNNWMK;NLEEGHSSTVAAHYNELQEVGLEK;RLEASETESFGNEIYTVK;SVLIGEFLEK;TFLEFYEEK;VDDYEHAAK
Q8WZ75;B4DYV8	Q8WZ75;B4DYV8	2;1	2;1	2;1	Roundabout homolog 4	ROBO4	0	0	0	0	0	0	0	0	0	0	0	0	0	0	0	GSGGDSLLGGR;LSLAPAEAWK
A0A0U1RQV4;Q13464	A0A0U1RQV4;Q13464	1;1	1;1	1;1	Rho-associated protein kinase 1	ROCK1	0	0	0	0	0	0	0	0	0	0	0	0	0	0	0	LLEFELAQLTK
P27694;I3L4R8;I3L524;I3L2M5	P27694	20;9;3;3	20;9;3;3	20;9;3;3	Replication protein A 70 kDa DNA-binding subunit;Replication protein A 70 kDa DNA-binding subunit, N-terminally processed	RPA1	50915000	48100000	47236000	63684000	52654000	56427000	50335000	47348000	48879000	43153000	54248000	46520000	18612000	27677000	22616000	AAGPSLSHTSGGTQSK;ATAFNEQVDK;ATAFNEQVDKFFPLIEVNK;ATVMDVKPVDYR;CDTEFPNFK;DKNEQAFEEVFQNANFR;DSLVDIIGICK;FIVNTLK;GDTNIKPILQVINIRPITTGNSPPR;LFSLELVDESGEIR;NIYLMDTSGK;SGGVGGSNTNWK;SLSVLSSSTIIANPDIPEAYK;VGQLSEGAIAAIMQK;VIDQQNGLYR;VKVETYNDESR;VVILMELEVLK;VVPIASLTPYQSK;VVTATLWGEDADK;VVTATLWGEDADKFDGSR
P15927;Q5TEJ7;Q5TEJ0	P15927;Q5TEJ7	7;4;3	7;4;3	7;4;3	Replication protein A 32 kDa subunit	RPA2	38732000	26704000	33162000	52912000	49814000	50558000	39470000	39631000	31356000	0	0	0	0	0	0	ACPRPEGLNFQDLK;APTNIVYK;AQHIVPCTISQLLSATLVDEVFR;HMSVSSIK;IDDMTAAPMDVR;IGNVEISQVTIVGIIR;QAVDFLSNEGHIYSTVDDDHFK
B5MC59;P35244	B5MC59;P35244	1;1	1;1	1;1	Replication protein A 14 kDa subunit	RPA3	0	0	0	0	0	0	0	0	0	0	0	0	0	0	0	IIHDFPQFYPLGIVQHD
X1WI28;P27635;F8W7C6;A0A087WV22;H7C123;H7C2C5;Q96L21;B8A6G2;A6QRI9;H7C2U2	X1WI28;P27635;F8W7C6;A0A087WV22;H7C123;H7C2C5;Q96L21	8;8;7;7;6;6;4;3;3;1	8;8;7;7;6;6;4;3;3;1	8;8;7;7;6;6;4;3;3;1	60S ribosomal protein L10;60S ribosomal protein L10-like	RPL10;RPL10L	75342000	77609000	78402000	121120000	125390000	89906000	116200000	115490000	100520000	65764000	82905000	110740000	106490000	159460000	103930000	EHVIEALR;EHVIEALRR;FNADEFEDMVAEK;GAFGKPQGTVAR;LHPFHVIR;MLSCAGADR;VDEFPLCGHMVSDEYEQLSSEALEAAR;VHIGQVIMSIR
P62906	P62906	9	9	9	60S ribosomal protein L10a	RPL10A	84091000	85080000	105660000	131730000	144430000	148860000	128490000	123140000	126040000	124700000	99353000	129040000	123340000	191000000	149570000	AVDIPHMDIEALK;AVDIPHMDIEALKK;DTLYEAVR;EVLHGNQR;FPSLLTHNENMVAK;FSVCVLGDQQHCDEAK;ILGPGLNK;KYDAFLASESLIK;YDAFLASESLIK
P62913;Q5VVC8	P62913;Q5VVC8	7;6	7;6	7;6	60S ribosomal protein L11	RPL11	117190000	104030000	115250000	130600000	142550000	159500000	142120000	132080000	136360000	120040000	172680000	149410000	126790000	102680000	131430000	AEEILEK;AQDQGEKENPMR;IAVHCTVR;LCLNICVGESGDR;PGFSIADK;VLEQLTGQTPVFSK;YDGIILPGK
P30050	P30050	8	8	8	60S ribosomal protein L12	RPL12	128470000	137280000	150080000	143100000	162310000	166260000	157150000	176920000	170680000	156930000	130020000	198510000	224570000	198070000	105800000	ALKEPPRDR;CTGGEVGATSALAPK;EILGTAQSVGCNVDGR;HPHDIIDDINSGAVECPAS;HSGNITFDEIVNIAR;IGPLGLSPK;KVGDDIAK;QAQIEVVPSASALIIK
P26373;J3QSB4;H3BTH3	P26373;J3QSB4	7;6;2	7;6;2	7;6;2	60S ribosomal protein L13	RPL13	70537000	79254000	93044000	179350000	204000000	223690000	174290000	183760000	172020000	102580000	120200000	180100000	189910000	223170000	146420000	GFSLEELR;LATQLTGPVMPVR;NGMVLKPHFHK;PASGPIRPIVR;STESLQANVQR;TIGISVDPR;VATWFNQPAR
P40429;M0QYS1;Q8J015;Q6NVV1;M0QZU1;A0A096LPE0	P40429;M0QYS1;Q8J015	6;5;4;2;1;1	6;5;4;2;1;1	6;5;4;2;1;1	60S ribosomal protein L13a	RPL13A;RPL13a	34832000	60281000	34407000	82354000	96609000	101790000	99941000	96494000	92580000	0	0	75919000	81377000	73370000	75964000	AEVQVLVLDGR;CEGINISGNFYR;LAHEVGWK;RGQAALDR;VFDGIPPPYDK;YQAVTATLEEK
E7EPB3;P50914	E7EPB3;P50914	4;4	4;4	4;4	60S ribosomal protein L14	RPL14	69457000	61037000	68357000	83693000	74086000	99117000	55387000	70593000	81456000	18879000	0	24571000	43239000	60937000	98493000	CMQLTDFILK;FPHSAHQK;LVAIVDVIDQNR;VAYVSFGPHAGK
P61313;A0A2R8YEM3;E7EQV9;E7ENU7;E7EX53;A0A2R8Y738;E7ERA2	P61313;A0A2R8YEM3;E7EQV9;E7ENU7;E7EX53;A0A2R8Y738	11;9;9;8;7;7;2	11;9;9;8;7;7;2	11;9;9;8;7;7;2	60S ribosomal protein L15;Ribosomal protein L15	RPL15	44372000	36986000	38246000	96932000	123300000	123360000	105960000	99200000	86491000	0	0	53686000	45720000	108070000	73819000	FFEVILIDPFHK;FHHTIGGSR;GATYGKPVHHGVNQLK;NPDTQWITKPVHK;NTLQLHR;PVHHGVNQLK;QGYVIYR;QLSALHR;SLQSVAEER;VLNSYWVGEDSTYK;YIQELWR
A0A087WXM6;J3QQT2;J3KRX5;A0A0A6YYL6;P18621;J3QLC8;A0A0A0MRF8;J3KRB3;A0A087WWH0;J3QS96;A0A087WY81;J3KSJ0	A0A087WXM6;J3QQT2;J3KRX5;A0A0A6YYL6;P18621;J3QLC8;A0A0A0MRF8;J3KRB3;A0A087WWH0;J3QS96;A0A087WY81	9;9;9;9;9;8;8;7;7;7;5;1	9;9;9;9;9;8;8;7;7;7;5;1	9;9;9;9;9;8;8;7;7;7;5;1	60S ribosomal protein L17	RPL17;RPL17-C18orf32	68782000	68730000	74915000	97747000	122110000	123030000	108530000	97099000	111970000	49569000	51644000	131700000	118770000	143230000	97040000	EQIVPKPEEEVAQK;GLDVDSLVIEHIQVNK;INPYMSSPCHIEMILTEK;KSAEFLLHMLK;NAESNAELK;QWGWTQGR;SAEFLLHMLK;YNGGVGR;YSLDPENPTK
J3QQ67;Q07020;G3V203;H0YHA7;F8VUA6;F8VYV2;A0A075B7A0;F8VXR6	J3QQ67;Q07020;G3V203;H0YHA7;F8VUA6;F8VYV2;A0A075B7A0	7;7;6;6;5;5;4;1	7;7;6;6;5;5;4;1	7;7;6;6;5;5;4;1	60S ribosomal protein L18	RPL18	34136000	31276000	32067000	97478000	103690000	119290000	85804000	97674000	93138000	0	0	87470000	84312000	72922000	58668000	APGTPHSHTKPYVR;GCGTVLLSGPR;ILTFDQLALDSPK;SQDIYLR;TAVVVGTITDDVR;TNRPPLSLSR;TNSTFNQVVLK
M0R3D6;M0R1A7;M0R117;Q02543;M0R0P7	M0R3D6;M0R1A7;M0R117;Q02543;M0R0P7	8;8;8;8;6	8;8;8;8;6	8;8;8;8;6	60S ribosomal protein L18a	RPL18A	55029000	57449000	59330000	108410000	119070000	106480000	114050000	120870000	98271000	72347000	60514000	112880000	99079000	126010000	104070000	AHSIQIMK;DLTTAGAVTQCYR;FWYFVSQLK;IFAPNHVVAK;NFGIWLR;SGTHNMYR;SSGEIVYCGQVFEK;VEEIAASK
J3QR09;J3KTE4;P84098	J3QR09;J3KTE4;P84098	4;4;4	4;4;4	4;4;4	Ribosomal protein L19;60S ribosomal protein L19	RPL19	0	0	0	76430000	91440000	91671000	0	79746000	0	0	0	0	0	0	0	HMYHSLYLK;ILMEHIHK;LLADQAEAR;VWLDPNETNEIANANSR
P46778;G3V1B3;M0R181	P46778;G3V1B3;M0R181	6;3;3	6;3;3	6;3;3	60S ribosomal protein L21	RPL21	44208000	54009000	46652000	75019000	99344000	100530000	92479000	102400000	97280000	0	0	65451000	85701000	103060000	103890000	EPELLEPIPYEFMA;GTWVQLK;HGVVPLATYMR;KGDIVDIK;TNGKEPELLEPIPYEFMA;VYNVTQHAVGIVVNK
P35268;K7EJT5;K7EP65;K7EKS7;K7ELC4;K7EMH1;K7ERI7	P35268;K7EJT5;K7EP65;K7EKS7;K7ELC4;K7EMH1;K7ERI7	3;2;2;2;2;2;2	3;2;2;2;2;2;2	3;2;2;2;2;2;2	60S ribosomal protein L22	RPL22	98764000	106930000	112370000	164390000	171910000	190420000	140570000	165740000	160310000	91933000	108290000	191750000	175370000	81690000	0	AGNLGGGVVTIER;FTLDCTHPVEDGIMDAANFEQFLQER;ITVTSEVPFSK
P62829;J3KTJ3;C9JD32;B9ZVP7;J3KT29	P62829;J3KTJ3;C9JD32;B9ZVP7;J3KT29	4;2;2;2;2	4;2;2;2;2	4;2;2;2;2	60S ribosomal protein L23	RPL23	116870000	122360000	111760000	108780000	125930000	128010000	123130000	167850000	177670000	82699000	0	120980000	167870000	147600000	217640000	ECADLWPR;GSAITGPVAK;ISLGLPVGAVINCADNTGAK;LPAAGVGDMVMATVK
H7BY10;K7EJV9;K7ERT8;A8MUS3;P62750;K7EMA7	H7BY10;K7EJV9;K7ERT8;A8MUS3;P62750;K7EMA7	9;9;9;9;9;6	9;9;9;9;9;6	9;9;9;9;9;6	60S ribosomal protein L23a	RPL23A	39746000	38701000	42880000	86821000	98108000	103690000	83969000	87070000	82953000	49404000	63764000	100970000	92479000	123700000	87083000	FPLTTESAMK;KIEDNNTLVFIVDVK;KLYDIDVAK;LAPDYDALDVANK;LDHYAIIK;LYDIDVAK;NKLDHYAIIK;VNTLIRPDGEK;VNTLIRPDGEKK
C9JXB8;C9JNW5;P83731	C9JXB8;C9JNW5;P83731	4;4;4	4;4;4	4;4;4	60S ribosomal protein L24	RPL24	87036000	57795000	71358000	76081000	91456000	90143000	68743000	77913000	85675000	0	0	0	0	37357000	110470000	AITGASLADIMAK;QINWTVLYR;VELCSFSGYK;VFQFLNAK
P61254;J3QRI7;J3QQQ9;J3QQV1;J3QRC4;J3KSS0	P61254;J3QRI7;J3QQQ9;J3QQV1;J3QRC4	9;8;8;8;8;4	9;8;8;8;8;4	2;1;1;1;1;1	60S ribosomal protein L26	RPL26	74641000	61928000	72780000	120370000	110030000	124600000	116440000	101960000	94542000	66581000	70798000	0	124990000	65681000	76952000	ANGTTVHVGIHPSK;DDEVQVVR;FNPFVTSDR;HFNAPSHIR;IMSSPLSK;KDDEVQVVR;KIMSSPLSK;YKEETIEK;YVIYIER
E5RIT6;Q9UNX3;E5RHH1;J3KS10	E5RIT6;Q9UNX3;E5RHH1	8;8;4;2	1;1;1;0	1;1;1;0	60S ribosomal protein L26-like 1	RPL26L1	0	0	0	0	0	0	0	0	0	0	0	0	0	0	0	ANGTTVHVGIHPSK;DDEVQVVR;FNPFVTSDR;HFNAPSHVR;IMSSPLSK;KDDEVQVVR;KIMSSPLSK;YVIYIER
P61353;K7ELC7;K7EQQ9;K7ERY7	P61353;K7ELC7	6;5;1;1	6;5;1;1	6;5;1;1	60S ribosomal protein L27	RPL27	46885000	54951000	54205000	81518000	76745000	93646000	94555000	87587000	90180000	62240000	66197000	86687000	68134000	40102000	27384000	DVFRDPALK;DVFRDPALKR;NIDDGTSDRPYSHALVAGIDR;VVLVLAGR;VYNYNHLMPTR;YSVDIPLDK
E9PLL6;P46776;E9PJD9;E9PLX7	E9PLL6;P46776;E9PJD9	4;4;3;1	4;4;3;1	4;4;3;1	60S ribosomal protein L27a	RPL27A	64937000	68740000	64986000	117810000	134800000	133440000	112190000	125310000	127560000	57878000	0	93603000	24149000	40624000	97995000	LWTLVSEQTR;NQSFCPTVNLDK;TGAAPIIDVVR;YHPGYFGK
H0YKD8;P46779;H0YMF4;H0YLP6	H0YKD8;P46779;H0YMF4;H0YLP6	8;8;6;5	8;8;6;5	8;8;6;5	60S ribosomal protein L28	RPL28	39924000	0	0	90773000	80390000	93887000	84802000	88031000	84734000	0	0	74702000	68876000	84805000	60187000	ATLSSIR;GVVVVIK;KPATSYVR;KTVGVEPAADGK;NCSSFLIK;QTYSTEPNNLK;TVGVEPAADGK;YNGLIHR
A0A3B3ITT5;P47914	A0A3B3ITT5;P47914	2;2	2;2	2;2	60S ribosomal protein L29	RPL29	0	0	0	70933000	82896000	89929000	0	75311000	0	0	0	0	0	0	0	AQAAAPASVPAQAPK;LAYIAHPK
P39023;G5E9G0;H7C422;B5MCW2;H7C3M2;F8WCR1;Q92901	P39023;G5E9G0;H7C422;B5MCW2;H7C3M2	22;18;14;12;11;7;3	22;18;14;12;11;7;3	22;18;14;12;11;7;3	60S ribosomal protein L3	RPL3	104260000	99476000	115160000	172030000	194180000	177250000	156630000	168450000	158930000	100390000	102720000	149930000	144080000	224700000	168400000	AFMGPLK;AGMTHIVR;AGMTHIVREVDR;AHLMEIQVNGGTVAEK;DDPSKPVHLTAFLGYK;ERLEQQVPVNQVFGQDEMIDVIGVTK;EVDRPGSK;FIDTTSK;FQTMEEK;HGSLGFLPR;IGQGYLIK;KSLLVQTK;KVACIGAWHPAR;LEQQVPVNQVFGQDEMIDVIGVTK;NNASTDYDLSDK;SINPLGGFVHYGEVTNDFVMLK;SLLVQTK;TVFAEHISDECK;TVFAEHISDECKR;VACIGAWHPAR;VAFSVAR;VIAHTQMR
E5RI99;P62888;A0A0B4J213;E5RJH3;A0A0C4DH44	E5RI99;P62888	5;5;2;2;2	5;5;2;2;2	5;5;2;2;2	60S ribosomal protein L30	RPL30	127230000	156950000	80980000	119240000	147560000	131800000	137510000	149600000	136970000	66081000	84088000	103860000	91042000	73921000	0	KSEIEYYAMLAK;LVILANNCPALR;SLESINSR;TGVHHYSGNNIELGTACGK;VCTLAIIDPGDSDIIR
P62899;H7C2W9;C9JU56;B7Z4E3;B7Z4C8;B8ZZK4	P62899;H7C2W9;C9JU56;B7Z4E3;B7Z4C8;B8ZZK4	6;5;5;5;5;4	6;5;5;5;5;4	6;5;5;5;5;4	60S ribosomal protein L31	RPL31	53832000	59573000	69633000	112080000	93325000	107400000	128380000	104500000	125240000	0	45736000	77306000	95067000	123420000	111170000	EMGTPDVR;EYTINIHK;IHGVGFK;LYTLVTYVPVTTFK;NLQTVNVDEN;SAINEVVTR
D3YTB1;F8W727;P62910;D3YTI8	D3YTB1;F8W727;P62910	6;6;6;1	6;6;6;1	6;6;6;1	60S ribosomal protein L32	RPL32	20823000	0	24297000	44629000	68792000	52959000	60045000	56564000	50779000	0	0	35135000	38303000	54191000	36949000	AALRPLVKPK;AAQLAIR;ELEVLLMCNK;HMLPSGFR;SYCAEIAHNVSSK;VTNPNAR
P49207	P49207	6	6	6	60S ribosomal protein L34	RPL34	35825000	40401000	38461000	79241000	101150000	86864000	76519000	69429000	83149000	0	0	54475000	55853000	86192000	65003000	AFLIEEQK;AYGGSMCAK;IVYLYTK;LSYNTASNK;RLSYNTASNK;SACGVCPGR
P42766;F2Z388	P42766;F2Z388	5;3	5;3	5;3	60S ribosomal protein L35	RPL35	0	0	0	110960000	138190000	140740000	107780000	122380000	109640000	0	0	0	0	0	0	LNKHEENLK;QLDDLKVELSQLR;VELSQLR;VLTVINQTQK;YKPLDLRPK
P18077;C9K025;F8WBS5;F8WB72	P18077;C9K025;F8WBS5;F8WB72	7;6;4;4	7;6;4;4	7;6;4;4	60S ribosomal protein L35a	RPL35A	46870000	41366000	49302000	61878000	70667000	76104000	76482000	71650000	72914000	55057000	55967000	58603000	66623000	87735000	50370000	AHGNSGMVR;AIFAGYK;DETEFYLGK;EHTALLK;IEGVYAR;NNTVTPGGKPNK;VMLYPSR
Q9Y3U8;J3QSB5	Q9Y3U8;J3QSB5	2;1	2;1	2;1	60S ribosomal protein L36	RPL36	0	0	0	0	0	0	0	0	0	0	0	0	0	0	0	EELSNVLAAMR;EVCGFAPYER
H0Y5B4;H7BZ11;J3KQN4;P83881;Q969Q0;R4GN19;H7BY91;H0Y3V9	H0Y5B4;H7BZ11;J3KQN4;P83881;Q969Q0	3;3;3;3;2;1;1;1	3;3;3;3;2;1;1;1	3;3;3;3;2;1;1;1	60S ribosomal protein L36a;60S ribosomal protein L36a-like	RPL36A;RPL36A-HNRNPH2;RPL36AL	0	0	0	0	75914000	0	0	62194000	55896000	0	0	72384000	66706000	0	76091000	GKDSLYAQGK;HFELGGDK;LECVEPNCR
C9J4Z3;P61513;G5E9R3;M0R0A1;Q6P4E4;E9PEL3;M0R2L6;A6NKH3	C9J4Z3;P61513;G5E9R3;M0R0A1;Q6P4E4;E9PEL3;M0R2L6	3;3;2;2;2;2;2;1	3;3;2;2;2;2;2;1	3;3;2;2;2;2;2;1	60S ribosomal protein L37a	RPL37A	0	0	42681000	62580000	51851000	71906000	69713000	78970000	73068000	0	0	63740000	47694000	65226000	47411000	KIEISQHAK;TVAGGAWTYNTTSAVTVK;YTCSFCGK
J3KSP2;J3KT73;J3QL01;P63173	J3KSP2;J3KT73;J3QL01;P63173	1;1;1;1	1;1;1;1	1;1;1;1	60S ribosomal protein L38	RPL38	0	0	0	0	0	0	0	0	0	0	0	0	0	0	0	KIEEIKDFLLTAR
Q59GN2;P62891	Q59GN2;P62891	1;1	1;1	1;1	Putative 60S ribosomal protein L39-like 5;60S ribosomal protein L39	RPL39P5;RPL39	0	0	0	0	0	0	0	0	0	0	0	0	0	0	0	QNRPIPQWIR
P36578;H3BM89;H3BTP7;H3BU31	P36578;H3BM89	21;16;7;6	21;16;7;6	21;16;7;6	60S ribosomal protein L4	RPL4	75312000	62065000	73179000	205340000	205810000	204470000	170010000	187840000	214420000	88069000	64024000	160610000	186460000	215980000	216200000	AAAAAAALQAK;APIRPDIVNFVHTNLR;EAVLLLK;FCIWTESAFR;GPCIIYNEDNGIIK;IEEVPELPLVVEDK;IEEVPELPLVVEDKVEGYK;IEEVPELPLVVEDKVEGYKK;KLDELYGTWR;KVYASQR;LAPGGHVGR;LDELYGTWR;MINTDLSR;NIPGITLLNVSK;NVTLPAVFK;PLISVYSEK;QPYAVSELAGHQTSAESWGTGR;RGPCIIYNEDNGIIK;SGQGAFGNMCR;SNYNLPMHK;YAICSALAASALPALVMSK
A0A2R8Y6J3;P46777;Q5T7N0;A0A2R8Y4A2	A0A2R8Y6J3;P46777	11;11;4;4	11;11;4;4	11;11;4;4	60S ribosomal protein L5	RPL5	70754000	60104000	59191000	111390000	114540000	120060000	105560000	107540000	95400000	110650000	122990000	148400000	149530000	203730000	140010000	DIICQIAYAR;EFNAEVHR;EFNAEVHRK;ENPVYEK;GAVDGGLSIPHSTK;HIMGQNVADYMR;IEGDMIVCAAYAHELPK;QFSQYIK;RFPGYDSESK;VGLTNYAAAYCTGLLLAR;YLMEEDEDAYKK
Q02878;F8VZ45;U3KQR5;F8VR69;F8VZA3;F8VWR1;F8VU16	Q02878	13;4;4;3;1;1;1	13;4;4;3;1;1;1	13;4;4;3;1;1;1	60S ribosomal protein L6	RPL6	28923000	28879000	31784000	85029000	82692000	77170000	84298000	72939000	70867000	0	0	76551000	64403000	89100000	79257000	AIPQLQGYLR;ASITPGTILIILTGR;AVDSQILPK;EKYEITEQR;FVIATSTK;HLTDAYFK;HQEGEIFDTEK;IDISNVK;KPFSQHVR;QLASGLLLVTGPLVLNR;VLATVTKPVGGDK;YEITEQR;YYPTEDVPR
P18124;A8MUD9;C9JIJ5;C9JZ88	P18124;A8MUD9	13;11;4;3	13;11;4;3	13;11;4;3	60S ribosomal protein L7	RPL7	106070000	108480000	116220000	151210000	161740000	172780000	171260000	170720000	171910000	154590000	143670000	190710000	191190000	181320000	164320000	ASINMLR;EANNFLWPFK;EVPAVPETLK;EVPAVPETLKK;IALTDNALIAR;IVEPYIAWGYPNLK;KAGNFYVPAEPK;KVLQLLR;QIFNGTFVK;SVNELIYK;TTHFVEGGDAGNR;TTHFVEGGDAGNREDQINR;YGIICMEDLIHEIYTVGK
P62424;Q5T8U3;Q5T8U2	P62424;Q5T8U3	14;10;6	14;10;6	14;10;6	60S ribosomal protein L7a	RPL7A	60632000	62333000	67922000	155320000	161440000	168800000	141860000	155020000	147760000	0	0	131270000	108910000	179070000	87496000	AGVNTVTTLVENK;AGVNTVTTLVENKK;HWGGNVLGPK;KVAPAPAVVK;KVVNPLFEK;LKVPPAINQFTQALDR;MGVPYCIIK;NFGIGQDIQPK;QTATQLLK;TCTTVAFTQVNSEDK;TCTTVAFTQVNSEDKGALAK;VAPAPAVVK;VPPAINQFTQALDR;VVNPLFEK
P62917;E9PKZ0;G3V1A1;E9PKU4;E9PP36	P62917;E9PKZ0;G3V1A1;E9PKU4;E9PP36	12;10;8;8;7	12;10;8;8;7	12;10;8;8;7	60S ribosomal protein L8	RPL8	84808000	90707000	93741000	208790000	205660000	205490000	182040000	168280000	190630000	127060000	70249000	232980000	211040000	262930000	199720000	AQLNIGNVLPVGTMPEGTIVCCLEEKPGDR;ASGNYATVISHNPETK;ASGNYATVISHNPETKK;AVDFAER;AVVGVVAGGGR;DIIHDPGR;IDKPILK;KVGLIAAR;KVISSANR;VGLIAAR;VISSANR;VVFRDPYR
P32969;D6RAN4;A0A2R8Y5Y7;E7ESE0;H0Y9V9;H0Y9R4	P32969;D6RAN4;A0A2R8Y5Y7;E7ESE0;H0Y9V9	9;8;8;7;5;3	9;8;8;7;5;3	9;8;8;7;5;3	60S ribosomal protein L9	RPL9	56197000	51002000	60529000	73790000	80475000	84615000	67151000	72873000	68354000	55483000	62619000	86710000	91000000	115000000	88365000	DELILEGNDIELVSNSAALIQQATTVK;DFNHINVELSLLGK;FLDGIYVSEK;GVTLGFR;MRPGVACSVSQAQK;RDFNHINVELSLLGK;SVYAHFPINVVIQENGSLVEIR;TICSHVQNMIK;TILSNQTVDIPENVDITLK
P05388;F8VWS0;F8VU65;F8VPE8;G3V210;F8VW21;F8VQY6;F8VRK7;F8VZS0;Q8NHW5;F8VS58;F8VWV4;F8W1K8	P05388;F8VWS0;F8VU65;F8VPE8;G3V210;F8VW21;F8VQY6;F8VRK7;F8VZS0;Q8NHW5;F8VS58;F8VWV4	13;12;11;10;10;10;9;9;9;9;8;7;2	13;12;11;10;10;10;9;9;9;9;8;7;2	13;12;11;10;10;10;9;9;9;9;8;7;2	60S acidic ribosomal protein P0;60S acidic ribosomal protein P0-like	RPLP0;RPLP0P6	352510000	364820000	401110000	369800000	381950000	386320000	396130000	389760000	373880000	323520000	327120000	383500000	417220000	251980000	332330000	AFLADPSAFVAAAPVAAATTAAPAAAAAPAK;AGAIAPCEVTVPAQNTGLGPEK;AVVLMGK;CFIVGADNVGSK;DMLLANK;EDLTEIR;EDLTEIRDMLLANK;GHLENNPALEK;GNVGFVFTK;GTIEILSDVQLIK;IIQLLDDYPK;TSFFQALGITTK;VLALSVETDYTFPLAEK
P05386	P05386	2	2	2	60S acidic ribosomal protein P1	RPLP1	0	0	0	0	0	0	0	0	0	0	0	0	0	0	0	AAGVNVEPFWPGLFAK;ASVSELACIYSALILHDDEVTVTEDK
P05387;H0YDD8	P05387	3;1	3;1	3;1	60S acidic ribosomal protein P2	RPLP2	0	0	0	0	0	0	24230000	22860000	10644000	0	0	0	0	0	27603000	ILDSVGIEADDDRLNK;NIEDVIAQGIGK;YVASYLLAALGGNSSPSAK
P04843;B7Z4L4;F8WF32	P04843;B7Z4L4	10;7;2	10;7;2	10;7;2	Dolichyl-diphosphooligosaccharide--protein glycosyltransferase subunit 1	RPN1	35013000	27412000	27829000	14530000	11959000	13150000	24298000	18337000	0	0	0	0	0	0	0	ALTSEIALLQSR;ATSFLLALEPELEAR;FVDHVFDEQVIDSLTVK;HFDETVNR;HTGAVLK;IDHILDAL;LPVALDPGAK;NIEIDSPYEISR;NLVEQHIQDIVVHYTFNK;TVDLSSHLAK
P04844;Q5JYR4;Q5JYR7;Q5JYR3;H0Y5M1;F2Z3K5	P04844	14;5;5;3;3;3	14;5;5;3;3;3	14;5;5;3;3;3	Dolichyl-diphosphooligosaccharide--protein glycosyltransferase subunit 2	RPN2	53130000	43936000	48882000	28644000	19715000	18765000	31479000	28914000	27913000	0	0	0	0	0	0	EETVLATVQALQTASHLSQQADLR;FELDTSER;FPEEEAPSTVLSQNLFTPK;KNFESLSEAFSVASAAAVLSHNR;LQVTNVLSQPLTQATVK;LSKEETVLATVQALQTASHLSQQADLR;MLAQQAVK;NFESLSEAFSVASAAAVLSHNR;NPILWNVADVVIK;QEIQHLFR;SIVEEIEDLVAR;TGQEVVFVAEPDNK;TSFTPVGDVFELNFMNVK;YHVPVVVVPEGSASDTHEQAILR
A0A0C4DGQ6;Q96P16;E9PIQ9;K7EP82;Q9NQG5	A0A0C4DGQ6;Q96P16;E9PIQ9;K7EP82;Q9NQG5	2;2;1;1;1	2;2;1;1;1	2;2;1;1;1	Regulation of nuclear pre-mRNA domain-containing protein 1A;Regulation of nuclear pre-mRNA domain-containing protein 1B	RPRD1A;RPRD1B	0	0	0	0	0	0	0	0	0	0	0	0	0	0	0	IASLPVEVQEVSLLDK;LTFLYLANDVIQNSK
P46783;F6U211;A0A2R8Y7H1;A0A2R8YFH6;A0A1W2PQS6;A0A2R8Y6L3;S4R435;Q9NQ39	P46783;F6U211;A0A2R8Y7H1;A0A2R8YFH6;A0A1W2PQS6;A0A2R8Y6L3;S4R435;Q9NQ39	9;7;7;7;7;6;5;5	8;6;6;6;6;5;5;4	8;6;6;6;6;5;5;4	40S ribosomal protein S10;Putative 40S ribosomal protein S10-like	RPS10;RPS10-NUDT3;RPS10P5	152400000	135970000	146500000	193610000	202430000	192500000	212280000	204890000	222780000	169340000	207810000	179670000	189170000	236520000	146990000	AEAGAGSATEFQFR;DYLHLPPEIVPATLR;EGVMVAK;GEADRDTYRR;GLEGERPAR;HPELADK;IAIYELLFK;KAEAGAGSATEFQFR;NVPNLHVMK
P62280;M0QZC5;M0R1H5;M0R1H6	P62280;M0QZC5	10;9;3;3	10;9;3;3	10;9;3;3	40S ribosomal protein S11	RPS11	147870000	151620000	167250000	217650000	236580000	246250000	206740000	215410000	215290000	155060000	164960000	163360000	173590000	208120000	168530000	ADIQTER;CPFTGNVSIR;DVQIGDIVTVGECRPLSK;DYLHYIR;EAIEGTYIDK;EAIEGTYIDKK;ILSGVVTK;NMSVHLSPCFR;QPTIFQNK;VLLGETGK
P25398	P25398	5	5	5	40S ribosomal protein S12	RPS12	34796000	31796000	40882000	37855000	38013000	39018000	46822000	41606000	46554000	43952000	40253000	38570000	44157000	36035000	28418000	AEEGIAAGGVMDVNTALQEVLK;DVIEEYFK;LGEWVGLCK;LVEALCAEHQINLIK;TALIHDGLAR
P62277;J3KMX5;E9PS50	P62277;J3KMX5	7;6;3	7;6;3	7;6;3	40S ribosomal protein S13	RPS13	141580000	142620000	165860000	193110000	188800000	154670000	199830000	198930000	189800000	98845000	106980000	124930000	148010000	144430000	136230000	DSHGVAQVR;GLAPDLPEDLYHLIK;GLSQSALPYR;GLTPSQIGVILR;KGLTPSQIGVILR;LILIESR;LTSDDVKEQIYK
P62263;A0A2R8Y811;E5RH77	P62263;A0A2R8Y811;E5RH77	7;7;5	7;7;5	7;7;5	40S ribosomal protein S14	RPS14	178080000	223690000	194770000	250840000	278620000	294060000	246810000	254860000	242580000	354600000	305160000	315090000	0	443760000	223760000	ADRDESSPYAAMLAAQDVAQR;CKELGITALHIK;DESSPYAAMLAAQDVAQR;ELGITALHIK;IEDVTPIPSDSTR;IEDVTPIPSDSTRR;TPGPGAQSALR
K7EM56;A0A0B4J2B4;S4R417;K7EQJ5;K7ELC2;P62841;S4R456;K7EJ78	K7EM56;A0A0B4J2B4;S4R417;K7EQJ5;K7ELC2;P62841;S4R456;K7EJ78	5;5;5;5;5;5;3;3	5;5;5;5;5;5;3;3	5;5;5;5;5;5;3;3	40S ribosomal protein S15	RPS15	75306000	69510000	78241000	115480000	104460000	103440000	93861000	77019000	83612000	46045000	0	0	71960000	93507000	117220000	DMIILPEMVGSMVGVYNGK;EAPPMEKPEVVK;HGRPGIGATHSSR;KQHSLLK;PGIGATHSSR
P62244;I3L3P7;I3L246;H3BN98;H3BV27;H3BT37;I3L303	P62244;I3L3P7;I3L246;H3BN98	7;6;5;5;3;3;3	7;6;5;5;3;3;3	7;6;5;5;3;3;3	40S ribosomal protein S15a	RPS15A	75879000	97601000	99118000	93755000	120290000	121060000	111120000	119870000	134260000	0	0	100330000	0	68895000	0	CGVISPR;FLTVMMK;HGYIGEFEIIDDHR;IVVNLTGR;MNVLADALK;QFGFIVLTTSAGIMDHEEAR;QVLIRPCSK
P62249;M0R210;M0R3H0;M0R1M5;Q6IPX4;M0QX76	P62249;M0R210;M0R3H0;M0R1M5;Q6IPX4	12;10;8;7;6;4	12;10;8;7;6;4	12;10;8;7;6;4	40S ribosomal protein S16	RPS16	155160000	173560000	183600000	198840000	206800000	193470000	173350000	198880000	190280000	119560000	123340000	120950000	104650000	117280000	118790000	ALVAYYQK;DILIQYDR;EIKDILIQYDR;FAGVDIR;GGGHVAQIYAIR;GPLQSVQVFGR;KFGGPGAR;LLEPVLLLGK;PLEMIEPR;TATAVAHCK;VNGRPLEMIEPR;YVDEASKK
H3BNC9;P08708;H0YN88;A0A075B716;H0YN73;A0A0J9YYC4	H3BNC9;P08708;H0YN88;A0A075B716;H0YN73	8;8;7;7;4;2	8;8;7;7;4;2	8;8;7;7;4;2	40S ribosomal protein S17	RPS17	119630000	123080000	116610000	106440000	134390000	130980000	150600000	148480000	142940000	97132000	93706000	102800000	114260000	99600000	117950000	DNYVPEVSALDQEIIEVDPDTK;IAGYVTHLMK;LGNDFHTNK;LGNDFHTNKR;LLDFGSLSNLQVTQPTVGMNFK;RDNYVPEVSALDQEIIEVDPDTK;VCEEIAIIPSK;VCEEIAIIPSKK
P62269;A0A0G2JQH2;Q5GGW2;J3JS69	P62269	13;3;3;3	13;3;3;3	13;3;3;3	40S ribosomal protein S18	RPS18	153470000	143600000	161150000	176480000	210040000	203520000	183820000	190770000	163290000	192080000	183730000	188990000	186500000	240120000	193970000	ADIDLTK;AGELTEDEVER;IAFAITAIK;IPDWFLNR;KADIDLTK;KADIDLTKR;KIAFAITAIK;LREDLER;RAGELTEDEVER;VITIMQNPR;VLNTNIDGR;YAHVVLR;YSQVLANGLDNK
P39019;M0R2L9;A0A075B6E2;M0QYF7;M0R140	P39019	13;6;6;6;6	13;6;6;6;6	13;6;6;6;6	40S ribosomal protein S19	RPS19	295330000	281600000	343650000	384920000	377460000	399150000	344180000	359450000	344300000	322420000	365680000	325970000	340550000	313570000	260160000	ALAAFLK;DVNQQEFVR;ELAPYDENWFYTR;GGAGVGSMTK;HKELAPYDENWFYTR;IAGQVAAANK;IAGQVAAANKK;KLTPQGQR;LKVPEWVDTVK;NGVMPSHFSR;RVLQALEGLK;VLQALEGLK;VPEWVDTVK
P15880;H0YEN5;E9PMM9;E9PQD7;I3L404;E9PPT0;E9PM36;H3BNG3;H0YE27	P15880;H0YEN5;E9PMM9;E9PQD7;I3L404;E9PPT0;E9PM36	16;13;11;11;10;9;8;2;1	16;13;11;11;10;9;8;2;1	16;13;11;11;10;9;8;2;1	40S ribosomal protein S2	RPS2	186200000	171070000	191340000	250830000	294600000	266300000	244700000	244300000	252310000	167130000	172830000	196310000	207460000	248920000	193110000	AEDKEWMPVTK;AFVAIGDYNGHVGLGVK;ATFDAISK;CGSVLVR;ESEIIDFFLGASLK;ESEIIDFFLGASLKDEVLK;EVATAIR;GCTATLGNFAK;GTGIVSAPVPK;IGKPHTVPCK;LLMMAGIDDCYTSAR;LSIVPVR;LSIVPVRR;SLEEIYLFSLPIK;SPYQEFTDHLVK;TYSYLTPDLWK
P60866;E5RJX2;E5RIP1;G3XAN0	P60866;E5RJX2	3;2;1;1	3;2;1;1	3;2;1;1	40S ribosomal protein S20	RPS20	171300000	193800000	224900000	0	215580000	0	213620000	213080000	211170000	166860000	172060000	173240000	165520000	47164000	70842000	LIDLHSPSEIVK;TPVEPEVAIHR;VCADLIR
Q8WVC2;P63220;Q9BYK1;Q9BYK2	Q8WVC2;P63220;Q9BYK1	3;3;2;1	3;3;2;1	3;3;2;1	40S ribosomal protein S21	RPS21	0	0	0	0	0	0	0	0	0	0	0	0	0	0	0	MGESDDSILR;MQNDAGEFVDLYVPR;TYAICGAIR
P62266;D6RD47;D6RDJ2;D6RIX0;D6R9I7	P62266;D6RD47;D6RDJ2;D6RIX0;D6R9I7	6;5;3;3;3	6;5;3;3;3	6;5;3;3;3	40S ribosomal protein S23	RPS23	103500000	101700000	105470000	104850000	136220000	136640000	147660000	122960000	117280000	123480000	127130000	140000000	128300000	165320000	121310000	AHLGTALK;ANPFGGASHAK;ITAFVPNDGCLNFIEENDEVLVAGFGR;KAHLGTALK;KGHAVGDIPGVR;VANVSLLALYK
E7ETK0;A0A2R8Y849;A0A2R8YD14;P62847;A0A2R8Y8A0	E7ETK0;A0A2R8Y849;A0A2R8YD14;P62847;A0A2R8Y8A0	5;5;5;5;3	5;5;5;5;3	5;5;5;5;3	40S ribosomal protein S24	RPS24	26878000	0	28667000	47097000	37899000	47523000	56801000	44836000	49180000	0	0	0	0	31780000	0	KQMVIDVLHPGK;QMVIDVLHPGK;THFGGGK;TTGFGMIYDSLDYAK;TTPDVIFVFGFR
P62851	P62851	5	5	5	40S ribosomal protein S25	RPS25	99406000	110890000	117900000	215140000	240050000	243410000	163100000	197120000	206610000	93995000	89960000	157570000	48329000	65825000	115080000	AALQELLSK;AQVIYTR;DKLNNLVLFDK;LITPAVVSER;LNNLVLFDK
P62854;Q5JNZ5	P62854;Q5JNZ5	4;3	4;3	4;3	40S ribosomal protein S26;Putative 40S ribosomal protein S26-like 1	RPS26;RPS26P11	124200000	0	0	199820000	0	0	0	279430000	0	0	0	0	160940000	0	169320000	DISEASVFDAYVLPK;GHVQPIR;LHYCVSCAIHSK;NIVEAAAVR
P42677	P42677	3	1	1	40S ribosomal protein S27	RPS27	0	0	0	0	0	0	0	0	0	0	0	0	0	0	0	DLLHPSPEEEK;LTEGCSFR;LVQSPNSYFMDVK
P62979;A0A2R8Y422;P0CG48;B4DV12;Q96C32;Q5PY61;J3QKN0;F5GXK7;F5H747;F5H388;F5H265;F5H2Z3;F5GYU3;F5H6Q2;J3QTR3;J3QS39;P0CG47;Q49A90;M0R1V7;F5GZ39;J3QSA3	P62979;A0A2R8Y422;P0CG48;B4DV12;Q96C32;Q5PY61;J3QKN0;F5GXK7;F5H747;F5H388;F5H265;F5H2Z3;F5GYU3;F5H6Q2;J3QTR3;J3QS39;P0CG47	5;4;3;3;3;3;3;3;3;3;3;3;3;3;3;3;3;2;2;1;1	5;4;3;3;3;3;3;3;3;3;3;3;3;3;3;3;3;2;2;1;1	2;2;0;0;0;0;0;0;0;0;0;0;0;0;0;0;0;0;0;0;0	Ubiquitin-40S ribosomal protein S27a;Ubiquitin;40S ribosomal protein S27a;Polyubiquitin-C;Ubiquitin;Polyubiquitin-B;Ubiquitin	RPS27A;UBC;UBB	261080000	265000000	275470000	287710000	309090000	332760000	285030000	305510000	292690000	309340000	0	158190000	90545000	384900000	146510000	CCLTYCFNKPEDK;ECPSDECGAGVFMASHFDR;ESTLHLVLR;TITLEVEPSDTIENVK;TLSDYNIQK
H0YMV8;Q71UM5;C9JLI6;C9J1C5	H0YMV8;Q71UM5;C9JLI6	3;3;2;1	3;3;2;1	1;1;1;0	40S ribosomal protein S27;40S ribosomal protein S27-like	RPS27L	49998000	58577000	65317000	63276000	72204000	72575000	68969000	75191000	64680000	0	53315000	0	65338000	35427000	42202000	DLLHPSLEEEK;LTEGCSFR;LVQSPNSYFMDVK
P62857	P62857	3	3	3	40S ribosomal protein S28	RPS28	35958000	0	12951000	0	19186000	0	0	32951000	36403000	0	0	0	0	0	0	EGDVLTLLESER;TGSQGQCTQVR;VEFMDDTSR
A0A2R8Y851;P62273	A0A2R8Y851;P62273	1;1	1;1	1;1	40S ribosomal protein S29	RPS29	0	0	0	0	0	0	0	0	0	0	0	0	0	0	0	GHQQLYWSHPR
P23396;E9PL09;E9PPU1;H0YEU2;F2Z2S8;H0YCJ7;H0YF32;E9PQ96;E9PJH4;E9PK82;E9PSF4;E9PQX2;H0YES8;E9PJN9	P23396;E9PL09;E9PPU1;H0YEU2;F2Z2S8;H0YCJ7	20;18;12;12;10;10;8;7;7;7;6;3;1;1	20;18;12;12;10;10;8;7;7;7;6;3;1;1	20;18;12;12;10;10;8;7;7;7;6;3;1;1	40S ribosomal protein S3	RPS3	304790000	287900000	331430000	337080000	348850000	398720000	302630000	304000000	317990000	344820000	338590000	314010000	293750000	304440000	253270000	ACYGVLR;AELNEFLTR;DEILPTTPISEQK;ELAEDGYSGVEVR;ELTAVVQK;FGFPEGSVELYAEK;FIMESGAK;FVADGIFK;FVDGLMIHSGDPVNYYVDTAVR;GCEVVVSGK;GGKPEPPAMPQPVPTA;GLCAIAQAESLR;IMLPWDPTGK;KFVADGIFK;KPLPDHVSIVEPK;LLGGLAVR;QGVLGIK;RACYGVLR;TEIIILATR;TQNVLGEK
P61247;E9PFI5;H0Y8L7;H0Y9Y4;D6RG13;D6RAT0;D6RB09;D6RAS7;D6R9B6;D6RI02;D6RED7;D6RGE0	P61247;E9PFI5;H0Y8L7;H0Y9Y4;D6RG13;D6RAT0;D6RB09	19;16;15;15;15;14;12;9;9;8;6;4	19;16;15;15;15;14;12;9;9;8;6;4	19;16;15;15;15;14;12;9;9;8;6;4	40S ribosomal protein S3a	RPS3A	255580000	232150000	254200000	330930000	377910000	391380000	317210000	328060000	337820000	223260000	221880000	277850000	266940000	270040000	242320000	ACQSIYPLHDVFVR;ADGYEPPVQESV;APAMFNIR;EVQTNDLK;IASDGLK;KDWYDVK;KTSYAQHQQVR;KVVDPFSK;LFCVGFTK;LITEDVQGK;LMELHGEGSSSGK;MMEIMTR;NCLTNFHGMDLTR;TSYAQHQQVR;TTDGYLLR;VFEVSLADLQNDEVAFR;VFEVSLADLQNDEVAFRK;VVDPFSK;VVDPFSKK
P62701;C9JEH7;Q8TD47;P22090	P62701	19;7;7;7	19;7;7;7	19;7;7;7	40S ribosomal protein S4, X isoform	RPS4X	186810000	194190000	202300000	261960000	280950000	300610000	244320000	266990000	240850000	94584000	118010000	154240000	144650000	212160000	188280000	DANGNSFATR;ECLPLIIFLR;ERHPGSFDVVHVK;FDTGNLCMVTGGANLGR;GIPHLVTHDAR;GNKPWISLPR;HPGSFDVVHVK;IGVITNR;ITPEEAK;KIFVGTK;LRECLPLIIFLR;LSNIFVIGK;LTGVFAPR;LTIAEER;TDITYPAGFMDVISIDK;VNDTIQIDLETGK;YALTGDEVK;YALTGDEVKK;YPDPLIK
M0R0F0;M0R0R2;P46782;M0QZN2	M0R0F0;M0R0R2;P46782;M0QZN2	12;12;12;8	12;12;12;8	12;12;12;8	40S ribosomal protein S5;40S ribosomal protein S5, N-terminally processed	RPS5	400770000	298510000	401860000	402670000	395740000	389700000	330310000	322930000	351430000	252020000	352670000	335250000	438420000	395030000	366110000	AQCPIVER;GSSNSYAIK;KAQCPIVER;LTNSMMMHGR;MTEWETAAPAVAETPDIK;QAVDVSPLR;QAVDVSPLRR;RQAVDVSPLR;TEWETAAPAVAETPDIK;TIAECLADELINAAK;VNQAIWLLCTGAR;YLPHSAGR
P62753;A2A3R5;A2A3R7	P62753;A2A3R5	10;7;4	10;7;4	10;7;4	40S ribosomal protein S6	RPS6	138320000	142550000	160550000	259640000	280080000	280390000	230680000	235740000	243200000	134840000	149350000	232690000	155520000	133180000	139610000	DIPGLTDTTVPR;GCIVDANLSVLNLVIVK;GHSCYRPR;KLFNLSK;LIEVDDER;LIEVDDERK;LNISFPATGCQK;MATEVAADALGEEWK;NKEEAAEYAK;QGVLTHGR
B1AXG1;P51812;B4DG22;B7ZB17;A0A2R8Y603;E9PGT3;Q15418;F2Z2J1;Q15349;Q9UK32;B1AXG2;B7Z3B5;A0A2R8YGB7;A0A2R8Y7S9;E9PMM7;D6R910;D6RHW7;E9PAN7;D6RA62;Q5SVM6;D6RE03;Q96GX5;O60307;Q9Y2H9;Q6P0Q8;V9GXZ1;E7ERL6;A0A669KBJ4;O15021	B1AXG1;P51812;B4DG22;B7ZB17	18;18;18;18;8;5;5;4;4;4;3;3;3;3;2;2;1;1;1;1;1;1;1;1;1;1;1;1;1	18;18;18;18;8;5;5;4;4;4;3;3;3;3;2;2;1;1;1;1;1;1;1;1;1;1;1;1;1	18;18;18;18;8;5;5;4;4;4;3;3;3;3;2;2;1;1;1;1;1;1;1;1;1;1;1;1;1	Ribosomal protein S6 kinase alpha-3	RPS6KA3	49658000	44541000	57669000	18229000	17683000	8268400	18431000	18204000	19705000	0	0	0	0	0	0	ADPSQFELLK;ATNMEFAVK;DILVEVNHPFIVK;DLKPENILLDEEGHIK;DPTEEIEILLR;EASAVLFTITK;EIAITHHVK;EVMFTEEDVK;FSLSGGYWNSVSDTAK;GAMAATYSALNR;HSFFSTIDWNK;LGAGPDGVEEIKR;LGMPQFLSPEAQSLLR;LTDFGLSK;NQSPVLEPVGR;NSIQFTDGYEVK;VLGQGSFGK;YGQHPNIITLK
P62081;B5MCP9;A0A2R8Y623	P62081;B5MCP9;A0A2R8Y623	10;8;5	10;8;5	10;8;5	40S ribosomal protein S7	RPS7	169270000	178050000	171330000	269190000	157940000	131810000	246010000	242730000	277300000	0	0	57523000	0	69928000	46560000	AIIIFVPVPQLK;DVNFEFPEFQL;EIEVGGGR;EIEVGGGRK;ELNITAAK;HVVFIAQR;IVKPNGEKPDEFESGISQALLELEMNSDLK;KAIIIFVPVPQLK;TLTAVHDAILEDLVFPSEIVGK;VETFSGVYK
P62241;Q5JR95	P62241;Q5JR95	11;10	11;10	11;10	40S ribosomal protein S8	RPS8	147080000	142540000	159810000	279390000	326190000	306400000	293820000	280900000	287700000	179160000	0	272460000	122220000	150400000	241780000	ADGYVLEGK;ELEFYLR;IIDVVYNASNNELVR;ISSLLEEQFQQGK;KYELGRPAANTK;LDVGNFSWGSECCTR;LLACIASR;LTPEEEEILNK;NCIVLIDSTPYR;QWYESHYALPLGR;YELGRPAANTK
P46781;B5MCT8;C9JM19;F2Z3C0;A8MXK4	P46781;B5MCT8;C9JM19	15;11;11;4;4	15;11;11;4;4	15;11;11;4;4	40S ribosomal protein S9	RPS9	117600000	127030000	119090000	195570000	220670000	232650000	202270000	219790000	212720000	76978000	82274000	107190000	90953000	150830000	79974000	ELLTLDEK;ELLTLDEKDPR;HIDFSLR;IEDFLER;IGVLDEGK;KQVVNIPSFIVR;LDYILGLK;LFEGNALLR;LIGEYGLR;LQTQVFK;MKLDYILGLK;QVVNIPSFIVR;RLQTQVFK;SPYGGGRPGR;SRLDQELK
C9J9K3;A0A0C4DG17;P08865;F8WD59	C9J9K3;A0A0C4DG17;P08865	17;17;17;7	17;17;17;7	17;17;17;7	40S ribosomal protein SA	RPSA	547990000	516160000	433140000	540240000	511760000	503620000	476020000	482360000	502280000	364090000	410130000	321880000	395160000	408010000	546250000	ADHQPLTEASYVNLPTIALCNTDSPLR;AIVAIENPADVSVISSR;DPEEIEKEEQAAAEK;EHPWEVMPDLYFYR;EHPWEVMPDLYFYRDPEEIEK;EHPWEVMPDLYFYRDPEEIEKEEQAAAEK;FAAATGATPIAGR;FLAAGTHLGGTNLDFQMEQYIYK;FTPGTFTNQIQAAFR;FTPGTFTNQIQAAFREPR;GAHSVGLMWWMLAR;KSDGIYIINLK;LLVVTDPR;SDGIYIINLK;SGALDVLQMK;SGALDVLQMKEEDVLK;YVDIAIPCNNK
Q8N122	Q8N122	2	2	2	Regulatory-associated protein of mTOR	RPTOR	0	0	0	0	0	0	0	0	0	0	0	0	0	0	0	ALETIGANLQK;LYSLLSDPIPEVR
Q6P087;H7C0K7;C9JM75;H7C454;H7C1H7	Q6P087;H7C0K7;C9JM75;H7C454;H7C1H7	2;1;1;1;1	2;1;1;1;1	2;1;1;1;1	RNA pseudouridylate synthase domain-containing protein 3	RPUSD3	0	0	0	0	0	0	0	0	0	0	0	0	0	0	0	DTPVELLAPLPPYFSR;SGPLGDQPFAGLLPK
Q92600;F8WBZ6	Q92600	5;1	5;1	5;1	Cell differentiation protein RCD1 homolog	RQCD1	21899000	23283000	16494000	12527000	11500000	11281000	11207000	23829000	20011000	0	0	0	0	0	0	LTSLGVIGALVK;MHSLATAAPVPTTLAQVDR;NLQEGQVTDPR;TVATFILQK;VCNALALLQCVASHPETR
Q5JTH9	Q5JTH9	2	2	2	RRP12-like protein	RRP12	0	0	0	0	0	0	0	0	0	0	0	0	0	0	0	APAHHPAAISTAK;EFITALIPEVILCTK
J3QSV6;O76021;I3L3U9;I3L1A3;I3L234;I3L3C4	J3QSV6;O76021;I3L3U9	5;5;4;1;1;1	5;5;4;1;1;1	5;5;4;1;1;1	Ribosomal L1 domain-containing protein 1	RSL1D1	0	0	0	0	6460200	0	7018500	8736300	0	0	0	0	0	0	0	ATNESEDEIPQLVPIGK;KQLDKEQVR;LLSSFDFFLTDAR;SAALPIFSSFVSNWDEATK;SAALPIFSSFVSNWDEATKR
Q15404	Q15404	3	3	3	Ras suppressor protein 1	RSU1	0	0	0	0	0	0	0	0	0	0	0	0	0	0	0	ALYLSDNDFEILPPDIGK;EIGELTQLK;LTVLPPELGNLDLTGQK
O00442;A6NIC1	O00442	3;1	3;1	3;1	RNA 3-terminal phosphate cyclase	RTCA	0	0	0	0	3769100	0	8225800	6376300	7174600	0	0	0	0	0	0	AFVAGVLPFK;VGIEAAEMLLANLR;VSTALSCLLGLPLR
Q9Y3I0	Q9Y3I0	29	29	29	tRNA-splicing ligase RtcB homolog	RTCB	225710000	215980000	237420000	288050000	323680000	316220000	262080000	255020000	254610000	308040000	261810000	267800000	260620000	251010000	263850000	DLEEALEMGVDWSLR;EGYAWAEDKEHCEEYGR;EQLAQAMFDHIPVGVGSK;GFVPNMQVEGVFYVNDALEK;GGGVGGFLPAMK;GLGHQVATDALVAMEK;GLPQLGTLGAGNHYAEIQVVDEIFNEYAAK;GMAAAGNYAWVNR;GQVCVMIHSGSR;GVIPMNAK;IASPEGQDYLK;KGFVPNMQVEGVFYVNDALEK;LADMGIAIR;LMFEELR;LRPIAVIK;LVMEEAPESYK;MLQADPNK;NLDFQDVLDK;NLDFQDVLDKLADMGIAIR;NVTDVVNTCHDAGISK;NVTDVVNTCHDAGISKK;QIGNVAALPGIVHR;RNLDFQDVLDK;SSMTFLTR;SYNDELQFLEK;TNLDESDVQPVK;TNLDESDVQPVKEQLAQAM…
Q9Y265;E7ETR0;H7C4G5;J3QLR1;H7C4I3	Q9Y265;E7ETR0;H7C4G5	18;11;9;4;3	18;11;9;4;3	18;11;9;4;3	RuvB-like 1	RUVBL1	156250000	162240000	142000000	136570000	113600000	138030000	124220000	123640000	160040000	17412000	23226000	29096000	55259000	41712000	92106000	ALESSIAPIVIFASNR;AQTEGINISEEALNHLGEIGTK;AVLLAGPPGTGK;EACGVIVELIK;EHVEEISELFYDAK;EIIQDVTLHDLDVANAR;EIIQDVTLHDLDVANARPQGGQDILSMMGQLMKPK;GLGLDESGLAK;GTEDITSPHGIPLDLLDR;ILADQQDK;KTEVLMENFR;LDPSIFESLQK;QAASGLVGQENAR;TALALAIAQELGSK;TISHVIIGLK;TMLYTPQEMK;VPFCPMVGSEVYSTEIKK;YSVQLLTPANLLAK
Q9Y230;M0R0Y3;X6R2L4;M0QXI6;M0R0Z0;A0A1W2PS48;M0QXZ7	Q9Y230;M0R0Y3	25;14;10;4;3;2;1	25;14;10;4;3;2;1	25;14;10;4;3;2;1	RuvB-like 2	RUVBL2	142450000	133360000	138520000	168040000	163290000	163020000	154260000	139650000	141600000	26796000	33649000	46065000	39747000	41699000	32914000	AAGVVLEMIR;ALESDMAPVLIMATNR;ATVTATTK;AVLIAGQPGTGK;DKVQAGDVITIDK;DYDAMGSQTK;EVVHTVSLHEIDVINSR;EYQDAFLFNELK;EYQDAFLFNELKGETMDTS;GLGLDDALEPR;GTEVQVDDIK;GTEVQVDDIKR;GTSYQSPHGIPIDLLDR;IGAHSHIR;IGLETSLR;LLIVSTTPYSEK;MIESLTK;QASQGMVGQLAAR;TAIAMGMAQALGPDTPFTAIAGSEIFSLEMSK;TEALTQAFR;TQGFLALFSGDTGEIK;TTEMETIYDLGTK;VQAGDVITIDK;VYSLFLDESR;YAIQLITAASLVCR
P05109	P05109	5	5	5	Protein S100-A8;Protein S100-A8, N-terminally processed	S100A8	0	0	0	0	0	0	0	0	0	237410000	212580000	0	0	0	0	ALNSIIDVYHK;GADVWFK;GNFHAVYR;LLETECPQYIR;MLTELEK
P06702	P06702	3	3	3	Protein S100-A9	S100A9	0	0	0	0	0	0	0	0	0	164100000	169020000	0	0	0	0	KDLQNFLK;LGHPDTLNQGEFK;VIEHIMEDLDTNADK
F8WDN7;E9PGZ4;A0A5F9ZHN7;Q9NTJ5	F8WDN7;E9PGZ4;A0A5F9ZHN7;Q9NTJ5	4;4;4;4	4;4;4;4	4;4;4;4	Phosphatidylinositide phosphatase SAC1	SACM1L	0	0	0	0	0	0	0	0	0	0	0	0	0	0	0	ASFVQTR;HFDSQVIIYGK;QVIINLINQK;VANHMDGFQR
M0QZS6;Q9UBE0	M0QZS6;Q9UBE0	1;1	1;1	1;1	SUMO-activating enzyme subunit 1;SUMO-activating enzyme subunit 1, N-terminally processed	SAE1	0	0	0	0	0	0	0	0	0	0	0	0	0	0	0	NDVLDSLGISPDLLPEDFVR
Q15424;K7EII0	Q15424	10;3	10;3	6;2	Scaffold attachment factor B1	SAFB	28765000	26893000	35501000	29706000	25291000	27103000	25021000	23218000	23926000	0	0	24316000	0	29126000	33768000	ELPEQLQEHAIEDK;FHDFDHR;GRYPDHSVDR;ILDILGETCK;LAEEEDLFDSAHPEEGDLDLASESTAHAQSSK;MQAQWER;NFWVSGLSSTTR;SEPVKEESSELEQPFAQDTSSVGPDR;SWQGTADGGMMDR;YHSDFNR
Q14151;K7EQU4;K7ERX3	Q14151	8;1;1	4;1;1	4;1;1	Scaffold attachment factor B2	SAFB2	0	0	0	0	0	0	0	0	0	0	0	0	0	0	0	DIKPIIKDEK;FHDFDHR;ILDILGETCK;LAEEEDLFDSAHPEEGDLDLASESTAHAQSSK;LEAFHER;NTLETSSLNFK;SEPVKEESSELEQPFAQDTSSVGPDR;VTPDIEESLLEPENEK
O00422;U3KQ12;U3KPY7;H7BZW6	O00422;U3KQ12;U3KPY7;H7BZW6	3;2;2;2	3;2;2;2	3;2;2;2	Histone deacetylase complex subunit SAP18	SAP18	0	0	0	0	0	0	0	0	0	0	0	0	0	0	0	EIGSTMSGR;TCPLLLR;VFTTNNGR
Q9UL12;A0A0A0MT55;Q5SYV1;Q5SYV2;Q5SYU9;Q9UL10	Q9UL12;A0A0A0MT55;Q5SYV1	23;18;14;10;6;5	22;17;14;9;6;5	22;17;14;9;6;5	Sarcosine dehydrogenase, mitochondrial	SARDH	45264000	53442000	48760000	43645000	42501000	59304000	38081000	43902000	38737000	20519000	21564000	0	0	0	0	AHEDYAYR;AILQEVLDADLSNEAFPFSTHK;AYGVESHVLSPAETK;DHDASVYLR;EALEQQR;FHHSLTDHPR;FYLVGLDAR;GAQVIENCPVTGIR;GGTESDLTVSR;GPAPVLEYDYYGAYGSR;HGLINAGYR;IEGIQNMPNVR;LGMSGAVLLER;LQGDALSVGGYEANPIFWEEVSDK;NGQVVGHVR;NYSVVFPHDEPLAGR;RADFGFAIDK;SGDYALER;SPVPFLGR;STVCGPESFTPDHKPLMGEAPELR;VAGVETQHGSIQTPCVVNCAGVWASAVGR;VPLVAMHHAYVVTER;VPMFGLEAIWR
Q5T5C7;P49591	Q5T5C7;P49591	1;1	1;1	1;1	Serine--tRNA ligase, cytoplasmic	SARS	0	0	0	0	0	0	0	0	0	0	0	0	0	0	0	KLDLEAWFPGSGAFR
A0A499FI31;Q15020;F8VVK9;H0YHU8;F8VZM2;A0A494C0L2;F8W667	A0A499FI31;Q15020	4;4;1;1;1;1;1	4;4;1;1;1;1;1	4;4;1;1;1;1;1	Squamous cell carcinoma antigen recognized by T-cells 3	SART3	0	0	0	0	0	0	0	0	0	0	0	0	0	0	0	ALVENCLVPDLWIR;EFESAIVEAAR;LFISGLPFSCTK;NCPWTVALWSR
Q6UWP8	Q6UWP8	2	2	2	Suprabasin	SBSN	0	0	0	0	0	0	0	0	0	0	0	0	0	0	0	FGQGAHHAAGQAGNEAGR;FGQGVHHAAGQAGNEAGR
F8VXG7;Q99590;A0A0A0MTP7;A0A087WTB7	F8VXG7;Q99590	15;15;6;1	15;15;6;1	15;15;6;1	Protein SCAF11	SCAF11	0	20481000	0	39966000	46860000	39919000	37558000	35987000	30247000	0	0	54022000	41074000	40632000	40547000	FVEQQSYK;HTANYDTEER;INSGPDPR;ITESSLVEITEHK;KPLSGNSNSSGSESFK;KSEQEFSFDTPADR;LAIKPFYQNK;LESSEGEIIQTVDR;NDCPNWITEK;NESLTEHPR;NSSGPQSGWMK;SGWTSASSWAVR;TEELIESPK;TLEEPVSTEK;VETVSQPSESPK
O95104	O95104	9	6	6	Splicing factor, arginine/serine-rich 15	SCAF4	0	0	0	16576000	0	19090000	16844000	16263000	15920000	0	0	0	0	0	0	DLSIGNPIPTVVSGAR;HQFGTDK;HVVQIVEK;IAWALNK;MDAVNAFNQELFSLMDMKPPISR;QQFNSGR;TTPTQPSEQK;VLNLWQK;VPGLYVIDSIVR
A0A0A0MT33;Q9UPN6	A0A0A0MT33;Q9UPN6	12;12	12;12	9;9	Protein SCAF8	SCAF8	21357000	20897000	21217000	29823000	31110000	32624000	27161000	25085000	28209000	0	0	0	0	0	0	DHFGRPPVDIR;DVGFGSLVIPGGSVASNLATSALPAGNVFNAPTK;ENLVRPGIDHLGR;FSNNIISTFQNLYR;HQFGQEK;HVVQSVEK;IAWALNK;QQLLEQQQPQK;QSVDNVTNPEK;VLNLWQK;VPGLYVIDSIVR;VPHLIDHQISSGENTR
O00767	O00767	2	2	2	Acyl-CoA desaturase	SCD	49947000	46975000	49591000	0	20851000	23344000	0	0	16838000	0	28292000	0	0	0	0	FSETHADPHNSR;GSTLDLSDLEAEK
Q8WVM8;G3V3K9;G3V4I1;G3V5F3;J3KNG4	Q8WVM8	4;1;1;1;1	4;1;1;1;1	4;1;1;1;1	Sec1 family domain-containing protein 1	SCFD1	8990300	9087900	10153000	10639000	0	4714000	10800000	8310900	10348000	0	0	0	16257000	0	12481000	AAAAAATAAAAASIR;GSPFPEVAESVQQELESYR;LTSAVSSLPELLEK;SLLDIISDPDAGTPEDK
H0YCI6;A0A0A0MQX4;E9PPN3;E9PS17;E9PK59;Q96KG9	H0YCI6;A0A0A0MQX4;E9PPN3;E9PS17;E9PK59;Q96KG9	1;1;1;1;1;1	1;1;1;1;1;1	1;1;1;1;1;1	N-terminal kinase-like protein	SCYL1	0	0	0	0	0	0	0	0	0	0	0	0	0	0	0	ILPVLCGLTVDPEK
H0YIK6;F8VSC5;A0A0U1RQQ9;Q6P3W7	H0YIK6;F8VSC5;A0A0U1RQQ9;Q6P3W7	1;1;1;1	1;1;1;1	1;1;1;1	SCY1-like protein 2	SCYL2	0	0	0	0	0	0	0	0	0	0	0	0	0	0	0	LILPELGPVFK
O00560;B4DHN5;E9PBU7;G5EA09	O00560;B4DHN5;E9PBU7;G5EA09	2;1;1;1	2;1;1;1	2;1;1;1	Syntenin-1	SDCBP	0	0	0	0	0	0	0	0	0	0	0	0	0	0	0	ANVAVVSGAPLQGQLVAR;SLMDHTIPEV
Q99470	Q99470	3	3	3	Stromal cell-derived factor 2	SDF2	0	0	0	0	0	0	0	0	0	0	0	0	0	0	0	AMEGIFMKPSELLK;EVHGMAQPSQNNYWK;HSSTEVLLSVTGEQYGRPISGQK
Q9HCN8	Q9HCN8	6	6	6	Stromal cell-derived factor 2-like protein 1	SDF2L1	49039000	50698000	55782000	24022000	0	24151000	0	25774000	24557000	0	49236000	0	0	0	0	AMEGIFIKPSVEPSAGHDEL;CSGQHWER;GQHEVHGMPSANTHNTWK;LHSHDIK;LTHVLTGK;TGAELVTCGSVLK
H0Y8X1;A0A087X1I3;D6RFM5;P31040	H0Y8X1;A0A087X1I3;D6RFM5;P31040	1;1;1;1	1;1;1;1	1;1;1;1	Succinate dehydrogenase [ubiquinone] flavoprotein subunit, mitochondrial	SDHA	0	0	0	0	0	0	0	0	0	0	0	0	0	0	0	LGANSLLDLVVFGR
P55735;A8MXL6;E7ERC8	P55735;A8MXL6	7;6;2	7;6;2	7;6;2	Protein SEC13 homolog	SEC13	53120000	58209000	53239000	52976000	76012000	67986000	63236000	65910000	67717000	0	0	34703000	57131000	0	49108000	DVAWAPSIGLPTSTIASCSQDGR;ESVDGQWVCISDVNK;FASGGCDNLIK;LATCSSDR;LEAHSDWVR;NGGQILIADLR;VFIWTCDDASSNTWSPK
A0A3F2YNX0;A0A3F2YNZ0;F1T0I1;O15027;X6RGP5;A0A0C4DH09;Q8N9G1	A0A3F2YNX0;A0A3F2YNZ0;F1T0I1;O15027;X6RGP5;A0A0C4DH09	16;16;16;16;12;8;1	16;16;16;16;12;8;1	16;16;16;16;12;8;1	Protein transport protein Sec16A	SEC16A	51818000	53791000	42446000	0	0	6517900	0	0	0	0	0	0	0	0	0	DAQGQPGLER;EHSAFGDRPEK;FANLTPSR;FANSLPINDPLQTVYQLMSGR;FATNEAIQR;KGESWFFR;LFDPQLK;LLPSAPQTLPDGPLASPAR;LVLIGSNHSLPFLK;NPSSAAPVQSR;QNGTVVGTDIAELLLR;QSGPGAPNLDR;SSLSSHSHQSQIYR;VDVINFAQNK;YPEPERPSSR;YVDVLNPSGTQR
F5H365;Q15436;G3V2R6;G3V4V1;G3V1W4;G3V3G5;G3V5X8;G3V4Q2;G3V5K1	F5H365;Q15436	37;37;7;6;6;6;4;4;2	37;37;7;6;6;6;4;4;2	34;34;5;4;4;4;3;3;1	Protein transport protein Sec23A	SEC23A	298850000	289840000	302040000	369100000	366560000	391250000	333660000	343710000	349250000	246270000	232360000	246960000	279310000	272580000	217790000	AATTGHVIDIYACALDQTGLLEMK;AETEEGPDVLR;AVLNPLCQVDYR;CCPNLTGGYMVMGDSFNTSLFK;DDPSSFR;DMHGQFK;DPWPVPQGK;ERPDLPPIQYEPVLCSR;ESMQMSLSLLPPTALVGLITFGR;FGEYHKDDPSSFR;FLQPVQK;FSETFSLYPQFMFHLR;FSWNVWPSSR;GAIQFVTQYQHSSGQR;GPCVSENEIGTGGTCQWK;GPQMPLIFLYVVDTCMEDEDLQALK;GPQVQQPPPSNR;HFEALANR;HLLQAPVDDAQEILHSR;ICGLSPTTTLAIYFEVVNQHNAPIPQGGR;IDMNLTDLLGELQR;IMMFIGGPATQGPGMVVGDELK;ISGAIGPCVSLNSK;LAVSSAA;LWACNFCYQR;MGFG…
A0A2R8YFH5;Q15437;Q5QPE2;Q5QPE1;A0A2R8Y633;A0A2R8Y7S7;A0A2R8YF30	A0A2R8YFH5;Q15437;Q5QPE2	28;28;15;8;3;3;2	25;25;12;8;2;2;1	25;25;12;8;2;2;1	Protein transport protein Sec23B	SEC23B	106420000	93709000	108670000	163310000	177890000	163670000	146210000	148800000	130940000	56927000	37430000	107490000	106640000	122660000	100020000	AESEEGPDVLR;ATYLEFIQQNEER;AVLNPLCQVDYR;DPWPVTQGK;ERPDLPPVQYEPVLCSR;FSWNVWPSSR;GAIQFVTHYQHSSTQR;GPCVSENELGVGGTSQWK;HIEAAFDQEAAAVLMAR;HLLQAPLDDAQEILQAR;HYEMLANR;IAGAIGPCVSLNVK;ICGLDPTSTLGIYFEVVNQHNTPIPQGGR;IDMNLTDLLGELQR;IMLFTGGPPTQGPGMVVGDELK;IMLFTGGPPTQGPGMVVGDELKIPIR;LAVSSAC;LSDSFSLYPQFMFHLR;LWACNFCFQR;MVVPLACLLTPLK;NWADVQSQLR;PAMPMQQAR;PAQPQEHPFASSR;QIQDMLGLTK;SPFLQVFNNSPDESSYYR;STGVALSIAVGLLEG…
Q9Y6Y8;A0A0C4DH82;H7C4C4;H7C0V8	Q9Y6Y8;A0A0C4DH82	3;2;1;1	3;2;1;1	3;2;1;1	SEC23-interacting protein	SEC23IP	0	0	0	13525000	14761000	17082000	0	0	0	0	0	0	0	0	0	AVTTNQWHR;FIPYTEEFSEK;SAWQTLNEFAR
O95486;H0Y9J6	O95486	27;2	24;2	24;2	Protein transport protein Sec24A	SEC24A	75442000	88662000	93548000	100800000	96825000	86230000	99809000	95200000	114870000	18276000	12527000	14880000	46036000	37321000	42392000	ANFLQNMIEDR;DALVNAVIDSLSAYR;DGAFLMDAGSVLMLWVGK;DIHMTPSTDFYK;DLVQLPVVTSSTIVR;ELVQDLLK;EQRPFFPILYVIR;IFAMCQVK;IGFEAVMR;KIGFEAVMR;LMSPTGGR;LNCNPELFR;LPLGLLLHPFK;MSVFQTQLPTLGVGALKPR;NMLPSTPLKPPVPNLHEDIQK;SFQTGTNAR;SMTASLSDAR;SSVLSNQQPGLMVPFSLR;TESALSYYEFLLHIQQQVNK;TIPQPPILQLSVEK;TLETQSALGPALQAAFK;TLPQMFTK;TYINPFVSFLDQR;VDNLSDEGALNISDR;VNDVPEEFLYNPLTR;VVNLLQER;VYGEPHR
O95487	O95487	29	29	26	Protein transport protein Sec24B	SEC24B	77073000	67580000	72766000	130320000	129200000	122230000	118790000	115950000	113960000	72850000	56432000	120690000	123350000	124310000	116560000	AEFFQHLIEDR;CTLTNIPQTQALLNK;DALVNAVVDSLSAYGSTVSNLQHSALMAPSSLK;DLTQLPVITSNTIVR;DSRPLSPILHIVK;DSRPLSPILHIVKDESPAK;ELIKDLLNALPNMFTNTR;ETHSALGPALQAAFK;GCDNNFIEDVLGYTNFASIPQK;IGFEAVMR;KIGFEAVMR;LMSPTGGR;LNCSPDSFR;LPLGLLLHPFR;LTDEGAVHVNDR;MIHPNLYR;MTHLPELDTLSSER;NILPMTPVWAPVPNLNADLK;NILPMTPVWAPVPNLNADLKK;SAPAGSSHPAASAR;SFITWLR;SQPLVHLMK;SSPVVSTVLSGSSGSSSTR;SVSSSLSDAR;SYGEPHK;TPPTANHPVEPVTSVTQPSELLQQK;V…
P53992;G5EA31;A0A0U1RR49;A0A0A0MTR7;A0A0A0MTC1;Q63HN8	P53992;G5EA31	36;34;2;1;1;1	36;34;2;1;1;1	35;33;2;1;1;1	Protein transport protein Sec24C	SEC24C	199720000	194300000	167780000	228880000	211240000	228230000	228340000	227560000	249610000	127740000	146530000	177880000	196780000	155330000	229370000	AVITSLLDQIPEMFADTR;AYMCPFMQFIEGGR;CTSYNIPCTSDMAK;DTLITQCAQILACYR;EGGAEESAIR;ETETVFVPVIQAGMEALK;FLSDLRR;GPQSNYGGPYPAAPTFGSQPGPPQPLPPK;GQVPPLVTTNFLVK;GTEPFVTGVR;GVLNSPVK;HFLVEDK;IHNLALNCCTQLADLYR;KLINTDKEK;LFLFHTSLPIAEAPGK;LINTDKEK;LLPVYLNCVLK;LNEESGALLQCALLYTSCAGQR;LPPEEASPYVVDHGESGPLR;NCASPSSAGQLILPECMK;NCETDTLINYMAK;QAQVPLAAVIKPLAR;QLVTSMDVTETNVFFYPR;RLDPDAIPSPIQVIEDDR;RLDPDAIPSPIQVIEDDRNNR;SDVL…
O94855;E9PDM8;E9PC44	O94855;E9PDM8;E9PC44	12;9;8	11;9;8	11;9;8	Protein transport protein Sec24D	SEC24D	45866000	43436000	45219000	0	0	0	0	0	0	0	0	0	0	0	0	AVTVEFK;AYMCPFMQFIEGGR;EILVNQTAHMLACYR;GGQVYATNTR;IHNLGLNCSSQLADLYK;ILFQPQTNVYDSLAK;KLDPDSIPSPIQVIENDR;LFIFHSSLPTAEAPGK;QQFLNDLR;SCETDALINFFAK;STMLPAAVR;VGFITYNK
D6REX3;O94979;D6RHZ5;H7BXG7;H0YAB3;H0Y8V7;H0Y9K1;H0Y9T9;H0Y8W8;H0YAF5;D6RE64;D6RCQ9;D6RBT0;D6RHE8;H0Y9V3	D6REX3;O94979;D6RHZ5;H7BXG7	34;34;28;26;16;11;8;6;6;3;2;2;1;1;1	34;34;28;26;16;11;8;6;6;3;2;2;1;1;1	34;34;28;26;16;11;8;6;6;3;2;2;1;1;1	Protein transport protein Sec31A	SEC31A	54573000	59889000	66275000	116040000	113980000	124190000	105670000	101610000	92297000	6559000	9621700	36737000	15535000	16007000	14093000	AQDGSHPLSLQDLIEK;AQGEPVAGHESPK;ATVWDLR;AVQLTQAMDTSTVGVLLAAK;CLSSATDPQTK;EALAAVLTYAKPDEFSALCDLLGTR;EIVESCDLK;EQTLSPTITSGLHNIAR;FASSPLR;GILAIAWSMADPELLLSCGK;GRPGPVAGHHQMPR;IDASQTEFEK;IIAGDKEVVIAQNDK;ISVYSIMGGSTDGLR;KIDASQTEFEK;KPIPDEHLILK;LITAVVMK;LSSSFGNLDPFGTGQPLPPLQIPQQTAQHSIVLPLK;LVTFENVR;MADAIILAIAGGQELLAR;MPSHQGAEQQQQQHHVFISQVVTEK;NPAVLSAASFDGR;NVWSFLK;QVQHILASASPSGR;RLEFLYDK;RPVGASFSFGGK;SCA…
B4DR61;P61619;F8W776;Q8TC24;Q9H9S3;H7C1Q9;C9JXC6;H7C069;A6NK38;F2Z2C7;A6NIF9;C9JJV4;H7C1S8	B4DR61;P61619;F8W776;Q8TC24;Q9H9S3	5;5;3;3;3;2;2;2;2;2;2;2;1	5;5;3;3;3;2;2;2;2;2;2;2;1	5;5;3;3;3;2;2;2;2;2;2;2;1	Protein transport protein Sec61 subunit alpha isoform 1;Protein transport protein Sec61 subunit alpha isoform 2	SEC61A1;SEC61A2	46197000	34884000	37055000	42277000	53948000	0	61072000	52776000	0	0	0	0	0	0	0	AFSPTTVNTGR;EQQMVMR;FLEVIKPFCVILPEIQKPER;IIEVGDTPK;VILASNR
A0A1B0GXJ2;C9JFT1;F8WB65;B5MD47;C9JZI2;C9IY94;C9IZU3;C9JQJ4;C9J938;C9JB25;C9J2Q4;B5MCX3;Q15019	A0A1B0GXJ2;C9JFT1;F8WB65;B5MD47;C9JZI2;C9IY94;C9IZU3;C9JQJ4;C9J938;C9JB25;C9J2Q4;B5MCX3;Q15019	1;1;1;1;1;1;1;1;1;1;1;1;1	1;1;1;1;1;1;1;1;1;1;1;1;1	1;1;1;1;1;1;1;1;1;1;1;1;1	Septin-2	SEPTIN2	0	0	0	0	0	0	0	0	0	0	0	0	0	0	0	STLINSLFLTDLYPER
K7EL40;Q9UHD8;K7EK18;K7EIR4;K7EKN4;K7EN52;K7ENQ5;K7EJZ2;K7ELJ9;K7ER52;K7EIE4;K7EQD7;K7ER14;K7EQ08;K7EJL9	K7EL40;Q9UHD8;K7EK18;K7EIR4;K7EKN4;K7EN52;K7ENQ5;K7EJZ2;K7ELJ9;K7ER52;K7EIE4;K7EQD7	5;5;4;3;3;3;3;3;3;3;3;3;2;1;1	5;5;4;3;3;3;3;3;3;3;3;3;2;1;1	5;5;4;3;3;3;3;3;3;3;3;3;2;1;1	Septin-9	SEPTIN9	0	0	0	0	0	0	0	0	0	0	0	0	0	0	0	ADTLTLEER;APVDFGYVGIDSILEQMR;SITHDIEEK;STLINTLFK;VVNIVPVIAK
Q8NC51	Q8NC51	11	11	11	Plasminogen activator inhibitor 1 RNA-binding protein	SERBP1	47866000	46305000	48436000	128970000	135710000	128530000	99914000	105420000	105210000	24638000	23150000	99586000	96350000	135030000	92634000	EAGGGGVGGPGAK;EMTLDEWK;FDQLFDDESDPFEVLK;GGSGSHNWGTVK;KPNEGADGQWK;PGHLQEGFGCVVTNR;RFEKPLEEK;RPDQQLQGEGK;SAAQAAAQTNSNAAGK;SEEAHAEDSVMDHHFR;SSASAPDVDDPEAFPALA
Q96P63	Q96P63	3	3	3	Serpin B12	SERPINB12	0	0	0	0	0	0	0	0	0	0	0	0	0	0	0	ADLTGISPSPNLYLSK;IGFIEEVK;NIFFSPLSLSAALGMVR
P48594;P29508;H0Y5H9;C9JZ65	P48594;P29508;H0Y5H9	4;4;3;1	4;4;3;1	4;4;3;1	Serpin B4;Serpin B3	SERPINB4;SERPINB3	0	0	0	0	0	0	0	0	0	0	0	0	0	0	0	DLSMIVLLPNEIDGLQK;LMEWTSLQNMR;MNSLSEANTK;TNSILFYGR
P50454;E9PJH8;E9PIG2;E9PRS3;E9PNX1;E9PK86;E9PMI5;E9PR70;E9PPV6;E9PQ34;E9PKH2;H0YEP8;E9PLA6	P50454;E9PJH8;E9PIG2;E9PRS3;E9PNX1;E9PK86;E9PMI5;E9PR70;E9PPV6	5;3;3;3;3;3;3;3;3;2;2;1;1	5;3;3;3;3;3;3;3;3;2;2;1;1	5;3;3;3;3;3;3;3;3;2;2;1;1	Serpin H1	SERPINH1	22443000	21913000	32001000	0	20483000	0	19213000	0	0	0	0	0	0	0	0	DQAVENILVSPVVVASSLGLVSLGGK;DTQSGSLLFIGR;GVVEVTHDLQK;KPAAAAAPGTAEK;LYGPSSVSFADDFVR
H7C0N4	H7C0N4	6	2	2		SF1	0	0	0	0	9385200	0	0	0	0	0	0	0	35578000	0	42555000	GPAASAAWGPSPSAASTAWFR;QPHYGAPAPR;RHDVCPAPSSSASHGPF;VHPAMATAAGGCR;YACGLWGLSPASR;YDDYHHER
H7C561	H7C561	6	4	0		SF1	24594000	21406000	24528000	31296000	37060000	39844000	35536000	26524000	23962000	0	29222000	68477000	42325000	74358000	52156000	CGGAGHIASDCK;FQRPGDPQSAQDK;QPHYGAPAPR;VHPAMATAAGGCR;YACGLWGLSPASR;YDDYHHER
Q15637;F8WEV5;C9J792	Q15637	14;3;2	14;3;2	12;3;2	Splicing factor 1	SF1	140050000	127890000	142650000	188240000	170870000	186440000	152370000	142500000	135910000	165210000	150140000	197700000	179580000	192540000	154650000	ATGANATPLDFPSK;ATGANATPLDFPSKK;AYIVQLQIEDLTR;CGGAGHIASDCK;DGQMLPGEDEPLHALVTANTMENVK;FQRPGDPQSAQDK;HNLITEMVALNPDFKPPADYKPPATR;ILRPWQSSETR;KAVEQIR;QGIETPEDQNDLR;QGIETPEDQNDLRK;SITNTTVCTK;TVIPGMPTVIPPGLTR;VMIPQDEYPEINFVGLLIGPR
Q15459	Q15459	4	4	4	Splicing factor 3A subunit 1	SF3A1	16962000	0	21935000	0	0	0	0	0	0	0	0	0	0	0	0	EVLDQVCYR;LNGQVLVFTLPLTDQVSVIK;LVEQYTK;VQAQVIQETIVPK
Q15428;K7EMT0	Q15428;K7EMT0	4;2	4;2	4;2	Splicing factor 3A subunit 2	SF3A2	11834000	0	13824000	0	0	0	0	0	0	0	0	0	0	0	0	FMSAYEQR;IEPPDRR;MDFQHRPGGK;TGSGGVASSSESNR
Q12874	Q12874	4	4	4	Splicing factor 3A subunit 3	SF3A3	19486000	0	0	0	0	22969000	0	0	0	0	0	0	0	0	0	HLTHENVQR;SLESLDTSLFAK;VKPLQDQNELFGK;YMEVSGNLR
O75533;H7C341;F8WC19;B4DGZ4;A0A494C1M2	O75533	36;6;1;1;1	36;6;1;1;1	36;6;1;1;1	Splicing factor 3B subunit 1	SF3B1	64558000	64633000	69144000	44004000	41678000	46836000	46955000	43473000	49164000	69415000	66621000	51745000	35443000	48041000	30612000	AIGPHDVLATLLNNLK;AIVNVIGMHK;ATVNTFGYIAK;DTPGHGSGWAETPR;DYIYAVTPLLEDALMDR;EFGAGPLFNQILPLLMSPTLEDQER;EFQSPDEEMK;EIISNLAK;EVMLILIR;GAEYVSAR;GDTPGHATPGHGGATSSAR;GSETPGATPGSK;ILVVIEPLLIDEDYYAR;IMGNLGAADIDHK;IVDDLKDEAEQYRK;IWDPTPSHTPAGAATPGR;LDPFADGGK;LLVDVDESTLSPEEQK;LLVDVDESTLSPEEQKER;LSSWDQAETPGHTPSLR;MLQYCLQGLFHPAR;MVMETIEK;QLVDTTVELANK;QQAADLISR;SLVEIIEHGLVDEQQK;TEILPPFFK;THEDIEAQIR;TYMDVMR;VAIGPC…
Q13435;E9PPJ0;E9PJ04;H0YCG1;E9PJT3;H0YEX5;E9PIL8	Q13435;E9PPJ0;E9PJ04	21;20;11;10;9;4;1	21;20;11;10;9;4;1	21;20;11;10;9;4;1	Splicing factor 3B subunit 2	SF3B2	64462000	60926000	66755000	50955000	53380000	53380000	42269000	47580000	39478000	70866000	61896000	56600000	57599000	73964000	56158000	AAVLLEQER;ATEHPEPPK;EMDDPSVGPK;FTVAELK;GIEKPPFELPDFIK;GPPPPPGDENR;IDIDYQK;IPQALEK;ISLGMPVGPNAHK;KGPAPELQGVEVALAPEELELDPMAMTQK;KPGDLSDELR;LAEIGAPIQGNR;LAEIGAPIQGNREELVER;LAQQQAALLMQQEER;LENSAAPK;QLVARPDVVEMHDVTAQDPK;QTGIVLNRPVLR;SSLGQSASETEEDTVSVSK;TGIQEMR;VGEPVALSEEER;VPPPWLIAMQR
Q15393;I3L4G7;J3QL37;H3BMB0;J3QRB2;J3QKV4	Q15393	31;3;2;1;1;1	31;3;2;1;1;1	31;3;2;1;1;1	Splicing factor 3B subunit 3	SF3B3	96660000	92884000	104980000	76061000	76247000	81782000	69031000	68149000	67736000	64458000	20443000	28777000	34236000	29998000	31793000	AGNGQWASVIR;AVMISAIEK;DLILNPR;DYIVVGSDSGR;ELAAEMAAAFLNENLPESIFGAPK;FGNICVVR;FLAVGLVDNTVR;FSNTGEDWYVLVGVAK;HGLEVSEMAVSELPGNPNAVWTVR;HIANYISGIQTIGHR;IHQETFGK;ILELLRPDPNTGK;ITLETDEDMVTEIR;IVPGQFLAVDPK;KFVIHPESNNLIIIETDHNAYTEATK;LGAVFNQVAFPLQYTPR;LPPNTNDEVDEDPTGNK;LTISSPLEAHK;LVYILNR;MFLYNLTLQR;MQGQEAVLAMSSR;NENQLIIFADDTYPR;NFGDQPDIR;NVSEELDR;QQEIVVSR;SEHPPLCGR;SMFFFLAQTEQGDIFK;SWLSYSYQSR;TPVEEVPAAIA…
Q15427;Q5SZ64	Q15427;Q5SZ64	2;1	2;1	2;1	Splicing factor 3B subunit 4	SF3B4	0	0	0	0	0	0	0	0	0	0	0	0	0	0	0	LLYDTFSAFGVILQTPK;NQDATVYVGGLDEK
P23246;H0Y9K7;H0Y9U2	P23246	37;12;4	37;12;4	35;11;4	Splicing factor, proline- and glutamine-rich	SFPQ	828500000	783350000	837820000	1332700000	1409200000	1444100000	1278600000	1251700000	1301300000	1103800000	1197600000	1.4663e+09	1.5624e+09	1.898e+09	1.5987e+09	AELDDTPMR;ALAEIAK;ANLSLLR;AVVIVDDR;CSEGVFLLTTTPR;CSEGVFLLTTTPRPVIVEPLEQLDDEDGLPEK;DKLESEMEDAYHEHQANLLR;EEEMMIR;EEYEGPNKKPR;EMEEQMR;FAQHGTFEYEYSQR;FATHAAALSVR;FGQGGAGPVGGQGPR;FPPLGGGGGIGYEANPGVPPATMSGSMMGSDMR;GIVEFASK;GIVEFASKPAAR;GMGPGTPAGYGR;GREEYEGPNK;ISDSEGFK;LFVGNLPADITEDEFK;LFVGNLPADITEDEFKR;MEELHNQEMQK;MGGGGAMNMGDPYGSGGQK;MGYMDPR;MPGGPKPGGGPGLSTPGGHPKPPHR;NLSPYVSNELLEEAFSQFGPIER;PGGGPGLSTPG…
Q9H9B4;D6RAE9;D6RDG7;S4R2X2;D6RFI0;A0A1P0AYU5;Q9BWM7	Q9H9B4	5;1;1;1;1;1;1	5;1;1;1;1;1;1	5;1;1;1;1;1;1	Sideroflexin-1	SFXN1	0	17899000	0	14527000	0	0	0	14328000	0	0	0	0	0	0	0	FVPFAAVAAANCINIPLMR;IQESHPELR;LGESANAAK;NILLTNEQLESAR;QAITQVVVSR
M0R2P6;Q8TBC3;M0R0S1;M0R2U6;M0QZF2;M0QYJ9;M0R0S2;M0R204;M0QYB1;M0R0E3;M0QZF4;M0R0K4;M0QXA4;M0R1G0;M0QZE8	M0R2P6;Q8TBC3;M0R0S1	11;11;8;4;4;4;4;3;3;3;3;2;1;1;1	7;7;5;3;3;3;2;1;1;1;1;1;1;1;1	7;7;5;3;3;3;2;1;1;1;1;1;1;1;1	SH3KBP1-binding protein 1	SHKBP1	7892200	11646000	0	14575000	20658000	21740000	17472000	17547000	15397000	0	0	0	23550000	0	0	AAAATAAEGVPSR;DDQQVFIQK;DETGAIFIDR;DPTVFAPILNFLR;GMISTQPGSTPLASFK;HSLVGPQQLGGR;QTLTWIPDSFFSSLLSGR;RPPTPAPWPSSGLGTPLTPPK;VHGGALGEHDK;VIVQHPETVGSGPQLFQTFTVHR;VVPSASQLFVR
P34897;G3V2Y4;H0YIZ0;G3V5L0;G3V540;G3V4W5;G3V2D2;G3V241;G3V3Y8;G3V4T0;G3V4X0;G3V2W0;G3V2E4	P34897;G3V2Y4;H0YIZ0;G3V5L0	8;5;5;4;2;2;1;1;1;1;1;1;1	8;5;5;4;2;2;1;1;1;1;1;1;1	7;4;5;3;1;1;0;1;1;1;1;1;1	Serine hydroxymethyltransferase, mitochondrial;Serine hydroxymethyltransferase	SHMT2	30369000	29832000	34992000	0	0	0	0	0	0	0	0	0	0	0	0	AALEALGSCLNNK;AMADALLER;HADIVTTTTHK;ISATSIFFESMPYK;LGAPALTSR;LIIAGTSAYAR;TGLIDYNQLALTAR;VLELVSITANK
H7C3X8;H0Y4E8;Q9Y2K2	H7C3X8;H0Y4E8;Q9Y2K2	1;1;1	1;1;1	1;1;1	Serine/threonine-protein kinase SIK3	SIK3	0	0	0	0	0	0	0	0	0	0	0	0	0	0	0	IADFGFSNLFTPGQLLK
Q15477;H7C5N0	Q15477;H7C5N0	2;1	2;1	2;1	Helicase SKI2W	SKIV2L	0	0	0	0	0	0	0	0	0	0	0	0	0	0	0	DPPLAAVTTAVQELLR;LIPQPAFQWAFEPDVFQK
P42285;H0YAC4;H0Y8U3;D6REC7	P42285	14;2;1;1	14;2;1;1	14;2;1;1	Superkiller viralicidic activity 2-like 2	SKIV2L2	26543000	25670000	28870000	16964000	15082000	15820000	19152000	12691000	17471000	0	0	0	0	0	0	ADAFGDELFSVFEGDSTTAAGTK;AIGNTELENK;DVDFEGTDEPIFGK;ETIEILFSEGLIK;EYPFILDAFQR;LGFATSSDVIEMK;LTEQLAGPLR;MTDVFEGSIIR;NFQPVIIFSFSK;NSATEAAKPAKPDEK;TVLFTNAR;VEAFEHR;VIFTSPIK;YCLPFLQPGR
A0A0A0MTL5;Q13309;D6RAG5;D6R9R7	A0A0A0MTL5;Q13309	3;3;1;1	3;3;1;1	3;3;1;1	S-phase kinase-associated protein 2	SKP2	0	0	0	0	0	0	0	0	0	0	0	0	0	0	0	LLSQGVIAFR;LSDPIVNTLAK;TLQVFGIVPDGTLQLLK
P53985;Q5T8R5;Q5T8R3	P53985;Q5T8R5;Q5T8R3	2;2;1	2;2;1	2;2;1	Monocarboxylate transporter 1	SLC16A1	0	0	0	0	0	0	0	0	0	0	0	0	0	0	0	DLHDANTDLIGR;FSSAVGLVTIVECCPVLLGPPLLGR
Q15758;M0QX44;M0QXM4	Q15758;M0QX44;M0QXM4	2;1;1	2;1;1	2;1;1	Neutral amino acid transporter B(0);Amino acid transporter	SLC1A5	0	0	0	0	0	0	0	0	0	0	0	0	0	0	0	LSAFVFPGELLLR;NIFPSNLVSAAFR
P53007;B4DP62	P53007;B4DP62	12;8	12;8	12;8	Tricarboxylate transport protein, mitochondrial	SLC25A1	121610000	122450000	114180000	130370000	122460000	132460000	113420000	113850000	113580000	0	59885000	67423000	82747000	61001000	69210000	FFVMTSLR;FGMFEFLSNHMR;FIHDQTSPNPK;GFFHGVR;GLLCGLGAGVAEAVVVVCPMETIK;GLSSLLYGSIPK;GTYQGLTATVLK;MQGLEAHK;NTWDCGLQILK;QGSNQAIR;SHGVLGLYR;TQLQLDER
Q9UBX3;B4DLN1;F6RGN5;I3L1E8	Q9UBX3;B4DLN1;F6RGN5	5;4;3;2	5;4;3;2	5;4;3;2	Mitochondrial dicarboxylate carrier	SLC25A10	24340000	20414000	27370000	26829000	11721000	9002900	30039000	32660000	33873000	0	0	0	6534700	0	0	GALVTVGQLSCYDQAK;GLVPAGIR;TDGILALYSGLSASLCR;VHLQTQQEVK;VLLGSVSGLAGGFVGTPADLVNVR
Q02978;I3L1P8	Q02978;I3L1P8	11;10	11;10	11;10	Mitochondrial 2-oxoglutarate/malate carrier protein	SLC25A11	119690000	126940000	125800000	78761000	85644000	97351000	94988000	79539000	67266000	0	0	0	0	0	0	AATASAGAGGIDGKPR;AVIGMTAGATGAFVGTPAEVALIR;AVVVNAAQLASYSQSK;EEGVLTLWR;FLFGGLAGMGATVFVQPLDLVK;LGIYTVLFER;LTGADGTPPGFLLK;NGLDVLFK;NVFNALIR;TSFHALTSILK;YEGFFSLWK
Q9UJS0;R4GN64	Q9UJS0	24;4	24;4	20;4	Calcium-binding mitochondrial carrier protein Aralar2	SLC25A13	35279000	50826000	41041000	51931000	58590000	52891000	75851000	67993000	67746000	0	0	0	7942500	3015000	9191500	AGQTTYSGVIDCFR;ASFANEDGQVSPGSLLLAGAIAGMPAASLVTPADVIK;ASGDSARPVLLQVAESAYR;DLGFFGIYK;DVEVTKEEFVLAAQK;FGLGSVAGAVGATAVYPIDLVK;GEVTFEDVK;GLLPQLLGVAPEK;IAPLEEGTLPFNLAEAQR;INLPAPNPDHVGGYK;IYSTLAGTR;LAVATFAGIENK;LQVAGEITTGPR;MTLADIER;NGEFFMSPNDFVTR;PVLLQVAESAYR;RADPAELR;SSPQFGVTLLTYELLQR;STGSFVGELMYK;TVELLSGVVDQTK;VSALSVVR;VTAIDFR;YEGFFGLYR;YLNIFGESQPNPK
O43772;C9JPE1;F8WEF6	O43772;C9JPE1	4;3;1	4;3;1	4;3;1	Mitochondrial carnitine/acylcarnitine carrier protein	SLC25A20	0	0	0	0	0	0	0	0	0	0	0	0	0	0	0	ADQPKPISPLK;EGITGLYR;NIFTPEGK;VSELSAPR
F8VVM2;F8VWQ0;F8VZL5;F8VWR4	F8VVM2	12;5;4;4	12;5;4;4	1;1;0;0		SLC25A3	428240000	393690000	402020000	332400000	254990000	331290000	251120000	287360000	251510000	189370000	207860000	153610000	156940000	165110000	198800000	FGFYEVFK;GIFNGFSVTLK;GVAPLWMR;GWAPTFLGYSMQGLCK;IQTQPGYANTLR;LPRPPPPEMPESLK;LPRPPPPEMPESLKK;MQVDPQK;QIPYTMMK;TVEALYK;VLYSNMLGEENTYLWR;YYALCGFGGVLSCGLTHTAVVPLDLVK
P05141;Q9H0C2	P05141	15;3	15;3	6;0	ADP/ATP translocase 2;ADP/ATP translocase 2, N-terminally processed	SLC25A5	488630000	517360000	528800000	302950000	293710000	331440000	324210000	313100000	300010000	214550000	191200000	134510000	112230000	141300000	157230000	AAYFGIYDTAK;DFLAGGVAAAISK;EQGVLSFWR;GAWSNVLR;GLGDCLVK;GMLPDPK;GNLANVIR;GTDIMYTGTLDCWR;KGTDIMYTGTLDCWR;LLLQVQHASK;QIFLGGVDK;QIFLGGVDKR;TAVAPIER;TDAAVSFAK;YFPTQALNFAFK
P12236;P12235;V9GYG0	P12236;P12235	14;9;6	5;3;2	5;3;2	ADP/ATP translocase 3;ADP/ATP translocase 3, N-terminally processed;ADP/ATP translocase 1	SLC25A6;SLC25A4	44010000	43938000	25255000	27816000	21638000	17122000	34208000	40425000	33964000	0	0	0	0	0	0	AAYFGVYDTAK;DFLAGGIAAAISK;EQGVLSFWR;GADIMYTGTVDCWR;GAWSNVLR;GLGDCLVK;GMLPDPK;GNLANVIR;LLLQVQHASK;QIFLGGVDK;TAVAPIER;TEQAISFAK;YFAGNLASGGAAGATSLCFVYPLDFAR;YFPTQALNFAFK
F5GZS6;J3KPF3;P08195;H0YFX4;F5GZI0	F5GZS6;J3KPF3;P08195;H0YFX4;F5GZI0	2;2;2;1;1	2;2;2;1;1	2;2;2;1;1	4F2 cell-surface antigen heavy chain	SLC3A2	0	0	0	0	0	0	0	0	0	0	0	0	0	0	0	GQSEDPGSLLSLFR;LLTSFLPAQLLR
A0A087WYV5;X6R3P0;O94813	A0A087WYV5;X6R3P0;O94813	2;2;2	2;2;2	2;2;2	Slit homolog 2 protein;Slit homolog 2 protein N-product;Slit homolog 2 protein C-product	SLIT2	0	0	0	0	0	0	0	0	0	0	0	0	0	0	0	GHNVAEVQK;GLTEIPTNLPETITEIR
H0YLW7;H0YMW8;H0YNF3;H0YMR6;H0YLE6;H0YL55;H7BXE3;Q9NWH9	H0YLW7;H0YMW8;H0YNF3;H0YMR6;H0YLE6;H0YL55;H7BXE3;Q9NWH9	1;1;1;1;1;1;1;1	1;1;1;1;1;1;1;1	1;1;1;1;1;1;1;1	SAFB-like transcription modulator	SLTM	0	0	0	0	0	0	0	0	0	0	0	0	0	0	0	AAATGAVAASAASGQAEGK
B7Z5N5;Q15796;H3BVD1;K7EJX0;P84022;O15198;H0YMP2;H0YNV1;H0YL71;K7ESI8;K7EL92;H0YKE2;H3BP09;K7ERC7;H0YAK7	B7Z5N5;Q15796;H3BVD1;K7EJX0;P84022;O15198	3;3;2;2;2;2;1;1;1;1;1;1;1;1;1	3;3;2;2;2;2;1;1;1;1;1;1;1;1;1	2;2;1;2;1;1;1;0;1;1;1;0;1;1;0	Mothers against decapentaplegic homolog;Mothers against decapentaplegic homolog 2;Mothers against decapentaplegic homolog 3;Mothers against decapentaplegic homolog 9	SMAD2;SMAD3;SMAD9	12853000	10146000	7755000	0	0	0	0	0	12880000	0	0	0	0	0	0	FCLGLLSNVNR;SSILPFTPPVVK;VETPVLPPVLVPR
K7EIU8;Q13485;A0A087WUF3;K7ELK2	K7EIU8;Q13485;A0A087WUF3	3;3;2;1	3;3;2;1	3;3;2;1	Mothers against decapentaplegic homolog;Mothers against decapentaplegic homolog 4	SMAD4	10624000	0	10962000	0	0	0	0	0	0	0	0	0	0	0	0	ALQLLDEVLHTMPIADPQPLD;APGDAVHK;FCLGQLSNVHR
Q99717;Q15797;D6R9D4;D6RIZ9;D6RBB4	Q99717;Q15797	3;2;1;1;1	2;1;1;1;1	2;1;1;1;1	Mothers against decapentaplegic homolog 5;Mothers against decapentaplegic homolog 1	SMAD5;SMAD1	0	0	0	0	0	0	0	0	0	0	0	0	0	0	0	ALSSPGQPSK;FCLGLLSNVNR;VESPVLPPVLVPR
B7ZLQ5;A0A0A0MRP6;P28370	B7ZLQ5;A0A0A0MRP6;P28370	8;8;8	3;3;3	3;3;3	Probable global transcription activator SNF2L1	SMARCA1	0	0	0	0	0	0	0	0	0	0	0	0	0	0	0	CNELQDIEK;ESELTDEDITTILER;HGATHVFASK;LFELLEK;LLDILEDYCMWR;LLNILMQLR;TLQTIALLGYLK;YLVIDEAHR
P51531;A0A0U1RQZ9;F6VDE0;A0A0U1RRG6;A0A1W2PS06;A0A0A0MT03;A0A1B0GWA8;A0A1B0GU54;A0A0U1RRJ8;F6RS74	P51531;A0A0U1RQZ9;F6VDE0	22;20;20;5;3;2;2;2;1;1	6;6;6;1;1;2;2;2;1;1	6;6;6;1;1;2;2;2;1;1	Probable global transcription activator SNF2L2	SMARCA2	19370000	19623000	0	0	0	0	0	0	0	0	0	0	0	0	0	DVDYSDALTEK;ELPEYYELIR;FNVLLTTYEYIIK;GILLTDGSEK;GPSPFSPVQLHQLR;GQPLPETLQLAVQGK;HQEYLNSILQHAK;IGQQNEVR;ILLDPNSEEVSEK;ISPIQKPQGLDPVEILQER;LCTVNSVEEK;LMAEDEEGYRK;LMEEDELPSWIIK;LMEEDELPSWIIKDDAEVER;LTQVLNTHYVAPR;QLSEVFIQLPSR;TIQTIALITYLMEHK;TLMNTIMQLR;VDLNEEETILIIR;VIQAGMFDQK;VLRPFLLR;YMIVDEGHR
A0A2R8Y4P4;A0A2R8Y7S2;P51532;Q9HBD4;A0A0A0MT49;A0A2R8YGG3;A0A2R8Y440;A0A2R8Y4C5;A0A2R8YG32;A0A2R8Y7F3;A0A2R8YF58;A0A2R8YF80;A0A2R8YGP5;A0A2R8Y7Y7;A0A2R8Y526;A0A2R8Y6V2;A0A2R8Y523;A0A2R8YCY3;A0A2R8YFV8;A0A2R8Y4R6;A0A2R8Y5K3;K7EQF0;A0A2R8YFK5;K7EP28;A0A2R8Y7R0;A0A0U1RQE1;B1ALF6;A0A2R8Y583;A0A0U1RRF5;B1ALG2;F6T8Q0;A0A2R8YF38;A0A0U1RRD6;A0A0U1RRF8;A0A0A0MSS5;F6UH26;A0A0U1RQU0;A0A0U1RR09;F6XE55;A0A0U1…	A0A2R8Y4P4;A0A2R8Y7S2;P51532;Q9HBD4;A0A0A0MT49;A0A2R8YGG3;A0A2R8Y440;A0A2R8Y4C5;A0A2R8YG32;A0A2R8Y7F3;A0A2R8YF58;A0A2R8YF80;A0A2R8YGP5;A0A2R8Y7Y7;A0A2R8Y526;A0A2R8Y6V2	55;55;54;54;54;50;46;44;43;42;41;40;39;39;38;38;25;17;16;14;14;11;10;8;7;4;2;2;2;2;2;2;2;2;2;2;2;2;2;2;2;2;2;2;2;2;1	55;55;54;54;54;50;46;44;43;42;41;40;39;39;38;38;25;17;16;14;14;11;10;8;7;4;2;2;2;2;2;2;2;2;2;2;2;2;2;2;2;2;2;2;2;2;1	13;13;12;12;13;8;4;5;1;1;1;1;11;0;0;0;0;0;0;0;0;0;0;0;0;0;0;0;0;0;0;0;0;0;0;0;0;0;0;0;0;0;0;0;0;0;1	Transcription activator BRG1	SMARCA4	160110000	164940000	173950000	296560000	320400000	304640000	293200000	301280000	303400000	309290000	328090000	635670000	567860000	684950000	538190000	AFLQAILEHEEQDEEEDEVPDDETVNQMIAR;AFVPQLR;AGQLEAWLEMNPGYEVAPR;AIEEGTLEEIEEEVR;AQIMAYK;AVATYHANTER;CDMSALQR;DSDAGSSTPTTSTR;DTALETALNAK;ELPEYYELIR;EVDYSDSLTEK;EVEAQLPEK;EVEAQLPEKVEYVIK;FNVLLTTYEYIIK;GLDPVEILQER;GLQSYYAVAHAVTER;GPTPFNQNQLHQLR;GQPLPDHLQMAVQGK;GVLLTDGSEK;HEEEFDLFMR;HQEYLNSILQHAK;IGQQNEVR;ILTGTDAPK;IPDPDSDDVSEVDAR;IQELENLPGSLAGDLR;ITPIQKPR;IVDAVIK;KAENAEGQTPAIGPDGEPLDETSQMSDLPVK;KIPDPDSD…
O60264	O60264	9	9	4	SWI/SNF-related matrix-associated actin-dependent regulator of chromatin subfamily A member 5	SMARCA5	18121000	18798000	22882000	0	0	0	0	0	0	0	0	0	0	0	0	CNELQDIEK;CNTLITLIER;FITDNTVEER;HGATHVFASK;LFELLEK;LLNILMQLR;LVDQNLNK;TLQTISLLGYMK;YLVIDEAHR
G5E975;B5MCL5;A0A2R8YEE8;A0A0U1RQQ2;A0A2R8YDN6	G5E975	17;8;6;5;2	1;1;1;1;0	1;1;1;1;0		SMARCB1	0	0	0	0	0	0	0	0	0	0	0	0	0	0	0	ASEVEEILDGNDEK;AVSISTEPPTYLR;DAFTWNMNEK;FQLEDDGEFYMIGSEVGNYLR;GQLSWHQK;IVASSHDHGYTTLATSVTLLK;LANTAPAW;LATVEER;LDMEIDGQK;MMMMALSK;NSQWVPTLPNSSHHLDAVPCSTTINR;NTGDADQWCPLLETLTDAEMEK;NTGDADQWCPLLETLTDAEMEKK;QQIESYPTDSILEDQSDQR;RLATVEER;TFGQKPVK;TYAFSENPLPTVEIAIR
Q12824;A0A0G2JRV3;C9JTA6;A0A0G2JSE9;A0A2R8Y5N5;A0A0U1RRB8	Q12824;A0A0G2JRV3;C9JTA6;A0A0G2JSE9;A0A2R8Y5N5	18;15;11;10;9;5	18;15;11;10;9;5	2;1;1;1;1;1	SWI/SNF-related matrix-associated actin-dependent regulator of chromatin subfamily B member 1	SMARCB1	79161000	65820000	71189000	104920000	106760000	110950000	105360000	119690000	100750000	206870000	194890000	298880000	278740000	152640000	159260000	ASEVEEILDGNDEK;AVSISTEPPTYLR;DAFTWNMNEK;DHGYTTLATSVTLLK;FQLEDDGEFYMIGSEVGNYLR;GQLSWHQK;LANTAPAW;LATVEER;LDMEIDGQK;MMMMALSK;NSQWVPTLPNSSHHLDAVPCSTTINR;NTGDADQWCPLLETLTDAEMEK;NTGDADQWCPLLETLTDAEMEKK;QQIESYPTDSILEDQSDQR;RLATVEER;TFGQKPVK;TFPLCFDDHDPAVIHENASQPEVLVPIR;TYAFSENPLPTVEIAIR
[truncated: 236 more rows]
